# Supplementary material for: Transforming acidic coiled-coil-containing protein 3-mediated lipid metabolism reprogramming impairs CD8+ T-cell cytotoxicity in hepatocellular carcinoma
Source: Signal Transduct Target Ther. 2025 Aug 28;10:274. doi: 10.1038/s41392-025-02367-9 (PMC12391444; doi:10.1038/s41392-025-02367-9)
Supplement: Supplementary file 2 — Supplementary material [file 41392_2025_2367_MOESM2_ESM.xlsx]

## Sheet: Supplementary Table 1
Supplementary Table 1: Datasets used for target gene screening in Fig. 1a, b.
Upregulated common genes											Downregulated common genes
ICGC	GSE14520	GSE25097	GSE36376	GSE36411	GSE98620	GSE64041	GSE54236	Unfavoravle prognositic genes from HPA database	Common genes		ICGC	GSE14520	GSE25097	GSE36376	GSE36411	GSE98620	GSE64041	GSE54236	Favoravle prognositic genes from HPA database	Common genes
SPINK1	SPINK1	GPC3	SPINK1	CAP2	SPINK1	CAP2	MAGEA1	DPM1	ASPM		GC	ERBB4	MIR202	CLEC4G	KCNN2	KCNH3	STAB2	ZNF280D	PON1	AFM
AKR1B10	GPC3	SPINK1	GPC3	UBE2T	PITX1	CDH13	LOC344887	FUCA2	AURKA		SEC14L2	USP53	WFDC13	VIPR1	ANGPTL6	AMPD1	EHD3	ANKRD11	FMO3	C8B
GPC3	AKR1B10	FDPS	AKR1B10	UBD	CDC20	KPNA2	LOC100128098	NFYA	CAPG		PFKFB1	TLR6	LYZL6	CLEC1B	NCOR1	TDRD1	CLEC1B	RPS9	AASS	GCDH
MDK	CD24	AKR1B10	TOP2A	PRC1	HOXA13	FAM83D	XAGE1A	SEMA3F	CDC6		C6orf145	ADAM20	ZCCHC13	DBH	ARHGAP10	LINC00323	ECM1	SCG3	NFIX	IGFALS
SPP1	TOP2A	PSMB4	CCL20	CCT3	POM121L12	TP53BP2	SIX1	CFTR	CENPM		N4BP2L1	CCL23	RSPH9	LCAT	ADRA1A	ATP13A4	OIT3	ZDHHC24	MASP2	ITIH1
UBE2C	CCL20	CCT3	CDC20	CDKN3	ILRUN	CD34	GPR158	LASP1	E2F1		CYP4V2	BNC1	FBXW12	NAT2	TTC36	PDZRN4	BMPER	LOC100130278	IYD	MASP2
UBD	ASPM	AFP	ACSL4	SAE1	CDCA5	TRMT6	COX7B2	M6PR	HMMR		AQP3	RFPL1	MACC1	FCN3	EPHB1	TBXA2R	VIPR1	LOC151534	FYN	SPP2
LCN2	SPP1	NUPR1	S100P	NUSAP1	NANOS2	APOLD1	MAGEA12	CASP10	KIF4A		FITM1	RAG1	OR8J1	IGFALS	CLEC4M	NRG3	CRHBP	CCDC7	CYP3A43
PTTG1	PCLAF	SSR2	CAP2	SF3B4	LINC00174	SAE1	AKR1B10	NDUFAF7	LAPTM4B		CBR4	MCF2	KCNA4	CYP1A2	CPEB3	PLPP4	BMP10	C9orf129	CPS1
CDKN3	ACSL4	ERBB3	THY1	ASPM	GPC3	TXNRD1	MAGEA2B	RBM5	MCM2		RHOB	DRD1	tcag7.929	MT1F	CXCL14	GRHL2	CXCL14	LRIG3	C8B
TOP2A	RRM2	TMEM97	COL4A1	RFX5	FAM133A	HSP90AB1	CTAG1A	AK2	MCM4		TJP2	SMIM2	C12orf12	KDM8	IGFALS	SNORD114-30	CLEC4G	STAT5A	ALAS1
PEG10	NUSAP1	ROBO1	UBD	PEA15	TRIM55	ASPM	ISX	FKBP4	NDC80		AGPAT2	DOCK10	GABRA6	AADAT	STAB2	DPT	RIPOR3	IL10	HSD17B6
ACSL4	AFP	ACSL4	PRC1	NUP37	TGM3	HSPB1	OSR2	KDM1A	PAFAH1B3		ZFP1	GAN	C11orf72	SLC25A47	CLEC4G	CYS1	DACH1	DENND3	RETSAT
CCNB1	GMNN	RPL38	NUSAP1	NCAPG	TOP2A	DDX39A	ANLN	VPS50	TACC3		KHK	OR1E1	OR4C13	TTC36	PZP	GPRIN3	FCN3	LOC653581	ITIH1
CDC20	ZWINT	ONECUT2	ACTG2	TOP2A	CNTLN	FAM50A	GPC3	CDC27	TPX2		SRGN	RS1	AMELY	SRD5A2	CNDP1	ANXA8L1	GDF2	C9orf25	HAGH
PLVAP	EPCAM	HMGCS1	CCNB2	ZNF544	CKAP2L	TOP2A	NEK2	HCCS	TRIP13		AASS	TCHH	OR2Z1	ESR1	BCO2	RPS6KA6	PTH1R	MRFAP1L1	ACSM2B
UBE2T	ROBO1	DAP3	FADS1	BRSK1	PRSS1	RACGAP1	MAGEA8	DVL2			MGLL	GATA3	TTTY16	PAMR1	FOS	MIR567	CLEC4M	C9orf79	PLPP1
S100P	SQLE	NQO1	UBE2C	GPC3	FAM83D	CCNB2	GAGE7	RPAP3			ABCA6	PDZRN4	SIGLEC6	KMO	PTH1R	GABRB3	HHIP	NEFM	SPP2
LOC100128098	DTL	RPL8	NCAPG	KNL1	H3C2	CCNA2	CENPF	MSL3			PHYH	MYOT	C1orf146	ANGPTL6	GNAO1	PTH1R	NXF3	ADAM32	LIMS2
THY1	SULT1C2	ADAR	PAFAH1B3	GMNN	MAGEA1	PSMB4	CDC25C	ZNF195			FAM82A1	FXYD5	OXGR1	CHST4	FOSB	LCNL1	SLCO4C1	C9orf84	CD5L
NQO1	DLK1	ATOX1	AKR1C3	SCAMP3	HMMR	PRC1	SMPX	GDE1			CGREF1	C22orf31	OR2J2	COLEC10	FAM13A	PMP2	COLEC10	ETV5	ACAT1
CDK1	CDK1	BSG	COL1A1	CCNB2	AKR1B10	AATF	NUF2	TMEM98			GRHPR	PHACTR1	CDH20	APOF	FAM99A	PHACTR3	CDHR2	PEX19	FMO4
ROBO1	SOX4	NR2F6	CDKN3	ACLY	CDCA2	FLVCR1	S100P	RALA			FLJ36031	IFNA6	TBC1D29	FAM13A	ADGRG7	VSIG2	UROC1	ASAH1	ITM2A
EPR1	PRC1	RPS19	LAMC1	RFC4	OLFML2B	BUB1	KIF4A	TTC22			GPT2	CLEC4E	OR12D3	CDHR2	ASPG	NTF3	IGF2	LOC285074	AFM
SFN	KPNA2	LGALS4	DDX39A	HMMR	NCAPG	UBE2T	TTK	USH1C			NFKBIZ	HTR1F	hCG_38984	MT1IP	MAP2K1	TGFA	ZER1	ATP6V0E2	CPB2
PRC1	LAPTM4B	FGGY	LCN2	AP3B1	ROBO1	NEU1	DLGAP5	GGCT			GSPT2	IL21	C8orf22	MT1G	C14orf180	TRPV6	LIFR	FMR1	SLC27A5
CAP2	UBE2S	EIF3H	SF3B4	MCM6	C5orf22	NR2C2AP	CDKN3	DBF4			CYP1A1	FBXO24	CYLC1	PTH1R	CYP26A1	FAM83F	SMAD6	KIAA0226	FOLH1
MUC13	CENPU	GPX2	ASPM	CCNB1	ZIC2	SQSTM1	KIFC1	PAF1			ADCY1	OR10H3	C4orf35	HAMP	FXYD1	TMEM125	PLAC8	ADORA2B	F11
REG3A	FABP5	SQLE	TMEM45B	VPS45	STX10	SCAMP3	TOP2A	CCDC124			F12	CBLN1	OR6N1	CLTRN	OIT3	EPB41L1	LRAT	IGF2R	SLC23A2
AURKA	COL4A1	KRTCAP2	PTTG3P	HSPB1	CDHR3	RRS1	C15orf27	BLTP2			SPATA18	GSN-AS1	TBR1	MT1M	CLEC1B	ANGPTL1	IGFBP3	FABP3	ANKRD24
RRM2	S100P	RPN2	AURKA	PIGC	MRPS21	ENAH	FAM133A	POMT2			FNDC5	GIP	KLF17	RND3	KBTBD11	APOBEC3G	KAZN	KRTAP1-5	ABCC6
ESM1	PTTG1	MTCH1	IGF2BP2	PLOD3	IFNL2	CCT3	C12orf39	VTA1			HMOX1	NMRK2	IL23R	ASPG	LCAT	CFAP221	GPR182	C3orf22	APOH
ALDH3A1	TYMS	NDUFS6	MUC13	UBE2C	GPR88	PLVAP	KIF18B	METTL13			IL18R1	FAM83E	DEFB128	KBTBD11	NTF3	SULT1C4	TTC36	GDEP	IGFALS
LOC344887	RACGAP1	RPS10	TOMM40L	TUBG1	UTP14A	ANLN	TGM3	ZNF207			LTBP4	GABRQ	MIR508	ADGRG7	DIO3OS	ADGRB3	CCBE1	TIMM8A	DDTL
TGM3	IGF2BP3	RPS16	COX7B2	PARPBP	MRPL36	KIF4A	CCNB2	STARD3NL			IL1B	SEC14L3	OR13C9	RSPO3	ITLN1	BSPRY	NPY1R	CLCA4	UPB1
NUSAP1	ENAH	GM2A	NQO1	FLAD1	MPLKIP	EZH2	HOTTIP	NCAPD2			CST7	PITPNM3	OR5L2	CFP	ESR1	RASAL1	DBH	SF3B1	SLC10A1
UGT2B11	ECT2	CUTA	SPP1	CDC20	AURKA	STXBP6	LOC100507377	SCMH1			HMGCL	PEX5L	CNGA3	CYP39A1	DBH	SPINT1	NDST3	NAA35	PCK2
EPS8L3	BUB1B	RPS5	CLDN15	SPATS2	SHANK3	RBM24	EXO1	ELOA			ID2	HCRTR1	KIAA1217	ZGPAT	MARCO	CPXM2	CFP	SLC22A18	F9
STMN1	PKM	NDRG1	BAIAP2L2	MND1	INTS8	PSMD4	KIF20A	LYPLA2			RNASE4	RXRG	OR6Q1	CNDP1	ASPA	CEACAM6	TMEM25	SLC39A11	SLC25A15
BIRC5	PEG10	TOR3A	TKT	RBM34	KIFC1	CENPF	HTR4	UTP18			KLRB1	PDE11A	DEFB125	ST3GAL6	IGF1	TAFA5	LHX2	SLC25A1	VWA8
DUSP9	GINS1	SQSTM1	HSPB1	PLVAP	TKT	KIF20A	REG3A	RNF216			GPR126	EPHA5	OR7G1	CPEB3	BMPER	KCNK15	DIRAS3	TNFRSF25	PEX11G
MMP11	LCN2	SPP1	BRSK1	CENPW	DLGAP5	CDCA8	LCN2	PTBP1			PNPLA7	PDZD7	OR5AR1	CYP3A43	NAAA	WFDC2	FAM180A	HHEX	GCDH
SULT1C2	FADS1	IGF2BP2	COL5A2	LASP1	PHF14	LAMA3	BUB1	ANLN			IL4R	BMP7	S100A7L2	PCK1	MYOM2	EPCAM	ADGRG7	PSKH1	CYP3A5
CDKN2A	CDKN3	LSS	LAPTM4B	XPR1	ARV1	NMRAL2P	E2F8	PPP5C			INHBE	ZNF467	MYT1L	ATOH8	CYP2C19	ADAP1	CLRN3	PPP1R8	TFR2
CCNB2	IGF2BP2	FAM83H	SIPA1L2	CKAP2L	KIF18B	MKI67	CRNDE	ERCC1			DNAJC25	LMO7	PROP1	SLC19A3	MTHFD2L	CLEC1B	INTS10	C1orf180
TP53I3	CAP2	DHCR24	GBP2	CDC45	FOXA1	TUFT1	HHIPL2	EXTL3			SLC6A12	PHYHIP	C2orf19	FOS	CYP39A1	CDH19	ANKRD55	C16orf73
MYBL2	KRT23	NRBP2	TFRC	CDCA5	PSMC2	RRAGD	AKR1B1	UBR7			GOT1	S100A12	C14orf177	ACADS	MIR1247	APCDD1	DNASE1L3	SRPK3
SSX1	COL15A1	TMCO1	FAM83H	EPRS1	CDKN2A	HJURP	ASPM	SLC25A39			DHRS1	MAGEC2	OR1L1	STAB2	ZCCHC24	KRT19	FARP2	TMEM214
ZWINT	CCNB1	ELOVL2	BOP1	IK	H2AC13	NEIL3	PAGE4	NUB1			PALM2	FSHR	PPEF2	SLCO1B3	TCIM	MAP9	SYNE1	TOMM70A
TROAP	TUBG1	RPSAP19	RFX5	LAMC1	FOXP4	PTTG1	NCAPG	DDX11			C14orf180	WSCD2	tcag7.935	KLF11	PRR5	PKHD1	CETP	BTG4
COL15A1	H2AX	DNAJB11	LYZ	UQCC2	NEK2	GBA1	APLN	TACC3			PROS1	G6PC2	CRNN	EVC2	ANXA10	EPS8L1	ST8SIA6	NUP54
KIFC1	ANXA2	MLEC	SCAMP3	MELK	CHRM3	ZSWIM5	PGC	POLA2			PEX11G	GML	TH	DNASE1L3	CCL23	FRAS1	CYP39A1	SARS2
NEK2	MDK	GMNN	PEA15	DNAJC14	CELSR3	SLC38A6	RBM24	ZC3H3			PAIP2B	KLRC3	OR2M1P	MT1A	MFSD2A	PKNOX2	LY6E	SRBD1
AKR1C3	HSPB1	S100A10	S100A10	PTTG3P	ABHD4	DUXAP9	OTX1	ATP2C1			IYD	IFNA4	OR51A7	GBA3	PVALB	SLFN13	ANGPTL6	RNF5
CENPW	COL2A1	HIST2H2BE	CCDC34	MED20	AKR1C3	DLGAP5	BIRC5	RUFY3			FXYD2	SLC5A7	TAAR8	CRHBP	COLEC10	ADAMTS13	FREM2	ZNF847P
CDCA3	MELK	COX6B1	DKK1	TOMM40	MED12	ITGA6	HOXD4	AGPS			ANGPTL4	UNC5C	SLC30A4	NDRG2	ACADS	DSE	FIGN	COX5B
ALG1L	MCM6	PDIA4	ATP6V1C1	ARPC5	SHD	NCAPG	TMEM74	TTC27			SRD5A1	KRT84	WNT8A	CXCL14	ZNF511	NFKBIZ	MAN1C1	PLEKHH3
FAM83D	NCAPG	TOMM40L	MMP9	AURKA	CFHR5	PLK1	TEX19	NCDN			GNE	TBX21	CNBD1	ECM1	FBXO15	ZDBF2	TCF21	USH2A
HJURP	CCNB2	RPS3	LOXL4	RAP2A	PTTG1	MELK	HJURP	ZFP64			VMO1	SERPINB10	RNF133	PEX11G	AADAT	PROM1	GLS2	TBC1D29
NUF2	CDC20	REG3A	LMNA	CENPF	CALML3	CDKN3	MMP12	MRE11			NXF3	SPIN2A	GRXCR1	MT1E	FXN	C2CD2	CLN8	MYL1
E2F1	DDX39A	RPL6	FASN	CNIH4	H3C10	TOB2P1	NEIL3	SPAST			DNALI1	LRRC3	C20orf199	ADH1B	ZGPAT	WT1	LPAL2	LOC100506470
AURKB	CLGN	LASP1	MEP1A	CS	FGD1	ILF2	SPC25	RTF2			FAM46A	SCNN1B	GALNTL6	CYP3A4	SNORA28	RORB	FCN2	MRPL43
CDCA5	UBE2C	IRF2BP2	GCNT3	STXBP6	FARS2	TOMM40L	SOX2	RNF10			IL1RL1	KLK10	OR10A3	HMGCL	VIPR1	FSCN2	FANCC	C1QTNF2
MAGEA1	SAC3D1	TMEM106C	HSP90AB1	TBC1D31	GTPBP2	SLC26A6	CKAP2L	STRAP			SULT1A2	DNAAF1	NLGN1	GHR	MT1F	SFRP5	FBP1	ABCG1
NDUFA4L2	PLVAP	MDK	TUBA1C	TPM3	SNORA79	NUSAP1	SSX1	GCLM			TMEM25	EDN2	CCR4	NTF3	KDM8	DGKA	SPRYD4	HLA-B
CTHRC1	CSTB	PTTG1	KIFC1	PSME2	ASPM	SLC7A6	TMC5	RRAGD			ACAT1	THSD4	CAPZA3	C1RL	AMHR2	SEMA3E	ANKS1A	WDR26
CD34	KDELR3	MAZ	SMG5	LARS1	UGGT1	H2AC15	MDK	HSF2			ARHGEF26	CACNA1F	OR4F15	FXYD1	DLG2	BRSK1	CLTRN	TOX4
ANLN	HMGB2	APOA1BP	CDC25B	CDK5RAP1	PRR11	CENPI	FAM83D	PHF20			CPB2	LRRTM2	SPRR2G	CBR4	GRAMD1C	SLIT2	BCO2	EIF2AK3
GLUL	AURKA	RDBP	SNRPB	COMMD4	GIGYF1	NPC1	CDK1	NR1H3			GADD45A	IL10	PHLDB3	CPED1	ATG2A	C14orf180	TRPV4	INSM1
SMPX	TUFT1	IRAK1	RRAGD	TOMM40L	HSPA1A	STIL	MELK	NCAPH2			ACADM	CACNG2	IL20RA	PNPLA7	THAP4	CNTN4	TUBE1	METTL8
LYZ	EZH2	S100P	NDUFA4L2	PTTG1	CDC25C	COPA	ACTG2	TOMM34			SAMD5	LRCH1	GPR12	MT1X	VMO1	HNRNPA1P33	HAND2-AS1	LOC100507588
MELK	SLC38A1	PDZK1IP1	MCM2	PSME3	CCNA2	TAF6	PBK	KPNA6			SERTAD1	RPL10	OR5W2	MT2A	CRHBP	CASR	PDE2A	MIR17HG
PBK	TTK	COX6C	CKAP2L	RRM1	SLC16A2	CDK5	GTSE1	VRK2			FOLH1	SYNGR4	IRS4	CSAD	IZUMO4	GGT5	CXCL12	ZNF484
RACGAP1	AKR1C3	CS	PITX1	UTP6	ULK4	GLA	THBS4	VEZT			RGPD1	NOCT	OR6B3	ASPDH	RSPO3	RNF150	MYO10	FAM198B
GMNN	HMMR	SRXN1	HGS	EXO1	HRCT1	AURKA	CCNB1	BRD9			CFHR2	LOC105376204	OR6C4	GSTZ1	DHODH	ECEL1	BDH2	FOXK1
CENPF	SUCO	LASS2	MCM4	BOLA3	CENPF	NCAPH	UBE2C	TBPL1			RNF152	GNG3	ZNF121	HOGA1	RANBP3L	RASSF5	ITGA9	CSTF1
PAGE4	LPGAT1	ARPC1A	ILF2	MCM3	TMEM214	FOXM1	ACTN2	BAK1			FCGR3A	HBBP1	RNASE8	SLC22A1	NR3C2	TRAT1	GNAO1	WDR89
HSPB1	DKK1	ESYT1	DNMT1	CASP2	FBN3	S100A10	IGF2BP3	CENPQ			CREB3L3	EPS8L1	IFNA5	RCL1	KLHL2	IFI16	GPM6A	C3orf27
CDCA8	SOX9	XPO1	CDCA5	NUP62	HAX1	SLC7A11	KIF18A	SARS1			MT1DP	HOXC5	OR7E19P	KLKB1	RETREG1	DUSP2	NTF3	SERTAD1
TCF19	CKS2	LCN2	MCM7	DYNLL1	CDKN3	TPX2	COCH	EIPR1			GEM	PDE3A	BARHL2	IDNK	DIRAS3	ECRG4	LINC02904	IL22RA1
ANXA2	SF3B4	EIF4EBP2	GLMP	NR2C2AP	IARS2	CD200	CSAG2	ABCF2			STAB1	KCNAB1	DEFB117	KCNN2	EDEM1	FXYD2	ST6GAL2	RFC1
IQGAP3	RFC4	TOMM20	TOMM40	RPS6KC1	ADRM1	SNRPB	CEP55	CHPF2			C1S	IL5RA	CRYGB	ANXA10	LYVE1	SYNE1	RIC3	C1orf111
CENPM	TPX2	EPHX1	ASNS	PSMD14	FIGNL2	SKA3	CDH13	ASTE1			HK3	MEFV	WSCD2	HGFAC	ECM1	CLEC4M	MCC	WBP4
KIF20A	DLG5	MRPL24	GMNN	RNF115	OCRL	RRM2	MAGEC2	FAM136A			CCL14-CCL15	IGSF9B	SPO11	GNAO1	LRCOL1	GPSM3	GNA14	BMS1P1
CPLX2	SMC4	HIST1H2BK	VWF	POLR2G	PATL1	UBE2S	CELSR3	DEPDC1B			SERPINC1	TECTA	CAV3	SKAP1	MT1M	NFATC1	ADAMTS13	CHADL
TKT	ENPP2	HIST1H1C	SAE1	SAC3D1	H3C3	H2BC15	ZIC1	ZZZ3			SLC2A2	ELSPBP1	PYROXD2	TMEM82	CACNA1H	CCR7	RNF165	TAS2R42
TRIM16L	NEB	CASC3	TBCE	AIMP1	PABPC4L	ACLY	CDCA5	TUBG2			SPINT2	EPB41L4A	ZNF804B	MFSD2A	EVC2	ZNF667	TMEM26	LOC100505894
SRXN1	JPT1	PDGFA	SLC52A2	ARL8B	PANX2	LBR	CDCA2	FBXO42			CES4A	POU4F1	IL22	NMRK1	N4BP2L1	KIF12	COLEC11	SAMD8
ASPM	ILF2	C6orf48	NEU1	MIR4435-2HG	LSS	TTC13	GPSM2	METTL1			FAM176A	BMP10	LIPF	NAAA	C3P1	PDGFD	ASPG	MAP3K7
TK1	NT5DC2	MYL6	RFC4	TOMM6	THAP5	H3C10	REG1A	AGA			FAM164C	STMN3	GNAT3	NOCT	NAT2	DBH	OLFML3	C1orf95
HMMR	TPM2	DAZAP1	PIK3R2	TRIM45	NKX2-1	PSME3	ALDH3A1	EDC4			CFI	SH3GL3	SCGB2A2	BBOX1	SOCS2	ESRP1	EDNRB	PSMB7
FTL	INAVA	C6orf62	TPM2	TTK	HSPA8	NEK2	LINC00221	SPDL1			MTTP	TPT1P8	OR4C45	OIT3	NDST3	NLRP12	ZFP3	KRTAP4-2
DBNDD1	CCT3	H1F0	FLNC	CENPL	KLHL21	CDC25C	REG3G	SLC66A1			UPB1	THRB	C14orf56	FYN	SEC62	PTPN13	NAAA	ACTRT2
TXNRD1	COL4A2	CLIC1	SLC26A6	KIF20A	RNF168	ECT2	PTTG1	LSG1			UGT2B15	TMEM242	EFCAB4B	HSD17B13	PAMR1	SLC5A1	MOGAT2	CPEB4
CAPG	SGCE	KIAA0907	COL15A1	SNX27	NUSAP1	TUBA1C	IRX3	TDP1			C1orf162	LHX1	HHLA1	MARCO	CSRNP1	SLC9A9	PGLYRP2	WDFY1
TMEM106C	CNIH4	ITGA6	CKAP4	SNRPB	HCN3	CCT5	PRC1	MED17			PLIN5	TNF	TMEM101	CSRNP1	MAP2K7	ARHGAP45	PVALB	ZNF709
LAMA3	EPS8L3	RPL37A	PSMD4	PAK1	ACP6	UCK2	NDC80	CAPG			SPRYD4	YWHAH-AS1	CLCA3P	ETFDH	RNF165	SORCS1	TENM1	OBFC1
MKI67	LAMC1	PRKAB2	TXNRD1	NME1	KIF4A	PSMA6	C9orf100	ZIC2			SC5DL	WNT16	TBX20	F9	ADRA1B	ANO9	RDH16	MLKL
KIF2C	NDC80	NUSAP1	IRX3	SMG5	HINT1	JUN	RAB3B	TRIT1			MUT	ID2B	ZNF560	SRD5A1	CSAD	RASGRP2	PSD4	NMD3
AKR1B15	MCM2	UBE2C	NCAPD2	PSMB4	PSORS1C2	URB2	HMMR	PHKA2			PPP1R3C	EFCAB6	CACNA2D2	ADH4	DSCAM	GZMK	CYP4V2	ITSN2
KIAA0101	ATAD2	SPON2	NT5DC2	PARP1	SF3B4	ALYREF	GABRD	GEMIN8			POLR1E	ASAH1	OR5F1	SPRYD4	PLPP3	METRNL	STEAP3	TRUB1
NDC80	NAV3	REG1A	MRGBP	DSN1	CDT1	SPC24	CAP2	CTPS2			CLDN10	LILRA3	OR51I1	LY6E	PRSS55	ERN2	FCGR2B	GRB7
TREM2	ASNS	QARS	FBXL18	TMEM106C	NSUN5	BAG2	CLGN	ATP6V1H			RNF125	HYDIN	PDK2	DNAJC25	SORL1	FAM180A	TBXA2R	KRT6C
TRIM16	COL5A2	PABPC1	ACTA2	PSMD4	ATG13	MEA1	FOXM1	TPR			ECHS1	SCRG1	KCNH5	FBP1	SLC25A37	VWA5A	FAM149A	FZD3
GBA	RFX5	EBP	TLCD1	DCTN2	CDPF1	CDC20	CCL20	DTNBP1			IFITM10	KCNMB4	OR2B2	MYOM2	LDHD	ANK3	SEMA6D	SKI
FAM189B	NEK2	CSNK2B	PLVAP	SEC61G	MLEC	H1-5	FGF21	MAP4			GADD45G	MMRN1	OR5V1	INMT	IVD	RSPH1	APOF	C3orf23
PDZK1IP1	TAGLN2	VPS28	GAGE6	MCM2	HLTF	H3C2	CENPM	NOP16			SLC1A1	SHCBP1L	HRNR	PDK4	SLC25A47	LY6E	SHBG	PCSK5
TRIM55	INTS8	RHOA	SMYD3	GBA1	ADAMTS17	EXO1	COL15A1	KITLG			MS4A7	CDH20	C9orf131	MASP2	CIAO1	IGFBP6	ADRA1A	LOC100509213
UBE2S	COL1A1	RAP2A	CNIH4	HGS	TRIM37	PSMD11	ERCC6L	RFC2			FPR1	PTGS1	KCNK10	HBA2	CHST4	RASL11B	UGP2	NDST2
AFP	FEN1	PDCD5	GRAMD1A	TMEM258	NONO	FAM220A	SFRP4	CLPTM1L			MST1P2	MST1L	ZIC3	SERPINA11	CFP	CDH16	AADAT	HEY2
FOXM1	BICC1	RPS18	NSMCE2	NDC80	SLC22A25	LAMA4	CASC5	HEXB			C14orf105	ELL2	C8orf71	FAM149A	LY6E	TNFRSF1B	TIMD4	RAB9A
KPNA2	CPD	CEBPA	NME1	CDC23	CENPW	CNIH4	HOXC9	JKAMP			SLC17A3	MLN	FAM123A	RETREG1	INPP5B	CHST4	MARCO	C6orf218
CRNDE	HMGA1	LMAN2	AURKB	TXN	MALSU1	NDC80	UBE2T	BCAR1			LDLR	EPHB3	SBSN	MAP2K1	CDHR2	IL1RL1	HGF	NUS1
ASF1B	UBAP2L	CYP7A1	ATP6AP1	DTL	UHMK1	RBBP7	SPC24	HOMER3			PXMP2	TRHR	FAM47A	GABARAPL1	P3H2	MAPK10	PPP1R3B	PKD2L2
CCT3	ADAM9	PAGE4	SRXN1	FAM83D	ZXDB	SRXN1	TMC7	RAD51			MME	LAT2	SPRYD5	THRSP	SARDH	TCEAL2	NDRG2	FOXL1
CDKN2C	UCK2	SPARCL1	MCM6	ILF2	ATL2	PHYHIPL	NOX4	PIK3CB			GLTPD2	STAP1	OPTC	AGXT2	JUNB	PRSS8	PRRG4	LOC100506571
ECT2	TACC3	FAM189B	UCK2	MPV17	LELP1	DTL	SKA3	RRP12			ASGR2	AHSP	USP44	FITM1	RIPOR3	ATOH8	BMP5	FBXW4
G6PD	SNRPD1	SCAMP3	TEAD2	COL4A1	RAB6B	ADAM15	CD109	MRTO4			ADAMTS1	SMPD3	PAX4	TUBE1	GYS2	AQP1	GBA3	MBNL1
MAD2L1	KIF2C	PYGO2	GBA1	CKAP2	MKI67	DAPK2	SPOCK1	TRAPPC3			CYP4F12	TRAV12-2	KRTAP2-4	GLS2	TUBE1	SYTL2	PAIP2B	GABARAPL2
CD24	PDZK1IP1	RPL18	TUFT1	BORA	ZFP64	CDKN2A	HOXA10	ENTPD2			SLC2A9	CHIT1	BCL8	ACAA1	FOXO1	LDAF1	AGBL4	RELA
RNASEH2A	TP53I3	TXN	CSTB	MCM7	EHMT2	POLR2K	PTTG2	TBC1D22A			ABLIM3	HAND1	OR1J4	FAHD2B	TGIF1	MYOM2	LPA	GLYCAM1
BUB1	TP53BP2	MYH9	RAP2A	NDRG3	HJURP	JPT1	LOC100507460	NOP58			GPT	CHRM5	C12orf40	AKR1D1	ALKBH7	ARHGAP30	TIAM1	CIRBP
S100A10	PLP2	GPAM	VNN2	COX6B1	RRM2	PPM1G	TSPY3	SZRD1			TRIM22	GADD45GIP1	FGF6	ACADL	HHIP	ITGA8	ACADS	LGALS16
PLK1	TUBA1B	RPL13A	CDC45	SPDL1	HES6	GMFB	HOXA13	PUM2			SLC39A14	LINC01711	CAGE1	ECHS1	RNF152	SCTR	PTPRS	C1orf177
CYP17A1	TPGS2	MRPL52	SLC25A39	AKR1C3	EDEM2	CCNB1	DCAF4L2	ZFR			SLC17A2	EXTL1	OR52K1	OGDHL	MBL1P	FREM2	FEZ1	ZC3HAV1L
CLDN15	GABRE	GNPAT	PARP1	SF3A2	SRP19	STIP1	PTTG3P	GDI2			ANGPTL6	PPP1R2C	OR52E2	ACAA2	SAMD5	SH3BP5	PDLIM5	GNG3
BUB1B	LMNA	CDC25B	TMEM106C	BLVRA	ARF1	CKS2	DYDC2	ATG5			PIPOX	CALML3	PCGEM1	P2RY13	CBR4	ZNF483	LYVE1	PILRB
EEF1A2	MCM3	TMEM45B	PYGB	CDK1	TUBB	PLOD3	AURKA	MTA3			GABARAPL1	ZNF770	GPR61	GPD1	IGFBP3	ITGB8	CD1D	LOC723809
ITGA6	HOMER1	AURKA	PBK	SUV39H1	CDC123	HBEGF	CDCA8	USP13			FGL1	LINC01140	OR2M3	ALDH2	SRD5A2	PTGIR	INPP5B	AGTPBP1
IGF2BP3	PAFAH1B3	MTMR4	MANF	ADM2	KRTAP8-1	COG5	LPL	SEC61A1			UGP2	ZC3H13	C9orf84	GLYAT	LZTFL1	CYBA	EPB41L4A	BCORP1
C1orf85	NEU1	RFX5	MTMR11	ZKSCAN3	IGFL3	H2BC13	SULT1C2	PPP1R12A			PLA2G16	KIR3DL3	RGS8	CD160	RND3	PDE9A	CNTFR	LOC100129406
LAPTM4B	BOP1	TUBB2A	KRTCAP2	PARP2	NCAPG2	ASF1B	CTHRC1	YIPF1			PRNP	KRT32	OR10G8	ABCA8	KLHL36	SPECC1	CD5L	PMAIP1
CDC6	G6PD	RFC4	TK1	ENPP2	CIAO2A	AKR1C3	IGF2BP1	NDC1			PODN	ADIPOQ	EFCAB9	SERPINA4	PDE2A	ADAM28	MRO	GLB1
KIF23	TM4SF1	DLK1	TMCO3	TBCE	ZFYVE1	NONO	SGOL1	PARP12			IRF8	ADGRB3	C11orf76	AFM	HELQ	NBEA	SEC14L4	ACAP2
HRCT1	S100A6	PA2G4	GLA	RNASEH2A	VAMP7	TARBP1	CABYR	CCAR1			SPRY2	GPR52	CECR9	CLRN3	UROC1	RECK	TNN	TRIB2
GPAA1	KIF20A	MAT2A	PRPF3	POLQ	MTM1	DYNLL1	MMP11	SNRNP40			FMO3	SRPK3	C4orf43	CYB5D2	CPED1	OR56B1	SLC39A5	NUBPL
TUBA1B	CLIC1	PRICKLE4	HKDC1	CKS2	AURKB	CCT6A	ARHGAP11A	QSER1			CH25H	ATP4B	C14orf165	CPT2	CA2	CBFA2T3	ZNF667-AS1	LOC729866
PSMD4	HLTF	CTNNB1	NPC1	KNTC1	FAM20B	GINS1	MND1	MRPS35			EXOC3L4	LRRC19	C4orf26	C9	GFRA1	ARHGEF25	ANGPTL1	TMCC2
HMGA1	SAE1	NDUFA1	PTTG1	TARBP1	PIP4K2B	GPSM2	UHRF1	ELMO2			SPTBN2	OR7A5	MBD3L1	PROZ	FCN3	B3GALT5	IGF1	SERPINA12
TLX1	TUBB2A	SUMF2	SFN	HMGN4	KIF20A	TAGLN2	DEPDC1	VMP1			CCDC152	KCNAB3	SLC6A5	C8A	PHYHD1	FCMR	NGFR	OMA1
COL4A1	STEAP1	HNRNPU	KDM5B	FBXL18	DECR2	ZSCAN9	LPPR4	APPBP2			ATF3	CHRM2	TMPRSS11D	TCIM	RCL1	JUNB	GHR	DNAH9
SCAMP3	SPON2	HLA-A	PLOD3	DAP3	SLC30A10	NSD2	MRAP2	POLD1			CD14	CHRNA9	GUCY2F	ITLN1	GADD45B	NME5	SLC25A47	CCDC24
ZIC2	DNMT1	COL4A1	CHKA	NARS1	VRK1	IRAK2	E2F1	U2AF2			CD69	HRG-AS1	HCG22	GRHPR	DYNLRB2	MZB1	PLD1	IFNA16
TPX2	KIF4A	RPS7	HEY1	ECT2	WNT7A	ZWINT	DHRS2	GPC1			GK	LOC101929550	C15orf32	MSRA	CLTRN	TMEM156	TMEM30B	LIPT1
NOTCH3	RHEX	MTSS1	NREP	CFL1	NECAB2	FAM111B	SHCBP1	ADCK1			PPARGC1A	SPTB	MTUS2	C6	ERLIN1	NSUN7	CFAP251	RPL34
CCL20	RAD21	PSMD2	TESC	POLA2	SYVN1	CDKN2AIPNL	C5orf27	CASP8			SDCBP2	BEST2	SKINTL	HAAO	LPAL2	ARHGEF1	ACACB	CCDC120
KIF4A	TUBA1C	WSB2	DLGAP5	TROAP	TMEM170B	HEATR1	C15orf42	INTS13			CYP2D6	SPAG8	NLRP10	GCKR	ARMH1	SNORD114-4	GABRB3	OPN4
RECQL4	LPCAT1	RPL35	SQLE	E2F2	KNL1	TICRR	MKI67	TAF2			ASPN	GPR18	NMBR	PLGLB1	FAM229B	PRELP	AGPAT2	AWAT1
SEZ6L2	SLC6A8	TMEM14A	MIR3171HG	RUSC1	AMER1	ROBO1	CENPE	TNPO3			MASP2	IGKC	CHRM5	KAZN	HAAO	ARHGEF38	PLSCR4	OPN1MW
MAGEA3	TMSB10	GGH	TCEAL9	ALG3	RFWD3	CDCA5	LOC375295	CTSA			PVALB	NR5A1	TAS2R50	MTHFD1	CXCL2	MEI1	NAT2	DOCK2
GPX2	PODXL	HNRNPA1L2	EEF1A2	FKBP1A	PPIL1	JMJD6	DTL	SUGP2			NAT8	UNC45A	ULK2	ABHD6	DIP2C	SNORD113-2	PALM2AKAP2	SHANK3
SSR2	POGK	DAP	CLN3	AURKB	ANKRD13B	FNIP1	TM4SF19	SNX24			FHL1	LMAN1L	OR52A5	DMGDH	APOF	WDR17	GRAP	DACH2
DCAF4L2	FDPS	APH1A	ARHGEF2	CSE1L	ZNF271P	KNL1	SQLE	DDX20			TNFRSF11B	CDK6	CXorf64	TKFC	KLF6	LOXL4	IVD	NFIL3
RGS5	NDRG1	PMVK	SLC16A3	COP1	AHSA1	PFDN6	OIP5	PMS1			CRISPLD2	VRTN	C21orf128	GADD45B	NTHL1	INMT	EVC	OTOF
DTL	MLLT11	DNMT3A	PUF60	ANXA2	UBE2C	CCDC34	CHIT1	AP3D1			ACSL5	TBXAS1	FAM71A	FOSB	PDGFC	KCNA3	FXYD1	PLXNA4
COCH	CAPG	ILF2	HEATR1	XPO1	PPIB	NME2	MEP1A	BLTP3A			PLGLB2	CRYBB1	SPANXN2	CYP4F12	FITM1	USH1C	HAND2	TMED7
CDT1	HEATR1	C17orf58	MLLT11	CENPK	SLC50A1	CDK1	TDGF1P3	GNAI3			PLGLB1	HSPB7	S100A7A	IGFBP3	PEX11G	PLD5	ERRFI1	MTOR
CCDC34	DNAJC6	UBE2Q1	PABPC1	TRIM31	CSNK2B	COL15A1	CENPL	WDR3			PLIN4	TECPR2	CNTNAP2	MAT1A	LIFR	ZNF135	SLC41A2	ABCF3
FABP5	UBAP2	TALDO1	SAC3D1	TTF2	PAEP	H2AC16	LOC401022	ZC3H15			PRELP	DDN	CRB2	IYD	SLC22A10	P2RY10	PAMR1	FLNA
TTK	MYO5C	AHNAK	LSM4	NCSTN	SIAH2	HMMR	CDC6	PACC1			F2	TRPC7	OLAH	EPHX2	SKAP1	MIR541	MRC1	PHF2
EFNA4	ANXA2P2	DUSP9	FAT1	UCK2	ERCC2	PEA15	COL2A1	ASB1			GLDC	GDAP1L1	OR5B3	SRPX	NCAM1	NTRK2	SLC19A3	FLJ30064
LAMC1	NELFE	CCL20	CTHRC1	MFSD5	LMNB1	TLCD1	CSAG1	ME1			FEZ1	TRAV16	ZBBX	RIPK4	FAHD2B	CH25H	MFSD2A	CCDC70
DLGAP5	CCNE2	ITGA5	MPV17	PIGU	NRG4	CCNE2	GCNT3	YBX1			NR0B2	OMG	CCKAR	CYP2C8	MOGAT2	MAFF	EPHX2	BRK1
SLC22A11	H2AZ1	BCAP31	SLC39A1	PPIA	RP2	G3BP1	PAGE2B	SMARCD1			GZMK	SLN	GNG13	APOA5	PNPLA7	MANCR	LRRC4	L3MBTL1
CST1	SSR2	RPS20	UBE2S	XRCC1	LGR4	SDE2	CDKN2A	KDM4A			ST3GAL6	KIR2DL3	SLC4A9	CFI	TUT7	EGR1	EPOR	LOC100507904
NECAB3	OLA1	ITPK1	PAGE4	FAM220A	ZRANB2	DIPK2B	FAM72D	NFYC			C1RL	NTSR2	GALR1	N4BP2L1	C4orf3	LAX1	MAF	SH2D3C
TMEM150B	MMP9	RRM2	HJURP	ATP6AP1	TIMELESS	PSMC2	B4GALNT1	ASPM			CPN1	HLA-DRB6	ART1	PLSCR4	ALLC	HIF3A	GLOD5	LPAR4
TRIP13	GOLM1	TULP4	TRNP1	MRPS21	KCNU1	DIAPH3	CTAG2	ELOVL1			FGA	ETS1	FIBIN	CYP4V2	AGPAT2	IFT57	RBMS3	ZNF433
RBM24	MAD2L1	PTK2	IRAK1	MRPS23	PLVAP	CASK	PHYHIPL	MSANTD3			NAPSB	EML3	PAPOLB	LRCOL1	TRAM2	EDN1	STK40	UBFD1
EZH2	ZYX	COL2A1	CTSA	STIL	CCL25	C19orf48	KIF14	PFKP			LIPC	CYP2D6	CSHL1	LRRC3	SPTBN2	EDNRB	TECTA	GCFC1
KRTCAP2	PEA15	AHCY	WASHC5	HSP90AB1	TOR1AIP2	TNFRSF12A	BUB1B	PKM			NBLA00301	DOC2B	VN1R5	EGR1	NR4A2	VAMP2	LRRN3	DAZ2
CDC25C	ALDOA	ENO1	GARS1	CENPE	WNK4	CENPW	CCNA2	DNTTIP2			CDO1	TIAM1	SERPINB13	FAH	EPHA2	PRMT2	SORL1	LOC727820
FDPS	MID1IP1	ATP2A2	SSR2	ZNF341	FAM136A	LMNA	PHLDA2	RRP15			CCRN4L	ITPK1	ACCN5	SHBG	MIPEP	MARCO	ACSM3	HCP5
PAFAH1B3	SRM	FAT1	STMN1	GNPAT	GPATCH4	NRBP1	STC2	RHOA			EHD3	SSX5	COX6CP4	GREM2	MAN1C1	PRNP	CAMK2B	OPRM1
IRAK1	LAMB1	DYNLL1	DNAJB11	GRPEL2	GALK2	SGO1	RRM2	CBFB			SERPINA10	KCNA5	AADACL2	IL18R1	DIP2C-AS1	LRAT	ASS1	USP29
FAM83H	SNHG32	ENPP2	MFGE8	BUB1	MIIP	FTSJ1	CYP17A1	PDK3			DPYS	RIC3	TAAR9	ADH6	ETS2	HK3	STEAP4	PSPC1
MCM3	TXNRD1	DUSP23	TUBG1	DNAJC9	CCT3	SDCBP	HIST1H3F	RASSF1			CCL4	NCR3	TCHHL1	GCDH	PCBP3-AS1	LILRB1	KMO	ZNF224
SQLE	DBF4	COL15A1	SLCO2A1	GMPS	PSMB3	FKBP1A	LDLRAD1	HEATR6			PSAT1	CACNG5	ANP32D	LONP2	WNT2	MOB3C	HOGA1	NMUR2
RPL8	NARF	PPP2R5A	PARPBP	NEU1	PRPSAP1	VPS72	RAD54L	COASY			PCK2	KLRD1	C18orf26	IRF8	MLYCD	NLGN1	THRSP	TBX6
OLFML2B	FNBP1L	PCOLCE2	SQSTM1	TMEM9	PTMS	CEP85	HS3ST2	TFE3			GBP1	NEU3	OR4D9	ACOT12	PLSCR4	CD2BP2	ZG16	OSGEP
SORT1	NEDD4L	SLC4A2	NCSTN	CALM2	TRIM26	APEX2	ATP6V0D2	FTSJ1			MIR324	ADCY10	OR4A5	SLC27A5	UBXN6	HIVEP3	IL33	NUBP1
DKK1	RAD51AP1	F11R	SNHG6	THY1	DESI2	H2AZ1	TROAP	PRR11			MST1	CXCR6	TSPYL6	CASP3	CYP1A2	NPDC1	STARD5	MBD3
FEN1	MAGEA6	CAPNS1	SPON2	TMEM183A	PPP1R11	TERC	C6orf97	POLR1A			TMEM56	CLC	CATR1	PHYKPL	MT1IP	RLN2	C2orf88	SALL4
RFC4	SERPINI1	GPR88	DARS2	CDC25C	MCTS1	DLL4	HRCT1	KIF2A			C14orf45	CTNNA3	OR52B2	PROS1	IL1RAP	MEG8	CPEB3	SMTN
MCM4	CPSF6	PTPRA	BAIAP2L1	CCT6A	CKS2	ABCC5	SPP1	PSME4			GPR182	IAPP	POTEA	QDPR	TPPP2	FZD9	MSRA	OR5AP2
BCAT2	SPTAN1	UBE2T	VARS1	PRKDC	NSA2	EPRS1	KCNJ5	PPP2R5B			PDE2A	ESR2	OR10V1	CCN1	TMEM233	CNKSR1	AMDHD1	BPIFA3
MIR3658	VIL1	CHD1L	GLDN	BANF1	LCN2	PACC1	KIF11	VPS35			CXCL6	NOL4	PLA2G2E	CCDC25	CYP4A22	VPREB1	CYP1A2	ZNF826P
GTSF1	DBN1	DUSP3	CS	PPP1R11	PDIA3P1	NSUN5	IL8	ATP1B3			MFAP3L	CD40LG	TXNDC8	ENO3	METRN	DKK3	KCNK5	PYY
MIR3654	GMFB	SPAG5	COL8A1	ZSCAN9	SLC52A2	SUCO	CGREF1	UFD1			LY75-CD302	GABRB3	DEFB127	ID1	CDH19	FMO2	HAO2	PIH2
MND1	U2SURP	RPL31	MESP1	DUSP12	SLC35B2	GARS1	SSX4B	GUCY2C			CCBE1	CEACAM21	C19orf68	GNE	CLPP	RCVRN	GRAMD1C	LOC100507217
MAGEA6	GNPAT	LSM2	BEX2	TMCO1	EFNA3	B3GALNT2	MKRN3	PHRF1			SLC17A1	KCND3	PROKR2	GNPNAT1	RET	MMP19	XDH	LOC729173
CCNA2	CKAP4	SEPHS2	ECT2	UHRF1	SCAMP3	CKAP2L	NCAPH	PFN2			TRIB1	CTSG	ODF1	MT1H	ALPL	IL18	F8	TCP10L
HSP90AB1	COCH	KCTD6	STK24	HKDC1	SLC4A2	POGK	RECQL4	ZXDC			PDK4	LPAL2	C6orf10	SLC16A2	ATOH8	MIR216A	ALDH8A1	CCDC27
SPON2	VPS72	TP53INP1	STIP1	CCNF	ENY2	XPO5	RACGAP1	JMJD6			FAM99B	MMP26	C14orf153	ADH1C	CLU	PDE6B	IGFBP4	REXO1L1
GINS1	S100A10	KNTC1	CNOT11	NOL12	SCARB1	PSMG3	FAM111B	ASNS			NTF3	H4C9	TSSK6	DHRS4-AS1	MT1H	ADRA2A	RSPO3	ZCCHC13
TACC3	SNRPE	AS3MT	IGSF3	GMFB	ACOX2	SSR2	COMP	PABPC1			STARD5	PRMT8	SNORD9	UGT2B10	CAMK2B	ILDR1	PEMT	CSN1S2AP
ENAH	DNAJC9	C20orf24	CFL1	AARS2	SLBP	TNPO1	CRIP3	CSNK2A2			ALDH1B1	CABP2	FBXO40	SLC17A1	GCDH	ID1	PRKAR2B	ARX
CLGN	TUBB4B	IGF2BP3	RFXANK	AKR1B10	H2BC4	RFC3	CD34	EIF2B3			RAMP3	SLC6A5	OR6B2	TPMT	MACROD1	MAPK15	RAPH1	FBXO42
CDC45	KHDC4	ACSM1	VIL1	YWHAH	ATP5MC2	ARHGAP11A	CDT1	TCOF1			MBL1P	MTNR1B	OR5D14	DPT	SCARNA17	LINC00092	ECE1	BBS5
TPM2	ANP32E	PSMC2	ANXA2	DLGAP5	FUBP3	MRPL9	CSMD1	CDC42			GCDH	ITGA10	C12orf37	ARHGAP10	PALM3	MIR320A	IGFALS	TADA2B
NME1	KIF14	THBS4	AFP	SGO1	MRPS10	MAP2	PXDNL	RAD18			BCKDHB	IGHV3-47	MIR425	MBL2	AKAIN1	PLAC8	RASSF5	FAM116A
COL4A2	NPC1	PON2	CDT1	HLA-A	LCMT2	CSTF2	VCX	ATP2B1			SULF2	MEP1B	EXD1	SOCS2	ZC2HC1C	VMO1	ESRP2	LOC728640
CSTB	NUP62	NFYC	FAM83D	ACSL4	PRLR	AGO2	ROBO1	BUD23			CPN2	RPS2P45	GCM2	SLC4A4	NGF	EPHA3	PLPP3	GLTSCR2
NME1-NME2	MYL6B	RBP7	RUSC1	CDCA8	RPS6KC1	OTUB2	COLEC12	TRIP13			PRODH2	CAVIN2	OR8S1	BHMT	EXPH5	PDZRN3	GPR162	ZKSCAN1
DTYMK	AGR2	CLTC	EPRS1	NSMCE2	BCL2L2	DLG5	PAGE2	TCF3			AQP9	ABI3BP	HMSD	AQP7P3	MPC1	PBX4	SLC7A2	COX7A2L
MAP2	STK17A	INTS8	ARID3A	PSMD10	EIF2A	ANGPT2	RBMY1B	DAZAP1			FAM83F	CXCR5	ASB5	CYP2J2	PNRC1	LRRC37BP1	FAHD2A	EIF2AK2
	SLC1A4	ADIPOR1	TMSB10	WDCP	DYNLRB1	CUTA	RGAG1	MBD3			OAT	LUZP2	NHLH2	SPAG7	DBT	FGF9	PKHD1	LOC338651
	GTPBP2	OPTN	NUP62	CPSF3	OXA1L	PRKDC	HIGD1B	HLTF			INHBC	FGFBP1	KLK7	IL13RA2	SCGB3A1	KRTCAP3	WDTC1	SOAT2
	C8orf33	YTHDF1	XPO5	CSTB	CCNB2	B4GALT3	NQO1	FAM50A			MCC	GALNT14	CDK15	FOXO1	LRRC3	CHRDL1	ACAA1	CHCHD8
	PIGC	SULT1C2	HSPA1B	BCL9	LBX2	XRCC2	AURKB	CPSF1			ZGPAT	HBD	KLHL1	CHST7	C1R	SFTPD	WBP1L	ZNF341
	P4HA2	VAT1	PSME3	DAD1	E2F8	PDZD11	WNK4	PDCD2			CNGA1	CHI3L2	GBX2	TAT	CD160	TRPM1	PHYHD1	CTSF
	CDC7	AUP1	MMP11	C12orf4	SIKE1	UBAP2L	TRIM16L	ZFYVE26			SLC4A4	RCVRN	MAGEB5	SUCLG2	IER2	SCN7A	SEC24B	POLR2F
	ACKR3	ZC3H11A	SERPINE2	SOX13	H2BC17	SLC25A39	DBNDD1	TFRC			SH3YL1	ZNF276	hCG_2015435	NNMT	SPRY2	PAK2	IL1RAP	LHCGR
	EEF1E1	TPI1	H4C3	GGCT	TPR	HABP4	POSTN	UBE2D1			ABCB4	COL4A3	TYRO3P	IVD	LMO7	CCL22	SIGIRR	SLC2A14
	BTG3	EIF3K	H2AX	RRM2	BROX	FANCI	LINC00328	PALS1			MTHFD1	TNFRSF17	PDHA2	SLC41A2	ETFDH	HAS1	OGDHL	FLG
	CSNK1D	YWHAZ	PIGC	DYNLRB1	RAB3GAP2	BROX	MAD2L1	MARK2			RBP5	CLDN17	C1orf118	GYS2	ST3GAL6	NRP1	APOA1	WFDC10B
	TRIM28	PSMC4	ALDH3A1	NAA20	NALF2	FITM2	DSCC1	HMMR			CNTFR	MELTF	C12orf55	AXL	ZBTB48	KLK11	CDH1	TSPAN2
	YWHAB	LRRC1	NPLOC4	PLK4	DCAF4L2	SLC9A6	RAB3A	NDE1			ORM1	ODF1	C6orf94	NTHL1	DMAC1	FAM83B	MYL3	TRIM44
	NQO1	PODXL	RGCC	PRIM1	SCARNA4	GMPS	LOC100271840	XRCC1			OXT	PYHIN1	C1orf49	CIDEB	HAMP	MIR212	SIK3	SPEN
	SNRPB	SDC1	LBR	CPSF4	VPS52	BYSL	HIST1H1B	SCARB1			TCF21	PRPH	OR10K1	SARDH	NGFR	IGFALS	PPFIBP1	HERC3
	FAM50A	YY1AP1	C6orf47	ERH	TOR1AIP1	CASC3	CHEK1	MCM2			FAM110C	LUZP4	EYS	AGMO	ZC4H2	PROK2	ANK3	LOC100131943
	SMYD3	RPL24	P2RX4	KHDC4	LSM14B	AKIP1	ENAH	NLE1			CAT	HERC2P8	CSNK1A1L	CA2	MGMT	MIR544A	TRMT9B	CST1
	CA12	C1QTNF3	H2AZ1	HJURP	WDR83	STRIP2	TXNRD1	TEAD2			PPAP2B	EDAR	OR2H1	CYP2A6	B3GAT1	ATP2C2	MGLL	PDXK
	PRKDC	CYP17A1	CPD	TMEM209	F8A1	PRIM1	RAB3C	EED			CFTR	GP9	GABRA4	SPP2	NDEL1	EMILIN1	TLR3	ERICH1
	TESC	ELOVL5	TMEM9	KIF14	IFITM4P	SKA1	ADAMTS16	TSG101			HSPB6	DPF3	FAM10A5	TMEM256	FAM149A	MIR142	ZNF160	HS3ST5
	DLGAP5	STC1	LASP1	RAMAC	RHEB	TRMT1	CDCA3	ENO1			SLC6A13	RNF186	AKNAD1	CYP2C9	TMEM256	ARHGAP15	C1RL	MAP3K4
	TFRC	PUF60	SH3PXD2A	NUP107	FDCSP	NHP2	TPX2	ACTR6			DAO	TNFSF8	ZXDC	ADRA2B	CHRD	PRDM8	SLC45A3	VPS37A
	LIMK2	ALDOC	FLAD1	RIMOC1	RAD21	PODXL	SLC1A3	TIPIN			MSRA	GABRR2	MORN3	DCUN1D3	FOLH1	CKMT2	WDR72	FLJ40536
	ATP1A1	STK24	TACC3	ZNF207	HSDL2	TMEM199	KIF2C	EIF4G3			APCS	KIR3DL1	TNC	LYVE1	CHRNA4	CD200R1	TJP2	TOPORS
	BARD1	PHPT1	PALLD	ANLN	TBCE	SQLE	FLVCR1	NUP37			TM6SF2	PNMT	OPN5	DYNLT5	CDC14B	RBMS3	TTPAL	CXorf38
	PBK	C14orf1	C8orf33	ATP6V1F	CD99L2	RGS5	VCX3A	GTSE1			ACOX2	MYL2	TRAK1	PINK1	DCUN1D3	CD96	HSD17B2	TNKS2
	GBP2	SCNM1	TP53BP2	GLA	PARP2	GPC3	LYPD1	SLC25A40			CRYAA	CHRNA6	RD3	DHRS4L1	AGL	TSGA10	NSUN7	TEP1
	PTMA	XYLT2	SEPTIN9	RPAP1	POLD4	NCAPG2	CENPK	TIMM21			FAM163B	KCNA1	OR8K5	ACSM5	CYB5D2	PKHD1L1	SRPX	PDCL2
	RNASEH2A	HAUS4	SCGN	NAE1	SLC25A40	PBK	PCOLCE2	ZNF37A			SLC38A2	MRM1	OR4S2	PDE7B	UBL3	EPB41L4A	ZDBF2	BMP3
	MMD	RAB13	ALPK2	CENPA	SNTB1	KIFC1	ESCO2	FNDC3B			CD302	KLHL28	OR10A5	SNORD13	CTSB	ARAP2	TNS2	FIBIN
	MYH4	TARBP1	NUP37	XRCC3	SPCS1	EFTUD2	DSCR8	RAB7A			TMPRSS2	ATP8B4	OR2V2	SARAF	BCKDHB	HMGCLL1	IFT46	ADRB3
	HSP90AB1	COX7A2L	VPS72	PBK	ZNF81	SMPX	GPRIN1	BCAP29			RANBP3L	KRT76	FAM71D	MYO1B	GHR	LYPD2	AQP3	MTRF1L
	TRIP13	PCNA	PSMB4	DDX39A	HACD3	UBE2A	COL11A1	SART3			CAMK2B	RHCE	FSCN2	ETFRF1	NNMT	JSRP1	ADAMTSL2	FAM127A
	TARBP1	TSPAN8	SLC1A3	PSMC2	CARS2	TPM3P9	SGOL2	MKRN2			SERPINF2	VAV1	KNCN	ZMYND12	RPH3AL	ARHGEF10	PRSS8	MED9
	PSPH	MANF	MID1IP1	C1orf74	PSMB4	SCML2	TREM2	MCM6			LOC200772	ADRA2B	FSD2	CCDC28A	PGM1	KRT80	SLC22A1	APOE
	RBM12	MDH2	HCFC1	OIP5	CNOT4	KLHL12	KIF15	BAZ2A			DCXR	MMP17	C6orf168	P3H2	SLC6A13	ELAPOR2	FAM83F	CEBPB
	MARCKSL1	HBXIP	CKB	ACBD3	CCNB1	ASAP2	ODAM	MLH1			PLIN1	MGAT3	C11orf40	MACROD1	TMEM82	SCRG1	ERLIN1	LSMD1
	SHC1	UBA1	DDIT3	TMEM199	H2BC14	RNF220	CSPG4	UNG			WNT11	GPR31	OR52M1	HEBP1	MEGF10	LINC00661	TEK	RBMXL2
	ATP2A2	POGZ	NAXE	MTFR2	TADA1	KIF14	TLE6	SPAG5			FGG	NOS1	C3orf30	SLCO1B1	DYNLT5	FAM166C	SMAD7	SOLH
	MCM7	MCM4	PDXK	CDT1	MAPK6	ATP6V1C1	CDC20	RAP1GAP			EPB41L4B	CADM3	OR52N2	AZGP1	GNE	LRRC7	TSPAN9	VWDE
	RBM3	SMYD3	CDK4	ZWILCH	SNRPF	MCMDC2	CHRM3	STXBP2			ATOH8	RAB3D	CNTN6	BCHE	MIB2	ZNF334	IL13RA2	TGFB1
	IGSF3	GNAZ	HES6	ORMDL2	FOXN2	RGCC	CT47A11	DGKD			ACMSD	TSPAN9	MYF6	MPDU1	MYO9A	ADARB2	GCGR	LOC100131508
	BSG	TAF10	TPR	TRIP4	PRORP	TRIP13	ZSWIM5	TOP2B			AHSG	IL12RB1	TRHR	MFAP4	TRIB1	SLC6A19	FAM99A	SFRP2
	NME1	TRIM8	PRKDC	PRCC	CYC1	MRAP2	WDR76	UBE2T			CLEC3B	GVINP1	UNQ6228	FTCD	C1RL	PLCD3	GPD1	LRRFIP2
	FAT1	VBP1	CEP55	LARP1	NFIX	POLR3C	CDC45	GTF3C1			GSTA1	BTK	LRRC14B	ANKS4B	ENTPD8	IFNAR1	CNKSR1	C18orf57
	APOBEC3B	ATAD2	ATP6V1F	DDIAS	RNU4ATAC	ATP6V0A1	PPP4R4	SNRPA			RCL1	CD86	SERPINA13	AKR7A3	KAZN	IGFBP7	ALLC	LOC57399
	ELOVL2	ARPC5	ZYX	DNMT1	PRUNE1	GPR158	FSTL5	POLD3			TRPM8	LILRA5	HAR1A	CLEC4M	MAN1A1	ANGPTL6	STPG2	FLJ31715
	ITGA6	PGD	GNPAT	DROSHA	CTDSP2	CPSF4	PDIA2	CAPZB			ITIH1	SLC22A17	TRIM64B	SMIM24	FBXO33	KCNK5	CDA	LOC100131434
	PLOD3	TMBIM1	CLCN7	NUF2	ARHGAP1	EID3	ZWINT	ACER3			C1orf168	CORO7	CCDC59	BMPER	SNORA62	EPHA6	UNC93A	NDUFA4
	RBM42	SLC9A3R1	RBM34	SLC25A39	FAM178B	H2AC13	TNFRSF12A	TIGAR			SERPINA7	DTX3	PHOX2B	ALDH6A1	NAT1	ZNF287	ID2	EPDR1
	TBCE	HLTF	RRS1	NSF	IL17C	MCM7	CENPW	TULP3			ABAT	CRYGB	ADAM29	TRIB1	BCHE	FBLN5	CD82	NLGN3
	LGALS3	LAMC1	NABP2	PSMD2	H2AC14	NAA10	E2F7	GNB1			PANK1	NGF	MIR504	HEXIM1	SLC4A4	PCDHGC3	CYP2C18	TCTN1
	PCNA	FAM134A	UQCC2	KDM3B	YWHAZ	LEF1	SSX7	NRDC			MIR1287	GABRB2	NCRNA00205	ERLIN1	FERMT2	MIR200A	SUCLG1	UBN2
	THY1	NHP2	NAT9	STMN1	KCTD6	PSMC4	FLJ13744	THOC1			CBS	TOE1	DCDC2B	ZNF330	CDNF	EBF4	C21orf62	RFK
	SYNJ2	HTATIP2	PFKFB4	ACTL6A	CEACAM20	CKAP5	SUSD4	XRCC5			RGN	MSH3	RP4-662A9.2	GCGR	GCKR	C21orf62	CA2	TRAF1
	TUBB	NPM1	COPA	FANCI	IGF2BP3	FAT1	CCNE2	MKNK1			TF	ADAM5	PRTG	SAT1	DEPDC7	COLEC10	FREM1	LMX1B
	MEP1A	UFC1	CKS1B	WDR62	EPM2AIP1	SNORA71C	STXBP6	SAR1A			UGT3A1	FOLH1	NYX	GPHN	MAGI2-AS3	KCNQ1	GSTZ1	ANXA7
	THBS4	LRRC20	SLC38A1	ZKSCAN4	POLR2J2	H2AC17	TERT	SENP1			KBTBD11	LHX6	DHX34	C8B	ADH1B	PLPP3	PTPRB	LGI3
	CKS1B	NPLOC4	NUP205	MAD2L1	TRAM1	CAD	UBE2S	PAFAH1B3			DEPDC7	LOC729815	GML	ECHDC2	KCNK17	SVEP1	ENO3	SYT10
	LYZ	TP53BP2	UBE2T	TK1	MCCC2	OLFML2B	PLVAP	DDX1			DUSP6	ANXA3	C8orf54	GPT	SHF	CXCR5	FGFR2	C1orf65
	STMN1	PTPRF	DLK1	PYCR2	SQLE	MCAM	TRIP13	DNM2			MZB1	MAS1	ZNF536	SEC62	KMO	TRIM15	AMHR2	OR5V1
	MYO6	HAX1	ZC3H3	BUB3	PTDSS1	SPINK1	PEG10	EPB41L2			SLC46A3	HOXA3	AIF1	HAO2	NIPAL1	ZNF320	LDB2	GLP2R
	FOXM1	NPC2	TPM3	LBR	ACOT13	GTSE1	FLJ23152	STX7			ETS2	PVT1	PRSS1	ACACB	C9	ZBP1	AFF1	PEF1
	CBX1	ZIC2	TUG1	ITGB3BP	DTD2	PRCC	HOXD3	RABL2B			ANGPTL3	GSTM5	FRMPD4	SLC22A10	MYO16	CSF2RB	PDGFRA	MYLK3
	ITGB3BP	BOLA3	RNASEH2A	SWAP70	CD46	E2F8	C5orf46	SLC35C2			CDC37L1	RDH8	METT10D	CDNF	FOLH1B	KCNK17	SERPINA11	SLC22A8
	DUSP9	MID1IP1	BUB1	CCDC77	RNA18SN5	NUF2	PAGE5	PUM3			NRAP	ITGA9	NEUROD6	LIPG	SMOC1	SNORD114-17	KLRF1	NFKB1
	CDK4	SRPK1	TMED3	C1orf131	LMBR1	NPLOC4	STIL	CNOT4			SARDH	CROCCP3	OR5AK4P	HAO1	ZBED1	CLIC6	RAB26	SPDYE8P
	CAPN2	SPCS1	TOMM6	SNAPIN	GGH	CKAP2	PLK1	PSEN1			LEAP2	PVALB	MAGEB18	CTBS	AKR7A3	FOSB	ARMH1	SERTAD2
	NTAQ1	PPP2R1A	GAGE12H	UFC1	PRRC1	FEN1	TM7SF4	HSP90AA1			FNDC4	BPIFA1	EFCAB1	PLIN2	HSD17B13	PISD	C4orf3	NMI
	PRCC	SHISA5	SELENON	PWP1	MBNL3	GLUL	SPINK5	DLGAP4			RAB25	APC2	ZNF469	ALPL	EGR1	COLEC11	HMGCL	GUCY1B2
	CCNE1	PFDN6	FDPS	FOXM1	ACP4	ELOC	TUBB3	NDC80			S100A8	SLIT3	IL26	ENPEP	ZFP36	TRIM69	ATP1B2	CASQ1
	GPX7	SLC25A6	GMPS	RHOA	TMEM259	DNAJC6	RRAGD	OSTM1			SAA1	GATA2	OR4F6	LECT2	TRPV6	WTIP	HAL	UHRF1BP1L
	UBA2	C2orf29	MED20	PLCG1	TIMM8A	NSMCE2	PLK4	PCNP			SLC19A3	MED18	C2orf71	TPPP2	C11orf24	SPACDR	SMPD3	SETD3
	CTSA	SNRPC	AP3B1	KNSTRN	CPNE3	ACBD3	LOC100505592	EXD2			ABCA9	NUTF2	MIR135B	CMBL	IFNAR1	CCR2	KDM8	PMS2L2
	HGS	PSME1	ST8SIA6-AS1	ESM1	C8orf44	P4HA2	CTSL2	DUSP12			CFHR4	CAMK1G	FAM187B	ID2	INTS10	MCTP2	GABARAPL1	PAPOLB
	CARM1	ZNF238	BLVRA	ASF1B	TAF7	NOP2	SRXN1	HSPB11			HABP2	PRRG2	MS4A13	PRSS55	SLC6A16	SNORD2	DMD	PCDHGA8
	HJURP	CLN3	THBS4	VPS29	GNL2	COA6	SF3B4	ME2			CD1D	HAND2	SLC5A8	C7	GPHN	NDST3	TUBA3FP	MAVS
	IRAK1	PTDSS1	PARP12	DENR	MSH2	EFNA4	HOXD1	C5orf22			HBA1	CPA4	KCTD4	IDO2	ASPDH	ACOT11	MASP1	NTF4
	CEBPG	NDUFA12	UBE2Z	RRP15	TMED10P1	IQGAP3	TTC39A	GEMIN5			NAAA	TPSAB1	OR5P3	PGLYRP2	SLAIN1	SLC7A5P1	SMARCA2	PAQR8
	MEA1	SLC25A44	FAM50A	CDK4	ELL2	FIGNL1	TP53I3	GSK3B			SERPINB8	C11orf21	C3orf24	TRPM8	RIPK4	LRBA	ZC3H7B	SGK1
	TPM1	FBL	LSM2	MCM4	HSD17B4	SNF8	DYNC1I1	XPO1			AZGP1P1	ATF7IP	LHCGR	HEPACAM	PTN	DENND2D	RNF150	BCAN
	FGF21	LARP4B	TBC1D31	HCFC1	MPHOSPH9	ARHGEF39	TRIM7	LYRM2			IFITM1	DLEC1	PRR23C	RAMP3	HHIP-AS1	WFDC13	SLITRK6	DMAP1
	TCEAL9	STRA13	SNRNP70	NVL	PSMD10	WDR76	C12orf48	TNPO1			ANGPTL1	LILRB1	C3orf45	SLC10A1	PRSS53	RGS3	CMTM6	IFNW1
	ZNF706	TCEA1	INTS8	SAAL1	S100A1	RRP9	KIF23	PLOD1			HRSP12	SPOCK2	C9orf27	SFTPD	POLR1E	PFKP	SYT9	PREX1
	SCAMP3	SLC29A1	H1-0	METTL3	EFR3A	UTP14A	RAD51	OXCT1			SKAP1	GPR173	C12orf42	DHRS1	SLC9A3R2	LILRA5	FAM163B	OR10J3
	NECAB3	LBR	STK39	CCL20	SCRIB	SGO2	HIST1H4A	RPS5			LDHD	RPL3L	SLFN12L	ANTXR2	SPART	MFAP4	UCK1	ASB16
	GAL3ST1	RPS29	PRKAB1	KIFC1	TXN	SMYD2	LOC100130171	SMAP2			SERPINB9	MT3	FAM71B	CYP2A7	ADCY1	NR4A3	ALPL	ABTB1
	CHD7	NUDT5	HSPA1A	TCHP	COX7C	PARPBP	ETV4	PPIE			CCDC3	MYOZ1	TAS2R41	PAFAH2	AP2A2	PLXNA4	ALDH1B1	PPP1R42
	UPF3B	SIAH2	ACLY	BARD1	ZIC5	CENPE	TCF19	ZMPSTE24			NPW	MROH7	OR6A2	CD14	MT1G	B3GAT1	ANTXR2	CRB3
	MIF	UBQLN4	ZBTB9	SLC26A6	ARHGAP11B	TMEM106C	SLC2A5	STARD7			LPAL2	LINC01260	C9orf43	RANBP3L	PUS10	AKAP12	PNPLA7	MLL2
	MRPL9	FAM134C	LAGE3	PEX11B	GPR89B	CENPL	KIAA1199	SSH1			C9orf103	ITGAM	PSORS1C2	IQGAP2	DHRS4	ADGRG7	SPTBN2	KCNMB4
	TOX3	MYO5C	SMAD5	VWF	PHYHIPL	EIF2B4	MLF1IP	APLP2			LRG1	JAK3	C11orf36	RNF32	DHRS4L1	PKP3	CCDC25	SDC2
	SNRPD2	MCM7	PCDH17	CDCA3	TOB1	H3C1	HELLS	WBP11			LOC339926	LTK	TNFAIP8	NKIRAS1	PPIEL	OLFM1	CNDP1	PRR14L
	TMEM106C	CALM3	KIF20A	NSL1	PAQR9	RACGAP1P1	RDM1	EIF3I			VSIG4	CENPC	KRTAP4-3	NCOR1	AVPI1	HYDIN	SPATA18	IL6R
	SLC39A4	SLC1A4	POGK	SSR2	CENPI	GJC1	LMNB1	TXLNA			ACAA2	NCS1	OR5D13	DHRS4	SNORA75	PNPLA7	CYP2C19	HNRNPK
	RGS5	NECAB3	SLC50A1	CSTF2	MND1	ATP6AP1	MCM10	AGBL5			EHHADH	SLAMF7	TAS2R45	DUSP1	CCDC186	CCDC8	AGTR1	MXRA7
	NCF2	PSMA6	EFTUD2	KIF20B	VPS45	NELFE	CHRNA5	RAB10			MT1JP	TRIM25	SLC2A9	CAT	BCKDHA	MACC1	DCAF11	NCK1
	PSMD14	LUC7L3	CDCA3	PSMA6	HUWE1	PCNA	COL5A3	CAD			SERPINE1	IL23A	OR5K3	GOT2	CETP	WNT5B	PDE7B	POLE4
	PUF60	NUAK1	ZNF207	CDC7	MED4	ESM1	EZH2	AK6			SULT1E1	ACTC1	GCNT7	HPD	LURAP1L	TRIM17	APOA5	SLC25A31
	PABPC1	PGC	MFSD10	HNRNPUL1	SNHG9	KIF11	C5orf34	ZNF213			ACAA1	IL18RAP	MYH6	ADHFE1	GDF2	KCNF1	CIDEB	C9orf114
	CDKN2C	SLC25A5	TARBP1	CTNNA1	RPRD2	TK1	NUSAP1	CTTN			HAND2	PRR34	OR6C3	SIGLEC11	CFHR3	BRINP1	SUCLG2	NDUFB6
	NRAS	C5orf32	BARD1	GPATCH4	TRPM4	PRR11	DKK4	TTC39A			SHMT1	IL18BP	KCTD8	CYP4A22	EYA2	ALKAL1	MMACHC	NKX6-3
	NUP107	C20orf11	OCRL	NUP133	UQCC2	SRPK1	CTGF	ORC1			SULT1A1	KRT2	CLDN20	SDS	AQP7P3	KAZN	CPED1	CELA2B
	ATP1B3	PTPLB	CAPNS1	SNRPG	KNSTRN	UBE2Q1	RAMP1	ATG16L1			TRPV4	DIO3	OR7E18P	CXCL2	SERTAD1	B3GALT4	DTX1	SIAH3
	UCHL1	HSPA5	CD24	GGPS1	UGDH	PDRG1	HTRA4	POMGNT1			CYP2D7P1	PRKCQ	CR1L	PON3	MACF1	ITLN1	NR3C2	C8orf66
	NOL7	POGK	MARCKS	KIF4A	GTF2I	SESTD1	AKR1C3	MAST2			THBS1	CAMP	NRXN1	SORL1	CDA	MC5R	HGFAC	CST2
	FASN	TMEM98	C4orf48	ZBTB33	SLU7	TTK	MMP1	DIMT1			IL1RAP	RFPL3	OR5I1	PLAC8	SLC19A3	GABRP	ZNF471	SSTR3
	PARP12	RDH10	ALG1L1P	SUZ12	HCN4	MAFG	G6PD	IPO11			RASD1	EPHB1	RP11-410N8.4	SLC39A14	MEIS3P1	GOT2	TSPAN12	GRIA2
	FMO1	BAT3	APH1A	PPOX	POGZ	TMEM74	RAD51AP1	EIF2AK1			CD163	TAL1	NMS	OLFML3	GAREM1	MYD88	RASGEF1B	UNC119B
	PPP4R1	TBC1D20	TRIM47	RNASE1	APOBEC3B	TCF19	DAPK2	EPDR1			EPO	GPR157	OR10Z1	ADIRF	PRR22	PLEKHB1	SARDH	GCRG224
	TRAF5	RPLP0	DAP3	PRKAA2	C2CD4D-AS1	SUV39H1	IL17D	SEPHS1			CYP2C18	BMP5	HSFYL1	TDO2	EFNB3	ARL14	CBLN3	TOLLIP
	PRRC2A	C18orf56	MAPRE1	HEATR1	ATAD2	KIF23	TDGF1	RBM22			CPEB3	MYOZ3	CCDC70	NUDT7	ZER1	RNF212	SH3YL1	DRD4
	SPATS2	GPR107	POLR3C	DEPDC1B	GAA	CANX	UBD	TXLNG			LEPR	EFNB3	FAM160A1	CA5A	ZBTB21	MYBPC2	CYP2B6	KDM6B
	KIF18B	MAP4K4	NAA20	SAP130	KHDC4	CDCA3	KIAA0101	ZW10			G0S2	MYL3	OVCH2	ADRA1B	MSRA	CREB5	PBLD	C16orf7
	ANKRD27	IDH1	TPD52L2	CEP41	TRIP13	MCM8	LAMA3	MTMR2			PEMT	KRIT1	IGHD	MMUT	PSD4	LINGO2	GGT5	LOC100131864
	MORC2	HNRNPA2B1	UBE2Q2	GINS4	H3C1	PSMD1	FANCI	PPP1R15A			HAAO	PFKFB2	NTRK2	HADH	LOC729815	MIR770	C7	C21orf59
	WSB2	GLS	TUBB4B	YEATS2	AP3B1	EBF1	ORC1	SRRT			APOA4	CD180	TAAR1	CYP2E1	ARMC5	TCN1	KLKB1	C14orf55
	PLEKHA1	GLTSCR2	ATIC	SPC25	BUD23	RAP2A	TOB2P1	BAX			IL13RA2	BTN3A1	OR2Y1	MMAA	RAB33B	VDR	ZNF808	ANAPC10
	CENPM	ARHGEF2	PHPT1	U2AF2	SPRR4	EIF4A3	MAEL	PIGS			IGF1	LRRC23	HCG11	SMAD6	CEBPD	ZAP70	TMPRSS6	GSC2
	GARS1	ATP5G1	EXO1	C1orf198	CAP2	KIF2C	MSTO1	ATXN7L3			TRIM15	GFER	AP3B2	CDA	FYN	CAND2	SLC25A20	GGNBP1
	CNOT3	C8orf47	CHTOP	MRPS17	BAG6	EHD4	MAGEA6	PGS1			ERRFI1	MT4	SLC9A7	TFR2	CCDC50	NRXN3	SULT1A2	BBS10
	PCOLCE2	IFI30	ZNF219	SNRPD1	MKRN1	DUT	FAM40B	UIMC1			SOCS2	HEY2	WTIP	TMEM254	CHORDC1P4	PDE7A	PTGR3	ELF2
	MUC13	SLC25A39	VPS28	SLC35A2	KIFAP3	DCAF13	RNFT2	OGFOD1			DUSP5	OR10J1	TAS2R60	CYP4A11	GABARAPL1	RETN	SULT1A1	TRPT1
	TOPBP1	SNHG6	NUAK1	SLC35B2	PSMB2	TPD52L2	CLDN15	NOP14			TSLP	RBMS3	KIR2DL5B	LRAT	IL18R1	LAMC2	PLXNB1	CYP4F11
	TTC39A	SUZ12P	TRIM31	USP39	FRS2	GBAP1	GAD1	SF3B2			SOCS3	VWA7	TDH	ARRB1	DNAJC4	FCN2	KCND3	SOHLH1
	GLA	ATP1B1	NUPR1	SGO2	HEATR6	BOP1	FOXN4	DNM1L			GDA	ALKBH1	ART3	DBT	NADK	NKD2	SOX6	RNF111
	LRP10	GNAS	SF3A2	LPGAT1	SRP9	NTAQ1	SPOCD1	PTHLH			BRP44L	ATG9A	ADCYAP1R1	TMEM131L	DTX1	CENPT	CLDN34	LOC100652913
	STIL	ANKRD43	U2SURP	SNF8	FOXM1	DHX57	UCK2	ERGIC2			TREH	BMP8B	KCNAB3	COLEC11	PELI2	CAMK4	GLDC	OBSCN
	SLBP	AGT	ZNF581	APEX1	STK3	SLC35F6	SFTA1P	AURKA			SLC25A18	RIMS1	SDR9C7	AGL	DHRS12	HHIP	ANGEL1	PPAN-P2RY11
	LYRM4	GARS	MACROH2A2	PSRC1	FSTL5	C8orf33	ECT2	METTL2A			CTH	IPCEF1	OR4A16	HBB	SLC16A4	CTC1	SLC38A4	PBOV1
	DESI2	HDGF	CCT3	POLR3C	CENPM	PGK1	STMN1	ALG6			NDRG2	CELA3B	LCE2B	ACSM3	HEPACAM	CACNA1H	HEBP1	CCDC125
	MRPL13	USMG5	DNAJC9	MEA1	TPX2	TACC3	TONSL	CNOT3			MAN1C1	AKAP8L	ZPBP	ITGA9	EGR2	ADAMTS4	ART4	NDUFS5
	ZNF83	PRDX5	TRRAP	CENPM	SNTA1	TUBB	HIST1H2AM	DDX18			ODZ1	SCARF1	RDH13	SMIM14	ALDH8A1	PLA2R1	MMUT	CDKN1B
	SFN	ZC3H4	IDUA	RFC5	CBLL1	CDC6	FAM64A	GNA11			KRT19	ADTRP	SNORA2A	CNKSR3	HMGCL	ALKAL2	LRRC28	MCAT
	COG2	COMMD3	TGM3	RPL27	NOPCHAP1	NUP155	CHML	TPX2			LOC100507053	FRMD8	HECW1	DHRS12	SLC39A14	ASPA	DCN	ZNF770
	BUB1	MAL2	FKBP11	VAMP5	ECT2	ANXA2	CXorf36	PDRG1			C7orf58	RFPL2	OR4K2	PLG	MT1E	RIPK3	SERPINA4	C1orf123
	UTP18	COG2	RRP12	SLC38A6	MTX2	OIP5	GINS1	SMOX			PPP1R3B	AKAP3	C17orf77	MPC1	PXDC1	SMAD3	NAALADL2	ZNF90
	FAIM	GABRE	DENND5A	REXO5	LOC730101	LMAN2	TMEM182	FKBP1A			CYP2J2	TPT1	OPRM1	ACSM2A	BDH2	USP43	TMEM45A	CRHR2
	SNRPA	CDC42EP4	CENPW	PSMC4	MRPL18	OR51E1	PLCE1	NSFL1C			ABCA8	LRRC36	hCG_2011852	SFRP1	SATB1	EPHB6	PPFIBP2	SP140L
	THSD7A	HEATR2	PHF21A	RMI2	THEM6	SLC25A43	TINAG	ZNF343			AOX1	HSPB2	EHMT2	MIR99AHG	RASGRP2	LRRN4	SIGLEC11	MOG
	NUP37	TM4SF5	MRPL24	TLCD1	ZC3H11A	COPS6	FBXW10	XRN2			HEPACAM	STX12	ZNF674	CTSB	ANKRD55	NPW	SLC22A10	WASF2
	ACACA	IFI6	WFS1	GNS	CNIH1	NSFL1C	GTSF1	DYNLL1			WDR72	VPS26C	LRRC9	MFSD8	CES5A	SH2D2A	PTGIR	LOC100506651
	PSMC4	ANAPC5	ITPKA	MKI67	H1-1	DLAT	EDIL3	SNX5			PLSCR4	IGKV1-5	SLC2A7	ACSL1	ANKRD37	RASAL3	MT1F	FLJ31356
	DCK	ITGB1	CHD7	GBP2	ZNF804A	NECAB3	AFAP1-AS1	MAPKAPK5			SLC27A2	PELI2	OR6M1	EVA1A	IYD	MPZL2	NIPAL1	LOC100506929
	CCT5	GORASP2	MDC1	LSM2	FCHO2	PIP5K1A	DLG5	ESF1			DAK	PRKAG2	MGAT3	MGMT	GSTZ1	PDLIM4	DPYD	ZNF654
	CKAP2	LPCAT1	FAM241B	CXCL10	ANXA2	SPARCL1	WBSCR28	ANAPC5			B3GAT1	CDC42EP2	C20orf141	RBKS	SLC22A1	BIRC3	GNE	OCM2
	RALA	OLA1	PAQR9	APOBEC3B	STT3B	DPH2	H2AFX	GCN1			SORL1	BRD7P3	C18orf20	HHIP	ALAS1	ACRBP	GNMT	SH3TC2
	MMP12	CHPT1	RCC2	TTL	F13B	SPON2	HEY1	PXN			PAMR1	TRPV6	ZBTB8B	AVPI1	MC5R	S1PR4	ECHS1	TRIM33
	RCN2	TPM1	PA2G4	GTF2H2B	ACR	YWHAG	CCL18	TRMT6			ACOT12	SLC66A1	MUSK	DCXR	DNALI1	SNORD10	PHYKPL	MOB1A
	ACTR2	RNF43	TIGD5	ANXA2R-AS1	C2orf66	RNASEH2A	KIAA1524	BRAP			TPPP2	P2RX1	C8orf37	TMPRSS2	TMEM254	SNORD43	CAT	SELT
	HIC2	INSR	OSGIN1	H2AZ1	ALG3	CDC45	C15orf48	ERP29			SAA2	COL13A1	PRO0628	GSPT2	TMEM134	LACTB	ZKSCAN7	PIK3IP1
	EHMT2	KLHL21	SLF2	EIF2AK1	PLGRKT	MCM3	CARD18	FUS			CHRNA4	LOC101927610	SPACA4	PVALB	GADD45G	PRKCB	TLE5	PRSS23
	AMMECR1	ZHX2	CPNE1	TIMELESS	VDAC3	FTSJ3	LOC100505566	GANAB			SLC13A5	DPEP2	EEF1B2	PCYOX1	MIR22HG	SYT15	AKR1D1	KLK12
	DUSP12	NUP133	RTL8A	HARS2	SLC35E3	PHF20L1	HIST1H2AL	BIRC5			LIPG	RHOBTB2	OR5AN1	G6PC1	GCH1	DOK3	TCIM	KLK14
	APOLD1	PLOD3	SHARPIN	ERAL1	ZCCHC2	LOXL2	PHOSPHO2-KLHL23	PAPOLA			ALDH2	FXYD3	CRYGA	PIGV	KLKB1	BET1L	ETFDH	CCDC84
	XPOT	ATIC	CKS2	HNRNPC	EXOC7	ANAPC7	TUFT1	NUDC			OTC	CALM1	C1orf120	ZFP36	TGFBR3	PCDH17	TPPP2	XRCC3
	PUS7	EPPK1	CD93	MARS1	CSTF2	POLR1A	COL8A1	STRN4			GRAMD1C	STAC	CCR2	C1orf162	ST6GALNAC6	LIFR	PTGDR	RNASE11
	S100A11	SCD	AATF	RHEB	MCM2	CENPP	LOC284561	TFAP4			CXCR2P1	C21orf91	SOX3	AMDHD1	AKR1D1	EPC1	SEMA6A	NBPF14
	PSMD4	FBXO9	RPSAP9	ZSCAN16	DENND11	OTUD6B	LINC00152	RAB11FIP3			VNN3	SLC9A5	OR5AS1	CYP8B1	FANCC	FLT3	HABP2	CORT
	AGO2	CBX1	SLC22A23	NUP42	AGA	LINC01446	BCL9	GOLGA3			MASP1	ECH1	OR5M3	SNORA22	WBP1L	KCNJ16	C1R	PRKG2
	GBAP1	CCNE1	SCD	NCOA6	AK2	ZNF687	DKK2	PABPC4			FAM13A	CCZ1	SPINK7	RNASE4	ALDH2	PRKX	TSPAN7	MRPL44
	TTLL4	CNOT1	PYGO2	APIP	LARP1	GDI1	GLUL	USP48			ACSM2A	ADCY3	CHRFAM7A	CD5L	CD4	BMP2K	CKMT2	SLIRP
	EEF1A2	NSMCE2	B4GALT3	POGK	TSC2	EBF2	HSPB1	KIF4A			BDH2	IL36RN	TAS1R1	PRODH2	ABCA8	SORBS1	IDNK	TFAM
	DYNLRB1	COX7B2	MCM5	ELOC	CRKL	PYGO2	BLM	EXOC1			DEFB1	C1orf21	BRD7P3	DNMT3L	ARRB1	WNT11	FTCD	ALPP
	STK39	AP3S1	SELENOM	FOCAD	ATP2A2	CSNK2B	SLC26A6	RBM27			AKR7L	PARP3	SCARA5	SAMD4A	EIF5	SLCO4A1	PDIA5	MAML3
	ATP6V1C1	YIPF3	ARHGEF3	GINS2	MTIF2	ZBTB41	NMU	PUS7			PON3	RPS28	TTTY3	FAAH	ACSM3	CCDC85B	CYP2B7P	DCDC1
	PNMA1	DENND4B	SMARCC1	TPRKB	IFITM3	RBBP5	MAPT	LAMB1			TUBE1	WNT2	OR52H1	SLC6A16	SNX25	GAB2	BCKDHB	PICALM
	COPE	SCCPDH	PIGU	KRTCAP2	C18orf21	ZFP69B	GJC1	TXNL1			NPC1L1	RAB40C	MAS1	TREH	SIK2	TSPYL2	SEC14L3	AKR7A2
	KNTC1	MTDH	TMEM147	E2F8	ZSCAN31	SNX27	POTEE	CDV3			RSPO3	SLC7A4	WT1	CCL23	VPS13D	NALF1	SUOX	PRKAG3
	TBC1D16	FAF2	SPNS1	FAM20B	KRT14	DAP3	POLQ	ZC3HC1			APOC4	PSME3IP1	TAS2R13	CYGB	RASGEF1B	SMARCD3	C1orf210	ANKAR
	RFXANK	NOL11	ARMC7	ZBTB9	BTN1A1	PARP1	TAGLN3	ANGPT2			ALB	CWC25	OR8D4	TGIF1	TCF25	NTRK1	MS4A6A	C17orf67
	DKC1	TUBA1C	AGO2	COPA	TMEM167A	ARPC5	CDKN2B	TMEM101			AQP7	MAPK10	KCNJ1	TM6SF2	PADI4	RASL11A	KIF12	IL1RAPL1
	DYNC1H1	NCOA6	FANCG	TSEN15	CPLX2	RIPK2	HOXD10	SLC7A8			AMDHD1	TGM5	DPP10	PXMP2	DHRS4-AS1	MAP7D2	KLF8	DTX4
	POLD1	FEN1	MANBAL	PDCL3	ZHX1	KHDC4	ATAD2	HNRNPC			ITLN1	CTRB2	C4orf50	BCKDHB	MMAA	EVA1C	HSD17B13	DYRK1A
	ASAP1	MAGED1	XPR1	MRPL24	NOC4L	CENPU	SOHLH2	TOX4			ASPA	UMOD	CELA1	NFIL3	NR1I2	SNORD1B	SFRP5	PTRF
	POLR3C	FKBP11	TUBB2A	POLR3F	CAPZA2	LMNB1	C8orf45	GEMIN2			ADH6	TRIM5	PHLPP1	RIDA	UBALD1	TNFRSF13B	NPBWR1	MYADM
	SCRIB	UXS1	BYSL	UBQLN4	TXNDC12	ADCK2	VCX2	SEMA6A			FBLN5	BAG5	C18orf12	MS4A6A	DNASE1L3	SNORD105	TMEM82	LOC100653325
	LBR	PRCC	ARL2	TYMS	RUNX2	MRGBP	PDGFA	WDR76			CA2	FYB1	SCGB1D4	PHGDH	PINK1	MFSD6L	C8B	RRAS
	TTC13	TAGLN2	FAM20B	GSTA4	POLD2	TGM3	GUCY2C	AGO1			TMEM220	DNAJC17	RIT2	LCE6A	FGF14-AS2	CLEC9A	GSPT2	DNAJB12
	ELF3	NAP1L4	HNRNPUL1	SETDB1	RAD51AP1	REG3A	ITPKA	CDC45			PLA2G2A	CCL22	BMP15	ADRA1A	PPP1R15A	MDH1B	TDRD15	CDH11
	IMPDH2	RBBP7	ITGA5	COL15A1	SLC25A46	BTG3	VMP1	SEC22C			DHODH	FLT3	HOXC12	PPARGC1A	CTBS	PRG1	LONP2	KIAA1661
	CENPE	TM7SF2	PDLIM7	METTL5	TOP1MT	KHDRBS3	KIAA1239	CDC6			PDGFRA	ADAMTSL4	KRTAP9-4	CCDC198	ZNF688	ZNF107	NAXD	WT1
	YIPF3	DDX39	MAPK13	HMGB2	DHX29	EHMT2	PCDHGA3	CDC23			ETFDH	LRAT	BCL2L14	SLC25A15	LRRN3	ENPP5	LILRB5	TYR
	CACYBP	CSNK1D	SNX27	ATP5PD	PLOD3	FANCD2	TK1	SUCO			AGTR1	MRPL16	RNASE9	RNF125	TUSC1	EFNA5	LRBA	EIF1B
	CNOT6	MEA1	DCAF7	POC1A	TP53I3	IARS1	LOC100505695	MSH2			SLC28A1	TINAGL1	KRTAP20-1	BCKDHA	OLFML3	COL4A4	MPC1	SRR
	IARS1	CALU	BCAT2	ZNF792	DROSHA	PIGC	MSX1	ARCN1			ZFP36	MIR9-1HG	SEMG2	HSD17B2	RIMKLA	PCED1B-AS1	TREH	TTC3P1
	SETDB1	STT3A	GPX2	FIGNL1	COPB1	DENND5A	SMC4	NANS			EDNRB	AVPR1A	OR10H3	ETNPPL	POLR2E	SNORD51	C4orf19	WWOX
	PKN1	BRP44	POLR2G	S100A10	NEK7	DNPH1	DAND5	CWF19L1			ACADSB	TTC38	IFNA4	GPR180	SNORA22	C9orf85	SLED1	PGR
	RPL8	MCM3	MICB	EIF5B	DTX3L	UBE2O	TDRKH	BAMBI			A1BG-AS1	EFCC1	GYPB	TK2	AKR7L	MIR2276	A2M	PGAP3
	DYNLL1	SEC61A1	IMPDH2	KIF15	HSPB11	TRIM16	NT5DC2	WAC			ORM2	DNAH3	hCG_1994695	SLC31A2	USPL1	BMP5	CYB5D1	VIM
	SPAG5	HNRNPUL1	ZNF696	PCBP1	BRCA2	LRRC59	BICD1	TREM2			PYROXD2	CCNP	GRXCR2	ADH1A	CALM1	MYLK3	TMEM220	RPE65
	GYG1	EIF3D	WDCP	RPS21	TRIM56	AZIN1	CBX8	SRPK1			FGFR2	P2RX2	KIF19	MPDZ	FBXO21	MASP1	CCDC3	REST
	YAP1	RPL4	MAP1S	TCF19	PRPS1	NUDCD1	WBSCR27	HNRNPH3			OSTalpha	LAG3	C12orf74	GRAMD1C	OXT	SNORD9	SCP2	FAM206A
	EIF3E	RPS14	RBCK1	MID1IP1	RASL10B	MYBL2	ESM1	ACOT7			MS4A6A	NRN1	TMEM196	FCGRT	NFKBIZ	ARL9	SMPD1	DDX19A
	AACS	TBX3	THBS2	GLMP	UBTD2	TKT	HOXA11-AS1	SH3GLB1			PLIN2	SMAD9	LCE6A	ETS2	AVIL	CDC42BPG	MBL2	LRTM2
	SSR1	C2	ASPSCR1	SKA3	LAMTOR2	TRAIP	RACGAP1P	CDC7			DIRAS3	SMG1	MPO	ZFYVE21	SLC38A2	LYPD6B	FYB2	PRMT2
	EIF3H	CPSF3	MECOM	H2AC17	TFPI	ANKRD29	GBA	TSPAN15			GREM2	PLA2G3	C14orf174	AMBP	GATD3	MUC1	MYO7A	CCDC54
	FADS2	PKM2	CREB3L2	MFAP1	TTC5	SPTAN1	ADAMTS4	WASHC2A			CSRNP1	ADGRE1	FAM55A	TBX15	PDE7B	SELPLG	PTK2B	C6orf192
	PIEZO2	SMYD2	RAB11FIP1	FAM72D	CCL16	LAMC1	CES1P1	FBXL19			HPS3	RPAP2	PPP1R3D	FETUB	GPM6A	NXF3	ADGRB3	DSTN
	RBBP8	MAGT1	CSNK1D	FEN1	COPS5	MDK	GBAP1	SETD1A			AGXT2L1	PLK3	PTCHD1	WDR72	ENKD1	NHS	FAM229B	TRAPPC1
	CENPA	ICK	CORO1B	SLC36A1	MTSS1	CHML	LYG2	HNRNPM			MAT1A	GLT8D2	CCDC79	XDH	SNX33	MIR668	COL6A6	DFNA5
	MACROH2A2	NUCKS1	BCAP31	PTP4A3	GBA1	SNRPC	HIST1H1A	CDC34			PTGDS	GJB4	PRB4	CETP	HOOK1	MYO1C	HEXIM1	RBMXL1
	MAGEA12	HFE2	TM4SF5	ZNF512	OSER1	ZNF200	BOP1	MTAP			BGN	EFCAB14	GPR81	CYP4F2	MOGAT1	DPPA3	NAT1	FASTKD2
	CALR	ATP5G2	GNPDA1	SPINK1	OR56B4	ZSCAN31	C1orf135	CEP170B			GCKR	SOX5	OR5M9	TPRG1L	MT1JP	SYT13	RAB33B	LOC100507043
	UBE2Q1	RHBG	TM4SF1	WDR12	HECTD1	TAF2	TLN2	RANBP1			IL33	TOM1L2	FSHR	HPX	PHLDA1	BCL2	CPT2	WIPI2
	GNB1	DHRS2	ATP1A1	NPC1	PAXIP1	KIF22	SLC30A3	MED15			HBA2	GDPD2	KIF27	ERRFI1	ALDH6A1	PLAC9	ADGRL2	DEFB118
	CDKN2A	RBM14	GNS	NAXE	MICB	ANKRD27	POTEG	LZTR1			ACADL	PDE6B	RXFP2	ALDH8A1	OGDHL	CTSH	CYP26A1	CCR6
	TMPO	PAGE5	VCAN	SSBP1	RNPS1	LARP1	MEX3A	SMARCB1			APOC3	LINC00939	AHRR	FYB2	PMPCA	WNK2	FAXDC2	GRK4
	SOBP	SKA1	DUSP23	PPIL1	GTF2IRD1	RBM3	FLJ30901	PES1			CYP2C19	TRAF3IP3	RASSF8	ZC4H2	MST1L	ABR	SIDT2	NCAN
	BBLN	LYSMD1	ACBD6	RASSF4	FTSJ1	BCAP31	LOC641518	MAPK1			PALM3	ALOX12P2	ADARB2	SULF2	ZSWIM6	SCGB3A1	SYT7	PLEKHO2
	ITGB1BP1	SEC13	DTYMK	HROB	TERC	CENPA	DUSP9	CARD10			RASGEF1B	S100A5	OR6V1	FUOM	TMPRSS2	SNORA2C	PIGV	HFE2
	RNF187	F5	C1orf131	SORT1	SNORD80	ABL2	LOC388152	GGA1			FGB	ZNF460	GYPA	FNDC4	KLF11	CD1E	RBL2	HIVEP2
	SLC26A2	CCT8	STIL	MCM5	UBQLN1	ARHGEF11	EEF1A2	SH3BP1			SLC22A7	TFEB	P2RY8	ACBD4	NRBF2	TACSTD2	GSTA5	TM9SF2
	CDC25B	APOA2	SLC12A9	DTNA	ZBTB39	ZNF473	BCAS1	LGALS1			EPHA2	LILRA4	ALOX12	SLC27A2	JMJD1C	FAM3B	PLAAT3	TMEM135
	MPV17	PSAP	C14orf93	PA2G4	EEA1	ATAD2	FABP5	SRRD			SLC38A4	LINC00339	C2orf80	ASGR2	FAM180A	RNASEH2C	SLC9A9	BBS9
	DONSON	CASC5	INAVA	IRAK1	CDK13	GTPBP2	DUSP13	MICALL1			ACADS	SAG	DEFB121	GNMT	STARD5	INSL5	DAPK1	EMP2
	YEATS2	TUFT1	NAGPA	GINS3	PLEKHA3	ARF1	POLE2	CCDC134			DBH	SLC29A3	C14orf45	VMO1	FAM74A3	LCK	ASGR2	LOC100128737
	TPR	ATP5A1	CDCA7	TAOK3	SRPRA	NAXE	POPDC3	CENPM			AGXT2	DCAF6	MYOM3	SS18L1	CCN1	ADORA2A	CD160	CMC1
	ACTL6A	RNASE1	KDELR3	MSH2	H2BC8	KIF18A	NR0B1	KDELR3			ESR1	NRP2	KCNK18	SLC38A4	ZCWPW1	KALRN	OXER1	IL1A
	CS	LARS	PLA2G4C	VPS72	TMEM14A	VARS1	LOC541471	TCF20			GCH1	PTGDR	tcag7.873	TMIGD3	KDSR	GPD1	PGM1	METTL19
	RRAGD	EPS8L3	LRRC42	ERCC8	INCENP	AP3B1	TRAIP	TOMM22			LUM	INE1	HPCAL4	GIMAP8	WDR81	C18orf25	DPT	LOC643802
	TPRKB	TMEM176A	SBF1	MFAP3	DVL2	CCL18	TOMM40L	JOSD1			SLCO1B1	GPR65	KRTAP1-5	LIFR	LONRF1	LINC01366	GPR83	C19orf34
	PRIM1	EIF4B	PDCD2L	CDC25A	ANAPC13	ZNF280C	C1QTNF3	GTPBP1			DNAJC12	OSBPL10	C12orf67	SAT2	TMEM143	RASD1	ANPEP	FCRLB
	CSE1L	BUD31	NUP210	FASN	RBM33	LINC00328	AIM1L	CYB5R3			APOC1P1	PPP2R2D	C15orf51	LYRM1	CYP2A7	CD2	PHGDH	LOC100287704
	LASP1	MCM2	FBL	GABRE	NIPA2	TBC1D31	LMNA	PACSIN2			CIDEB	PPBP	SLFN13	SLC46A3	OAT	ASPHD2	AKAP3	PASD1
	MPZL1	SEC11C	GAGE2B	NDUFA12	SOS1	C1orf43	LOC100147773	TTLL1			STEAP3	BCAN	OR8H2	CD1D	BBOX1	JHY	TJP3	RBPJL
	BAG2	SDC2	CPSF4	BRK1	ATP5PF	ACTB	RASGRF2	AP1B1			HGF	TEX13B	OR4A47	COMT	ENC1	SYT9	ZFP1	NOS2
	IGSF1	COPA	CSAG1	TUBA1A	MOCOS	GNPAT	C22orf37	HMGXB4			PRG4	TCEAL4	RNF6	CHP1	PCK1	DACH1	LOC100132686	LOC100653006
	AZIN1	PTPRK	CDC25C	ZKSCAN5	CYREN	H3C11	CCNO	HMOX1			DMGDH	KLHL36	KRTAP4-5	FDX1	PCCA	ADGRE5	NR1H4	FNDC9
	GOLPH3L	CAPN2	IKBKG	CDKN2A	VTN	SND1	IGSF1	THOC5			NR1I2	REL	MYL10	SERPINA10	RNF125	DBN1	CNTN3	CLEC4E
	MVP	EIF2AK1	CCDC86	USP3	METAP1	ARHGAP11B	KLHL23	MCM5			HOGA1	DKKL1	KRTAP5-9	DNALI1	CYP3A4	RIPOR3	ADK	RAET1K
	HRAS	KLHDC10	ZNF746	METTL13	BTAF1	EFNA3	TP53BP2	TSPO			ARG1	DUSP2	ATP1B4	HDAC6	HGFAC	NR3C1	PTS	AXIN2
	ACTN4	PSMA7	VAT1	NABP2	TAF1L	CYRIB	HSP90AB6P	TTLL12			ACSL1	CDC40	SERPINB10	UBL3	NEK6	MAP2K3	THYN1	ATP6V1G2
	MAGED1	RXRA	CHD1L	MAPRE1	NAXE	MED20	ELFN2	EIF3D			CCL2	FSD1	UBAP1	LEAP2	ZNF624	LINC01559	CYP4A22	FAM118A
	TAF6	YWHAG	EXOSC4	TPR	TGOLN2	RAD18	IQCD	KIAA0930			EPHX2	FAT4	BEND2	IFNAR1	TAPT1	CHRNA7	RIDA	ABCA5
	TRIM33	MRPL55	ZNF544	FANCG	MYPOP	TCERG1	PLXNC1	KCTD17			HAO1	CDH15	IGKV1-5	SIK1	CDKN2AIP	RNH1	SDHB	C9orf43
	POLE2	CYP51A1	SGCE	PPP1CC	NUP153	FANCG	COL4A1	RANGAP1			SERPINA4	GYG2	HIST4H4	DIRAS3	NCAM2	NPY5R	CD163	TRPM1
	SPARC	IARS	NOL7	ZMPSTE24	NPLOC4	MTMR11	GLDN	PHF5A			CHI3L1	LIG4	GLYATL3	CD4	NDRG2	MIR301A	DNALI1	GRIN2C
	NUP205	TMED2	EIF3B	GPSM2	SRM	MAGEA1	TKT	POLR3H			HSD17B2	MYH10	UMODL1	PHYHD1	TTC12	GPRIN2	PLPP4	ANKRD57
	TKT	ARNT	STT3A	B3GALNT2	GANC	CENPK	EIF3H	TRMU			CYR61	AFG3L2	WDR16	RBP5	TMEM71	FGFR1	COX14	SIGLEC6
	CCT6A	CCDC117	SNHG7	LRR1	NUCKS1	SMYD5	LGR5	PRMT5			HSD17B6	REEP2	ST6GAL2	CFHR3	IFT46	ZNF266	KIAA1217	MIR137HG
	SLC38A6	RPLP2	MED22	SNRPF	C20orf204	SF3B4	RASAL2	CGRRF1			KCNN2	CA7	OR4D5	AK3	ADGRF3	NEURL3	NTN4	COX7C
	NEDD9	GOLPH3L	RANGAP1	DRAP1	IL13RA1	PSPH	AGSK1	CCDC198			GPR128	INVS	LDLRAD2	ADAMTSL2	DNAJC27	SNORD113-5	BLNK	GPR157
	SSUH2	RPS6	SERPINH1	CAPN11	SRSF9	SNORA74A	LOC100506253	TIMM9			LILRB5	PAX5	RP11-218C14.6	PLAAT3	C11orf54	CACNA2D1	SFRP1	TPO
	P2RX4	LRRC8D	CD163L1	PSMD11	MKLN1	EIF3B	TACC3	AHSA1			GBP7	HOXB2	CDSN	RNF130	SMIM1	SIGLEC5	COX18	SLC39A12
	TMED3	CDCA4	TLCD5	C14orf93	KRTCAP2	DKC1	LOXL2	SPTLC2			GADD45B	GFRA1	IL1F5	FREM2	EXD3	ZFR2	DLG2	AZU1
	SQSTM1	ZFAND2A	PTBP1	OXA1L	CHERP	BRCA2	HMGA2	SNW1			TACSTD2	CSDC2	SFMBT1	AGMAT	CFAP69	ANXA11	PTGIS	ZNF81
	UFC1	HCN3	C7orf50	BLM	MRPL12	MCM10	TBC1D16	CHGA			FAM134B	CDSN	TMEM211	STAB1	SCARNA9	HAMP	FGD4	TCEANC
	UBE2E1	CTTN	ERMP1	HSF2	DAP	NARS1	MPPED2	ERH			GGT5	GALR3	ZNF665	SLC17A2	LRP6	ZNF415	MST1	AGPAT9
	TPM4	FOXA1	FAM133A	CUL2	IRF2	SPRTN	INCENP	VRK1			KRT7	PTGER1	OR10H4	TMEM154	CLRN3	MEFV	RAB14	FAM108A1
	GRN	C10orf58	KPNB1	SMYD3	CASK	ABHD4	C21orf90	PSMB5			PON1	IFT122	CXorf25	ATP11C	ANAPC16	IFNGR2	SARAF	ISCA1
	BTBD3	PSMB5	APEX2	PYGO2	GTF2A2	LOX	CLSPN	YY1			CHST4	GPR27	STH	ARMC6	SRSF8	MYL3	SPP2	TTTY2
	SMURF2	SMO	TECPR1	BRIX1	PQBP1	EIF1	C19orf40	ACIN1			BMPER	ADARB1	KRTAP19-4	MAN1C1	NOCT	GNB2	SRD5A2	RNF149
	HMGXB4	CPE	COL4A2	IPO9	EIF2S3	AURKB	BRIP1	APEX1			PRSS8	AHI1	YLPM1	KCNJ8	LPIN2	ECHS1	ACAD8	CNTN6
	SPDL1	TRAM1	COPS7B	DARS2	TMEM147	RAD51AP1	CDC7	PABPN1			CD4	KCNJ5	FGF10	LINC00261	MTHFD1	MIR125A	FBXO21	NAF1
	GOLT1B	MSH6	RPLP1	NMI	H2AZ1	SSX1	C16orf59	CHD8			C11orf96	REC8	MOG	AOX1	PPFIBP1	SAMD11	COMT	RNF141
	WASHC2C	KIAA1161	COCH	CHD1L	PNN	PUS7	COL17A1	BRMS1L			CP	FCGR2C	NKX1-2	PON1	RHOB	MBD2	OSTF1	SLC2A13
	HSPA14	LIX1L	SSUH2	SCARNA10	MIGA2	POLQ	CGA	PNN			PHYHD1	THEG	TACR3	PNP	EBF4	INA	AUTS2	MAP3K1
	WASHC5	ACBD3	RBM42	NECAB3	SLC2A10	SUB1	TAL2	GSS			ALDH6A1	CAND2	DNAH7	ALDH9A1	HEY2	ACE	INHBC	WDR38
	PCDH17	RPS13	MRPS21	GJA1	TMEM104	UTP25	OSTBETA	MMP9			ANG	LTC4S	LFNG	F2	ZNF358	SGCD	MIR503HG	KRT28
	RAP1GAP	PSMC3	ASAP1	ZSWIM1	TUSC2	CDCA2	GREB1L	TRPC4AP			SLC39A5	LARS2	OR5T1	PRG4	NDUFS1	SH2D3A	N4BP2L1	TTC22
	UCKL1	CCDC80	GTPBP4	COX4I2	H2AC20	PCDH17	LAPTM4B	PYGB			FAM180A	SLC8B1	C5orf38	DPYS	GPR180	MBTPS1	MTFR1L	HLA-J
	HAUS3	GJB1	NKIRAS2	NUP205	WAC	TUBG1	TBCE	ABHD12			SLC7A2	ADAMTS2	THAP6	SLC31A1	EBPL	FHOD3	SYTL5	BMPR1B
	CD58	RAC1	HSPH1	KIAA1522	CD93	NUP205	CNIH4	GINS1			TIMD4	SGF29	ABRA	MEIS3P1	SLC16A2	VTRNA1-1	IL18R1	PARP11
	PUS1	MSI1	ATP1B1	TXNDC9	NPY6R	CIP2A	PAEP	ZMYND8			A1BG	MMP19	ANKRD30A	PHLDA1	COG8	GTF2IRD2B	IDO2	BHLHE41
	SUZ12	CKAP5	TMCO1	NUP85	H1-5	PLXDC1	CPA6	IFT52			ENO3	MRC2	GHSR	GADD45A	PHACTR3	MYH13	MMAA	C14orf1
	RUSC1	NOL7	ACTN4	CLK2	SMR3B	MCM4	PRAME	MYBL2			NGFR	CTNNBIP1	BARX2	LIPC	DUSP14	PDE1A	SLC5A1	GLP1R
	FGFR4	PSMB3	SOX9	ARL2BP	DPH6	SLC41A3	ADAMTS9	NDRG3			C1R	PAFAH2	NPAS4	DCN	ID2	SOBP	IL17RC	TFAP2D
	SERPINE2	HMGB2	MCRIP1	TOPBP1	KRT10	MAD2L1	POLR3G	RAB5IF			LOC645277	REV1	SLC36A3	FCGR2B	PDSS2	LINC00930	PBX1	ANTXR1
	SLC26A6	ABI1	VPS37C	FAM111A	COA3	PDCD2L	COL1A1	STK4			AZGP1	ZFYVE9	hCG_2014417	ART4	IFITM1	KIAA1217	CDC37L1	RABAC1
	PON2	MUC13	PTPRF	C7orf50	SF3B6	ZNF623	CDCA7	ADNP			ITIH4	PCDHGB5	OR52B6	ATP8B4	SIK1	SNX20	CLYBL	QPRT
	PTPN12	DEK	COP1	CKS1B	APEH	ILF3	SMYD3	PFDN4			FTCD	ASH2L	TAF1L	GPT2	NFATC3	GLI2	NLRP14	BPI
	FBL	TMEM167A	GINS2	TMX2	TMEM230	FLAD1	PSMC3IP	RAE1			HMGCS2	SPAG7	OR2AK2	PCK2	WWC2	LYVE1	ATOH8	KIAA0930
	MRPL42	MAPK6	TOR3A	PPP2R1A	ACBD3	SUV39H2	SPDYA	TPD52L2			FOLH1B	SLC5A2	OR4D6	PIPOX	PER2	PCDH9	HOOK2	C5orf58
	USP1	GSTK1	SDF2L1	GARS1	BCAT2	C1orf74	LOC100507468	DNAJC5			MPPED1	RIN1	HMGB4	C1R	ABCC9	DTX1	FAT4	LOC100129034
	RFC3	ST5	DBNDD1	SMARCA4	FBXO33	EIF1AD	ADAM15	NELFCD			HEPN1	RAP2A	KRTAP3-2	CCDC7	GPAT3	STAT4	GOT1	PHLDA3
	CFL1	LMNB1	DHCR7	PIK3C2B	NKAP	B4GALNT1	FEN1	PRELID3B			CYP3A43	ALDH1A3	TAS2R8	FOLH1B	LY6G6C	CCDC68	C1QTNF1	DDX47
	BANF1	MRPS23	PGC	BUB1B	FAM72D	CIT	KPNA2	PSMA7			CYP3A7	STARD8	VSTM1	ALKAL2	SPAG7	CIDEC	HMBOX1	NEUROG2
	TULP3	CHCHD7	SLC2A6	FAAP24	BABAM1	PLEKHA8	DNAH14	MRGBP			XDH	VAV2	IFLTD1	ITIH4	ARMC6	EIF4EBP2	JCHAIN	SIRPA
	PLPP2	RALA	TMEM97	TPGS2	DYNLL1	HROB	PODXL	C20orf27			LOC255167	GPBP1L1	HCN4	EPHB1	PIK3R4	SLC4A8	ADRA1B	MRGPRX2
	IER5	IDI1	KLF13	LMNA	GMPPA	MAPT	HOXD9	CDC25B			GSTZ1	ZNF688	GYPE	NDEL1	THRSP	CD8A	PCDH9	CALD1
	CANX	OSGIN1	RALY	VPS33B	SLC38A9	TMEM150B	PRAMEF8	RNF24			RDH5	APBB3	CLLU1	MAP2K7	LINC01348	TCF21	TNFSF10	GJD2
	UPK3A	CAPN12	HEATR6	QRICH1	PCDHGB2	DTYMK	IFT81	TRIB3			TBX15	CILP	RSPH4A	NT5DC1	FAM133B	IER3	ALDH2	MB
	GGPS1	DSCR8	CLPTM1L	NIF3L1	APOOL	EDIL3	PLCB1	CSNK2A1			PZP	FDXR	NCRNA00207	ABCA6	TENM3	PRRG2	PLCXD3	HS3ST4
	MFSD10	C1orf9	MAP4K2	XPO5	BRD8	RPL8	BANF2	HM13			C10orf116	ARID1A	OR8H1	RBP4	NFIL3	TRPV4	TESK2	LOC100505890
	DDX41	TPX2	ANGPTL8	PSMA4	EBP	COL4A1	MYO18B	TM9SF4			ALPL	TMEM143	CXorf41	SRSF8	FNDC3A	MIR27A	SMIM24	SCGB1C1
	RPS6KC1	GOLGA3	AHCTF1	MITD1	MATR3	LCN2	LOC100652887	CRNKL1			IGF2AS	CALCOCO2	INPP5D	OTUD1	AGXT2	DMAC2	SLC25A27	TTC9C
	ARMC1	YWHAB	CENPN	BMS1P20	CHRNA4	MIF4GD	TM4SF20	NOP56			BCHE	HMCES	C17orf102	KLRB1	CYP3A43	ZNF763	DHRS1	MTNR1A
	USP3	C6orf108	RNF115	POT1	KLHDC2	VPS45	FLVCR1-AS1	MANBAL			PHGDH	PF4	OR5AC2	SLC38A2	TPP2	MIR146B	AGL	PSMD5
	DNAJC2	NOTCH3	SLC1A4	LOXL4	UFL1	CCDC86	ARHGEF11	IDH3B			FAM65C	LHB	OR1N2	GJB2	CCS	SECTM1	CBR4	PMEPA1
	EHD4	CDKN2A	UHRF1	UBE2S	FASTKD3	THBS4	C14orf33	MAPRE1			OGDHL	ING4	OR1B1	LPA	ISOC2	TRPC2	TM6SF2	TMEM200A
	FBXO17	C6orf173	ZIC2	SNHG1	ZBTB18	EME1	MCM4	TTI1			OLFML3	REM1	GPR152	MCEE	SLC17A1	JAML	ATRNL1	HHATL
	FANCI	MANBAL	LPGAT1	ATAD2	ZMYM4	MND1	ZNF623	E2F1			ZG16	NAGA	OR3A1	SERTAD1	MT1X	VPS37B	C11orf54	FZD1
	TUG1	UBE2N	DYNLL1	APEX2	COPA	HNRNPAB	NECAB3	CHMP4B			RBP1	LILRB2	OR10AD1	TMBIM6	HSBP1L1	FJX1	SULF2	C8orf47
	TMEM258	C20orf30	CUTA	DPAGT1	XRCC5	KIF15	PAFAH1B3	ACTR5			ACSM5	DDI2	OR9K2	FMO3	PCOLCE	CAMP	CITED2	TAS2R38
	LARP1	DUS1L	TMEM209	PXK	HMGCS1	SPDYA	GPR35	FAM83D			GPM6A	GZMH	GBX1	C4orf3	NKIRAS1	FGFR2	EVC2	NSUN4
	VCAN	SGPL1	RPS21	GRAMD1A	TADA2A	SETDB1	NKD1	DHX35			CDA	CEACAM3	CDKL1	ZBTB21	SLC17A8	CCN1	CYB5D2	COX5A
	MAPK13	RNF181	YEATS2	POLR1H	DHFR	ORC1	DNASE2B	DNTTIP1			LOC285441	C1orf50	OR4E2	CCS	DUSP1	LRRN1	CXCL2	TMED7-TICAM2
	GET3	RTP3	GMEB2	ZNF318	CCT8	FBXO43	PEA15	PIGU			PHLDA1	CTXND1	FAM18A	UGT2B7	USP38	MIR575	STOM	PAQR3
	CYC1	C19orf53	ANLN	SLC9A5	SMC6	PPFIA1	HECTD2	ZNF516			F11	GOLGA2	ZMAT4	RAB26	EHD3	SPN	C9	CRYGC
	VPS13B	SLC39A1	SUV39H1	ZFYVE26	SURF2	ABCF1	VCY	RBFA			AGXT	CLBA1	OR5K2	SDHB	HNRNPDL	CRISPLD2	IFITM10	MORF4L1
	CDK7	ATP9A	TMEM185B	C5orf34	PCED1A	TBCE	NMB	USP14			NPY1R	RMND5B	KRT3	PEBP1	MT1A	PTGIS	MT1L	PANK4
	MTR	GRB10	CTSV	NACA	FAF1	TDRKH	PMFBP1	SMCHD1			MT1A	CD244	KCNA1	CLEC3B	HAO2	CLDN10	PTMS	TRAPPC2
	LRRC59	TFRC	NOL12	BAX	TPRG1	YKT6	GREM1	CSTF2			IGFBP1	SGCD	KRT38	RHOB	MT2A	SOX8	GCH1	PKLR
	ERGIC2	C12orf34	CENPF	RPL38	MAD2L1	PPIA	SLCO6A1	POLA1			TFPI2	KHSRP	SLC10A2	CYP2C18	FAM107B	LINC02203	DGLUCY	STYX
	GNAS	CCNY	ZMYM3	SMC2	TAPBPL	SNRPA	TMEM65	MID1			LECT2	RITA1	CRHR1	SORD	STAB1	ARRB1	QSOX1	PCYT2
	E2F8	ZNF544	LARP1	RBM3	PDCD5	ATP1B3	EBF1	CCDC22			C8orf4	SNX19	OR10R2	ANG	CPT2	LCAT	NIT2	SLC35E2
	PA2G4	CCNG1	P3H4	TPM3P9	NHP2	PSMA1	RHBDL3	RBBP7			FCGR2B	HBEGF	DSPP	RPL34	NTN3	KAAG1	CCDC90B	ZFP161
	ARF1	NUCB2	BOLA2	UQCRBP1	SLC25A43	EMD	RABEPK	SLC35A2			C8B	AAMP	OR1L8	CLYBL	NEIL2	CA9	CAVIN2	FAM135A
	PARP1	GCN1L1	CALCRL	TUBA1C	ITLN2	PRIM2	RHOXF2B	PGK1			FABP1	CMC2	FAM123C	SLC6A12	AGO4	SFRP1	NR0B2	ZNF248
	MSH2	ESM1	GOLGA3	HEY1	ENTPD5	PSMD10	HAPLN1	SMS			A2M	GDF2	PYGO1	CLDN10	OTUD1	TMEM255B	CDH19	FAM113A
	RAB11A	PRKCI	H2AC20	BCAP31	KIF15	MRPL24	SLC6A10P	UBL4A			SULT2A1	EML2	SMR3A	OAT	DUSP10	DNAJC11	MFAP4	HSD11B1L
	MORC4	ALDOA	CCNA2	TLCD5	H2AC12	CSNK1D	LINC00189	RP2			MIR650	POMC	CLEC6A	BDH2	ACAA1	ANKDD1A	EIF4E3	LOC100132005
	CLIP2	R3HDM1	DESI2	EFTUD2	BAIAP2-DT	WDR53	HN1	CDK16			DTX1	RUNX3	PABPC1L2B	IGF1	SMIM24	ID2	NT5DC1	ZNF358
	YWHAH	CRKL	ADM2	TEDC2	TSEN2	UXS1	CELF6	GLA			RCAN1	CD247	OR5M1	HS3ST3A1	GLYAT	CYP4B1	SCAP	TMEM219
	TMEM165	ATP2B2	STAMBPL1	ESYT1	GOSR2	BUD31	UBAP2L	UGGT2			FETUB	NXPH3	SCN3B	CCT6B	TTC16	EPO	SNED1	HCAR2
	MCRS1	NAA20	MORC2	FLVCR1-DT	CPLX3	MAP4K4	LOC100133920	MAPK3			ACSM3	DELE1	GLRA1	PGM1	NMRK1	DOCK8-AS1	RND3	AGBL4
	VRK1	FOXK1	GFUS	PPT1	PKP4	GNL3L	CAPG	NUP93			TMEM45A	HDHD5	OTOF	TSC22D4	LARP1B	YPEL2	PLA2G5	CLDN9
	MAFG	NGFRAP1	TIMELESS	TEFM	EDEM3	UBE2C	C1orf112	CTCF			C1QTNF1	KAT8	FOXB1	CLEC12A	ICAM3	ABCA2	MEGF9	EPHA4
	FAM222B	LIMK1	INTS3	PLCE1	TUBG1	MCM6	REEP2	ACD			SRPX	CASP9	TSHB	HINT2	CHST7	SMAD9	PIK3R1	ANKRD13D
	SLC4A2	P4HA2	YWHAH	TIPIN	NEDD4	SLC36A1	ASRGL1	USB1			INMT	IL17RA	RPS2P45	CD81	NR0B2	GGT6	PEAR1	ANKRD23
	TUBA4A	FOXM1	SORT1	RALA	XPOT	SMARCA4	CDRT1	PSMD7			APOA1	TUBGCP2	VN1R3	INSIG2	DCAF11	EOMES	ECHDC2	ETNK1
	CAV1	CDC23	SH3BP5L	MCM10	TCP11L2	AGFG1	HES6	COG4			PPP1R1A	KEL	DPY19L2P3	TMEM45A	FAHD2A	CCDC65	PCK1	SNAPC5
	RPRD2	UBN1	STX3	NTAQ1	DARS2	TP53I3	NTM	AXIN1			HPX	LMAN1	OR56B1	PSAT1	ANKS4B	NLRP2	GCDH	JMJD8
	RPS5	MRPS17	UBAP2L	TOR3A	CNOT7	RRP12	SSX8	HSDL1			PBLD	SLC11A1	TXNDC6	SERPING1	CAPS2	MIR449C	ACOX2	C1D
	DAP3	ZSCAN2	ACTB	TIPRL	ZNF687	ATP6V1F	LY6H	NAGPA			TTR	DPH5	UPK1B	ACMSD	TRANK1	CDK9	P3H2	SCN5A
	HSPA13	FABP4	TNFRSF21	CLN3	POLDIP3	NUAK1	C8orf51	ABCC1			LOC144571	CSF3	GFRAL	ALDH1B1	WDR7	UBE2G1	ASPA	MILR1
	SRPK2	PPM1G	ATRIP	SKA1	UBE2H	PLK4	IGSF3	UBE2I			MBL2	WFDC1	C11orf39	DAPK1	LRAT	PRICKLE1	SEC62	HRH2
	ZNF468	C2orf18	TSEN54	PRMT3	FHIT	LAGE3	GPAA1	GSPT1			PLG	PREP	PLEKHN1	HLF	RILP	FAM107A	MLYCD	LOC100508196
	BIRC3	NR2C2AP	ALYREF	NEMP1	NVL	HCFC1	PHLDA1	TMC5			CYP4F2	MTHFD2L	TMEM14E	ANKRD55	GBA3	MIRLET7D	ACADL	FLJ40194
	TBCB	TBCE	FICD	ARV1	BAGE2	BRMS1	CRP	KNOP1			SLC27A5	FZD8	TRBV19	GLTPD2	SNORD139	GZMA	FBXO8	NAMPT
	MKKS	RPL10A	SLC38A6	HLA-G	PRC1	NOTCH3	STRA8	CD276			HPGD	LIFR	NTSR1	PAH	ANKRD24	RGS17	TFPI2	CERCAM
	KRT18	DNAJC13	GPD1L	MED21	HMGXB4	RMI1	SLC22A4	BMF			LPA	TRIM13	NCRNA00119	DIP2C	CALD1	TACR3	OLFM1	EGFL7
	SERPINB1	45353	TUBB	GM2A	FBXW11	CCNF	IRX5	OIP5			STEAP4	SYT2	ALS2CR10	ANGPTL3	TK2	PRSS45P	HAAO	DPY19L1
	PSMD10	C7orf11	LARS1	PPP2CA	ZMIZ1	CENPJ	EGFEM1P	LAPTM4B			BBOX1	CX3CR1	TRIM77	HIBCH	ABHD18	FBLIM1	F11	ABI2
	SUB1	BANF1	RPSAP52	CAPNS1	ZNF789	PIPSL	HOXA7	POP1			CPS1	NDUFV2	CTXN3	HGD	CWC25	ARRDC5	PHLDB2	SIGLEC8
	ABCC10	PSMA1	TSEN15	MTMR11	CASC3	STX6	PCDH17	NDRG1			KLKB1	SLC19A3	SLMAP	SYT9	PPP2R2A	MYOZ3	ANO1	LOC100128816
	MRE11	NEDD4L	PTDSS2	CWC27	IDUA	ATP2A2	HIST1H4F	ARMC1			ATF5	CCT6B	NT5C1B	CAVIN2	GTF2IRD2P1	TSPAN32	RAB17	ST3GAL3
	GORASP2	FAM3B	ZNF792	AP4E1	AGPAT1	TRMT112	TMEM22	CHRAC1			EGR1	CBFA2T3	OR52B4	C11orf54	CYP4V2	RAB36	EI24	CHMP5
	PDE9A	PAQR9	THOC5	MTCH1	ZNF318	SPATS2	MANEAL	UBR5			HRG	FAM107A	TRH	SIRT5	SNORD13	ADAMTS18	LINC00310	PXK
	PRMT1	RPS21	PPP2R1A	CCNA2	C8orf82	ACTR5	SLC44A5	EEF1D			MIR4751	L2HGDH	MYOD1	ISOC2	PLEKHA4	CD79B	LOC107984974	C6orf25
	CCT8	BEX2	CDC123	PRRC2C	SPG11	GNL2	HIST1H4H	DCTN6			MUC6	EPB42	OR1A2	ISOC1	HOGA1	RBPMS	MYOM2	JPX
	STK26	FTSJ3	LGALS4	MSTO1	MCFD2	PSMD14	LOC100506844	GSR			UGT2B10	ARID3B	LBX1	CRAT	LONP2	OR2L3	C3P1	ARHGAP23
	CCT4	CDK2AP1	NETO2	KIF2C	CSTB	PURB	CLCF1	MCM4			PLGLA	MRM3	VPREB1	ALDOB	TDRD6	NPTXR	TRANK1	PRR11
	CALU	MTX1	ENO1	CCDC97	COL15A1	SASS6	UBQLN4	HNRNPL			GPD1	ACR	OR52A4	RCAN1	CD14	CCDC3	SDS	LOC100505783
	ARHGEF11	SMC4	ARPC5	HEXB	PHPT1	ITGA2	SATB2	RNASEH2A			ALDH8A1	FOXF1	GPR15	VWA3A	CLUH	ID4	LTBP4	STARD8
	ATP13A1	DDOST	LMCD1	LAPTM4B	GNA12	ELOVL1	LGI2	SF3A2			ADAMTSL2	LRRFIP2	CCDC54	SLCO2B1	YPEL2	MIRLET7BHG	ABCA1	GABRG3
	FNDC3B	STOML2	CEBPA	CDCA2	SAC3D1	TOMM34	ACBD6	OAZ1			FOSB	PDE4DIP	NCRNA00083	IGFBP1	AQP7P1	CD63	TPD52L1	TMEM72
	HYOU1	XRCC5	SLC51B	ITPKA	HYOU1	DARS2	SLC38A6	SNAPC2			AADAT	CDKN2AIP	NRN1L	PECR	ATPAF1	ZDHHC1	DPF3	CCDC82
	PDCD5	PBXIP1	UBE2M	SUPT16H	ZNF252P	HSP90AB2P	C1orf106	ASF1B			IDO2	SDR39U1	CCDC136	STRADB	MRPL54	WT1-AS	GLYATL1	CXorf41
	VEZF1	ADNP	CYBC1	B4GALT3	TRIM11	GLMP	ZIC2	PPP6R1			TMEM82	IFNAR1	GLP2R	MOGAT2	IL13RA2	PPP4C	MAGI1	SMAP1
	SF3A2	PRC1	PUS1	ALG1L1P	FBRS	BRCA1	IBSP	POP4			RND3	VIPR2	C12orf53	GPR146	TTC19	PLCXD3	SERPINF2	C10orf91
	ITGAV	FBLN7	RBM4	MRM2	ERCC8	CENPH	MCAM	CCNE1			ASPDH	PMEL	2024-03-10	GNA14	TMEM131L	SLAMF1	TCF7L2	IQCF1
	TMEM147	VWF	PHYHIPL	COG2	POLR3G	ANKRD52	HIST1H3B	ANKRD27			COLEC11	PPP3R1	OR5B17	LHPP	SIRT5	HAGHL	SDHD	CDK11B
	GNL3L	ARMC1	ODC1	MICB	SPIN4	IGF2BP3	CENPH	FBL			PLAC8	INO80D	C10orf44	PCBP3-AS1	C16orf86	DHDDS	SPATA6L	MBD3L2
	PSMB4	PPP1R16A	CYC1	PRR11	YAE1	SLC35G2	SNRPC	TBCB			LIFR	MINDY3	FAM75C1	IER2	MASP2	PDX1	GYS2	PROKR2
	TAF10	MPV17	DYNC1H1	EHD4	PRDX1	G6PD	DHRS13	SLC1A5			HBB	R3HCC1	C14orf38	RAB17	CFAP70	CLEC12A	SDR42E1	OR4K17
	ASRGL1	ZNF207	SAMD4B	HPS1	PRKDC	CCT4	LOC100287482	DMAC2			ADAMTS13	IL18R1	HOXA1	ZNF624	RAB43	SNORD91A	ZNF630	AP2A2
	PSMD2	NUDCD3	PACSIN2	HLA-F-AS1	ARPIN	SEMA3F	FGF13	PLIN3			SDS	TENT5C	DSC1	SNRK	PTPN3	PCDH19	ENPP5	CECR5
	YWHAZ	GLB1	GMFB	APH1A	RO60	RHOA	C8orf77	KDELR1			CYP26A1	LCP2	DEFB129	TMEM26	SERPINA4	MYO1D	ACSL1	NFS1
	THOC2	HDAC1	DCTN2	RBCK1	KRTAP5-10	PCLAF	MUCL1	CYTH2			FOS	MKNK1	SLIT1	FBXO8	SCARA5	PIM3	ID1	C1QL3
	PTP4A3	MARVELD2	OLFML2B	MDC1	HEBP2	WDR46	RRP15	GRWD1			HSD11B1	MRPL39	OR9Q2	ORM2	SHFL	FAM86B3P	PROZ	PPID
	SSX1	ZNF664	SLC26A3	CMSS1	NSL1	CCT7	PRCC	PLEKHA4			GSTA2	ERMAP	HTR1B	NADK2	FBXL3	MACROH2A2	TBX20	GPR34
	SEPHS1	RFWD2	RRP15	CCT8	CAPN11	CHRM3	LOC645195	PPP2R1A			MT1L	TSPAN31	NF1P1	TAPT1	SERINC1	PTGDS	PRG4	C17orf76-AS1
	VNN2	SSR1	OTUB1	NUP43	NDUFAF6	CETN2	ESPL1	PRPF31			C6	RARB	TTTY22	DAO	PHLDB2	ALLC	GIPC2	CDC42BPB
	CPNE1	UBXN2B	IFRD1	RBIS	MSH6	HSP90AA1	FAM189B	TFPT			H19	NXF3	VWC2L	HIBADH	ABHD14B	SCYL1	RCAN1	DYNLT3
	RAB29	HKDC1	DEDD	STRN4	TNN	MAPKAPK2	SERPINE1	DDX49			MIR675	TMSB4Y	NTRK1	LIME1	RAB41	ZNF827	AKT1	ZDHHC22
	JCAD	NEU1	KANSL3	POLG2	SSX1	RHOC	NETO2	TMEM147			C8A	KLK11	CASP14	MRPS6	MDN1	TTLL3	SMAD9	RFNG
	RTCA	SLPI	GGPS1	UTP14A	ZBED8	SANBR	CDKN2C	KXD1			HAL	UROD	HSF5	EI24	SLC5A12	TYMP	BHMT	LDHAL6A
	GNPDA1	SLC44A1	SNU13	SNORD80	MACROH2A1	CLTC	TLCD1	GSK3A			C3P1	EMC6	HELT	USP38	MAP2K4	CD6	NMRK1	CGB
	DEGS1	CDK4	TMEM8B	GAB2	PREPL	CEP55	SLC6A8	SMG9			CCL14	MYO16	C8orf80	TEK	SLC27A5	CD1D	PSD3	SPATA16
	BRD4	HIST1H2BD	RTL8C	LEO1	TRA2A	SNORD52	DNMT3B	POLR1F			JMJD5	NPFFR1	C16orf47	ACAT1	ADH6	ELAPOR1	AXL	ATP6V1G3
	MYRF	CNIH4	ENPP2	CHEK1	TCFL5	TTL	LRP12	WDR91			HPD	F3	TIA1	PAPSS2	ABLIM3	LIF	NOTCH2	PNRC1
	FTSJ3	ARPC1B	HILPDA	RHOC	LPIN1	PTP4A3	MMS22L	MTPN			CCL21	SMIM14	RPSAP15	SPATA18	SULT1E1	MELTF	DOP1A	LOC100509968
	PTPRG	HN1	ANGEL2	TACC3	ZNF207	H2AC12	BDKRB1	GSDME			STAB2	TOX4	DNAH10	CTH	SNORA24	ZFYVE27	CYFIP2	PRKCE
	NABP2	NCAPG2	JAM3	DESI2	WDR70	PLXNC1	S100A3	ZC3HAV1			VNN1	ZMYM6	LRRC55	PLIN1	CDADC1	GLP2R	ANXA10	TBXA2R
	PLA2G7	FOXQ1	SLC41A3	CNOT11	TLX1	DSCC1	MGAM	DNAJB6			TAT	MCFD2	TLL1	GCHFR	MINDY3	DHODH	C6	WRN
	PLEKHF2	TH1L	PRRC2C	GOLT1B	KIF1B	HMGXB3	C1orf74	BRAT1			ADRA1A	SPG7	EMID2	FERMT2	CIPC	EFS	C8A	SLC35G3
	STAM	UCHL1	GPI	PCYOX1L	COX7B2	CHEK1	KRT86	SSBP1			ALDOB	PTPN18	C17orf74	ADRB2	ALDH1B1	EXOC1	MT1IP	FBRSL1
	GNB5	DAD1	TRIM28	ABT1	TNKS	ZNF648	GMFB	FKBP14			GNMT	GPSM3	CLEC12B	TTC38	GPR146	ZNF419	TDO2	OR10J5
	PPOX	SUZ12	PHIP	AIF1L	PSMA6	DYNC1H1	TRMT6	GARS1			ASS1	FBXO7	C7orf62	F12	GREM2	MAL	ANKFY1	CUL5
	GBF1	CENPA	RHBDD3	SNRPB2	NKIRAS2	DONSON	CDHR3	CASP2			PROZ	LYL1	RFX4	ASPA	CCDC25	RFLNB	SLC15A1	RPL15
	UFD1	NDUFS8	ATAD2	AP3M2	CELF1	RNF4	FGF12	CHCHD2			SFRP5	PPFIBP1	PAX1	CHIC2	SLC5A1	FCRL5	CHP1	ZNF747
	MOSPD1	RRAGD	PDRG1	H2AX	MBIP	CTNNB1	FOXC1	PDAP1			FXYD1	TCN1	LRRIQ1	LINC01554	ACTRT1	STOM	ALMS1P1	IMMT
	PDZK1	RPS6KC1	CBX4	RBM45	MAVS	PPME1	TAGLN2	PTCD1			IGLL5	CRMP1	HIST1H2AA	NSUN6	TMEM52	CD37	HAMP	LINC00226
	CAD	H2AFZ	COMMD4	COPS6	ZCCHC9	CNKSR2	NSMCE2	EIF3B			CCL19	SPTBN4	FAM135B	PHYH	PER1	SLC22A17	DYNLT5	PHF1
	MAPK9	45541	LIX1L	KPNB1	ENOSF1	CLN6	GPATCH4	SNX8			ANXA10	SEMA4C	NOBOX	LURAP1L	LMNTD2	KLK6	TSLP	NAB1
	GNL2	TMEM189	COL1A2	UBA3	COX11	DROSHA	EFNA4	NUDT1			BHMT	CAMK2B	CCDC89	ATF7IP	ANTXR2	CD19	SPINT2	HBP1
	CLN3	GPR172A	CCNF	CENPU	FKBP9	E2F7	PTGDR2	TAF6			GHR	VPS4B	SPN	C1orf50	ASL	CAMK2B	CHRM2	ATP13A5
	MFF	C1orf93	ARHGAP39	PPIL3	NOMO3	PSMB3	PRRX2	RBM28			ADH1A	HOXB1	C9orf139	SFXN1	DCHS1	BEX1	TMEM139	WDR17
	BMP2	POLR2K	SLC7A1	HSP90AB3P	CHAD	ZFTRAF1	ZIC5	IMPDH1			GLYATL1	MAIP1	IL25	OTC	HAND2-AS1	LEFTY1	SLC37A4	SLC26A8
	NHP2	CCNB2	TACC1	HIGD1B	NDUFS1	CPQ	HIST1H4I	LSM5			SAA2-SAA4	ANKRD10-IT1	TMPRSS11BNL	MAGI2-AS3	GUCA1C	CYGB	SOX5	HSD17B4
	RPN2	ALDH18A1	MCM3	CDCA4	ANGEL1	FIGNL2	UBE2Q1	C1GALT1			ID1	TRDC	TPH2	IRX1	NEU3	SYCE1L	PLCD1	XIRP2
	RNF34	SGCE	TTF2	WFS1	TRAPPC6B	CD109	RAB11FIP4	RPA3			ADH1B	GPM6B	GPR144	EHHADH	LINC00261	NEK11	UGT2B7	RPL23AP32
	UBE2A	TPD52L2	UFC1	PIF1	CSTF3	CDIN1	HIST1H4K				GYS2	TSC22D3	PTPRZ1	NR4A2	MPDU1	MMP7	ABHD2	FLJ35424
	LSM2	PRLR	BCL9	RBBP7	DMTF1	SLC39A1	GNAL				MOGAT2	GDF5	TTTY8B	HAGH	ZNF540	ETS2	PLEKHH2	EPM2AIP1
	ODC1	SLC35B2	CHAF1B	DPH6	NSMCE2	PA2G4	NCAPG2				CXCL2	COX6A2	C16orf55	CAMK2B	PJVK	SNORD114-11	ACAT1	ZFP90
	NUP133	FKBP1B	PI3	EFL1	SNORA38B	PPP4R1	HIST2H4B				ADH1C	CD83	OR51G1	LRRN3	AR	DIRAS3	FCGRT	SEC14L5
	GPD1L	CLDN15	DDX41	CDH13	CCDC167	DCTN2	FOXRED2				SLC22A10	NDUFS3	DCAF12L2	AQP9	ZNF768	C1orf116	AFM	NDUFS7
	NPLOC4	EFTUD2	TUBB8	PDCD5	FBXW2	TMEM50A	LOC399900				AFM	COQ6	OR2T27	SEC14L2	AGTR1	FFAR2	SLC25A37	ZNF396
	PRRC2C	PSPHL	SLC35F6	HMGXB3	NT5C3B	ETV3	MCM2				CFHR3	SLC9A2	MAGEA5	MTTP	SFXN2	ZPLD1	ACVR1C	CCDC109B
	DNAAF5	TAF2	GAL3ST1	MTX3	MTFR1L	LIN9	ADAMTS6				CYP4A22	CD40	ADAM18	OXT	KCNA6	MIR370	BRINP1	FRG1
	TOMM20	PRSS3	MTX1	OLFML2A	TSGA13	NCSTN	URB2				PTH1R	APBA2	KRTAP5-4	CNGA1	RNF130	LTBP4	CCDC69	MYOCD
	NES	HIST1H2AE	CENPA	ADSL	SCARNA18	E2F6	LOC100126784				GDF2	LOC105371267	TRPC7	NAP1L5	SPRYD4	DPPA4	SLCO2B1	LOC100129250
	NUP85	SRP68	TTYH3	ATP6V1E1	CPPED1	CDV3	VNN2				HP	SLCO3A1	IGKV3D-15	NDST3	PLPBP	ADAM33	SHMT1	FGD5
	PHIP	MAP2	HSPA4	NOP10	NOL7	ZDHHC9	LRP4				TMEM27	TRIAP1	NUMBL	GLOD5	DHRS1	OLFML3	CYP2C8	UBE3A
	LAMA4	SLC9A6	PNCK	VDAC1	MORF4L2	H4C15	RFC4				AKR7A3	APOL2	FAM66C	SERINC1	IGFBP4	SNORD114-27	RNF152	TIMM23
	NCAPG2	RUSC1	SIX5	RNFT2	CHCHD4	H4C14	SNX27				SLC10A1	PHF8	PRR5L	EXOC3L4	SFTPD	OR1I1	STRADB	LOC285548
	KDM3A	DHRS7	AHNAK	COCH	TLN2	ZBTB9	ATAD5				APOA5	NXF1	DEFB123	KLHL36	NAGLU	CRHBP	INHBE	C8orf8
	IVNS1ABP	FIBP	NOTCH3	ZNF142	PEX1	PRR3	IL11				LCAT	ZBTB48	FAM48B1	PGM5	HAPLN4	SH3GL2	GBP7	CRYZL1
	EIF5B	PLA2G4C	QARS1	CDC6	ALDH3A1	COLGALT1	C8orf33				NNMT	SNED1	OR1C1	C11orf1	INMT	SNORD116-4	BACE1	MNX1
	ELOVL5	UBAP2	RASSF4	COX6C	H2BC11	PABIR2	RIBC2				CYP8B1	DBT	KRT25	GLOD4	F11	AGL	NRG3	TAS2R14
	ORMDL2	CDC123	ATP6V0A1	DEPDC1	UBE2D4	ANXA2P2	XK				CETP	AIRE	RP9P	NR1I3	TMEM192	LPAR1	LGR6	TECPR2
	BACE2	TTRAP	TTK	METTL18	SUV39H1	TBC1D16	KIAA1462				LYVE1	BAZ2B	SAG	ARSD	FCN2	DMC1	MARVELD3	LOC221814
	FKBP11	PARP1	ITFG2	HNRNPA1	FAM114A2	ESPL1	MESP1				VIPR1	PGAP3	NXF5	FXYD2	GOLIM4	FCHSD1	RAB25	ACTR1B
	MAP2K2	CETN2	EFNB2	SNRPA1	RABEPK	GJA1	LOC341056				SRD5A2	PRKRA	ABCC8	COBLL1	SAT1	STAB2	FCRL6	PRDM11
	STRN4	MRPS27	DYM	FRS3	NAA20	MTHFD1L	SASS6				FAM99A	KLRF1	CCDC141	CBS	PRKRA	TRAFD1	KLHL3	BCL9L
	TRRAP	FADS1	CA12	TAP1	FAM3A	PIGM	CCT3				GLYAT	FOLR2	PRKACG	LDLR	FCGRT	HAND2	PECR	SHOC2
	POLR2K	HMMR	PAK1	CCDC34	RFXANK	UFC1	XRCC2				IGFBP3	MBOAT2	MYOZ2	ADGRG6	ZMYND12	HS3ST3B1	ACO1	MBOAT1
	FOXK2	ARHGAP1	SLC44A1	SLC1A3	DERL1	CDK16	GJA5				AKR1D1	CCR5	PGR	LDB2	SHMT1	RSPH4A	MBTPS1	LMF1
	ASF1B	C7orf59	NDRG1	RASL12	GLMP	CAPG	NOV				SAA4	NDUFB7	MS4A5	SERPINF2	SPSB3	LTA	DHODH	LEMD3
	GNL3	APEX1	RIC8A	MANF	LAS1L	GDF15	TNFSF15				CLRN3	ITFG2	LRIT2	PDE2A	IRF8	MIR200C	CYP2C9	C16orf79
	TRIM16	DSP	RPS5	R3HDM1	SNORD88B	LIG3	PTPN14				MFAP4	GCC1	ZDBF2	PHACTR3	LRRC4C	RASSF6	ABCA9	NUDT22
	PPIA	TUBA4A	TPX2	EZH2	NRBP2	C5orf34	CCL13				F9	KLRG1	ALOX5	PDGFC	NHSL1-AS1	BCL11B	ID2B	PCNX
	SRP9	FAM168A	H2BC12	CD163L1	LMAN2	KNOP1	TMEM81				ECM1	ZNF358	C6orf155	TTR	ZFP1	C12orf54	OAF	LOC100129726
	VBP1	MRPL13	C1orf198	EEF1E1	RAB21	NOX4	STEAP2				TDO2	UBQLN4	GPR6	KDF1	LHPP	GLB1L2	TLR4	KLF7
	TRIM37	OGT	MTCH1	MLH1	AP3S1	JCAD	SH3GL3				UGT2B7	SETD3	XKR7	ANKRD37	MRPL46	APOA4	FURIN	ZNF589
	UCHL5	SMG5	REXO5	FAM222B	ECD	SPC25	ADAM22				CYP39A1	GNAO1	BCORL2	DMAC1	FGD4	ZNF557	ARHGEF26	VPREB1
	RPS7	ASAP2	BUB3	ERMP1	STARD8	PTMA	PNMT				IGJ	SIL1	MDS2	ABCD3	ENPP1	WNT4	ALDH4A1	RORB
	COPA	PABPC1L	NARF	ZMIZ2	NAA10	CLDN15	GPR150				CYP4A11	AOAH	C6orf195	PEX11A	CCDC106	CCNB1IP1	CTBS	SMCHD1
	CSNK2B	MAOA	TUBB2B	MAP4K2	SEPHS1	TOPBP1	MNS1				BCO2	CCPG1	ID2B	ENKD1	SERPINE1	SCD5	PZP	SCOC
	H2AZ2	PTCD1	CEACAM1	MOSPD1	CNIH4	CTSA	TTLL4				PGLYRP2	LILRA2	C4orf39	GLUD1	COG6	FOXF1	MT1X	SYTL5
	YY1AP1	UBR5	DGKQ	RAD54L	PBK	FGD1	PSMD4				SPP2	SIK3	SLC5A7	LINC01193	LDLR	SOX10	FBLN5	ZNF302
	RPSA	DCTN2	AKAP8L	RAN	AIDA	ABCD1	45549				SERPINA11	TPK1	FAM71E2	H1-1	PLAAT3	GLIS2	RBP5	GRIN2A
	ARPC3	CCDC34	PTPN1	EIF2B4	SEC16A	MANEAL	DNM3				CNDP1	CAMK1D	MAPK8IP1	PMPCA	SERPING1	DPP10	ESRP1	NUB1
	GAPDH	HN1L	KIF4A	ATP5F1EP2	LYPLAL1	WASHC5	CHAF1A				RDH16	RGS10	TRGV5	NIT2	ECHDC2	TEKT3	MT1P3	PRTG
	MCM5	CD34	RNF144A	BOLA2	TIPIN	ZNF217	SNRPE				FBP1	R3HDM2	CASKIN2	STRN	TMEM132E	C9orf131	ALDH9A1	SETMAR
	KLC2	GRPEL2	TYMS	FAM86HP	PPM1A	CYP17A1	CCDC86				OIT3	KREMEN2	SERPINB12	ZNF511	PROZ	ZNF501	TNS1	KRT15
	SSRP1	CDK5RAP3	CBX1	RPLP1	TMEM97	PI15	LOC100506392				GCGR	ZNF747	USP29	ALDH5A1	TMEM25	MIR614	ADAP1	VPS4A
	DSP	RP11-35N6.1	SOBP	KIF2A	KDELR2	PHF5A	PLK5				CFP	CASP1	ZNF160	LZTFL1	SKI	ZC3HAV1L	CHST4	ANXA5
	THOC5	RUVBL2	FKBP1A	EIF2B2	SOX13	PAIP2	HOXA9				LY6E	PDHA1	BUB3	SNORA62	MBTPS1	MRPL20	SNORD115-32	DTHD1
	LYSET	HIST1H2AG	PAGE2B	C18orf54	TMED2	PRDX1	LINC00266-1				GBA3	ATP5IF1	GPR50	SULT2A1	VPS37B	EFNB3	PPP1R3C	TOP2B
	CDCA8	CELSR3	TAGLN2	NDUFA1	LOC389834	CDK4	DTYMK				SHBG	LILRB5	C7orf34	REEP5	PPARGC1A	FYN	MT1G	CHST13
	ATR	COQ10A	MED25	FDPS	GNB1	ILDR2	PUS7				CYP2C9	LUC7L	ZCWPW1	LPIN2	ADCY10	SLC25A47	TMC4	PRICKLE4
	RALY	KIAA1267	SNRPA	ZNF143	TBC1D31	CLIC1	SPON2				MT2A	GNB3	MORN5	SLC39A5	MACO1	ID3	SPTLC3	FLJ23865
	WDR26	HEXB	GATAD2B	XXYLT1	UBE2T	PSMD2	ACTL8				CDHR2	HADHB	DOK6	JADE1	CLEC3B	ZNF786	SORCS2	NFIC
	SWAP70	CCDC56	SNHG1	RTF2	ATF7IP2	ACTN4	DNAH11				GLS2	SLC4A1	HILS1	BHMT2	PHLPP1	ZNF682	MT1JP	IL12RB1
	ADNP	ATP5H	LRP10	DTYMK	RFC3	ACTG2	NCOA2				UROC1	SIK2	KCNH3	EPHA2	C1QTNF1	SNORA60	NCALD	CWF19L2
	SERPINH1	NIF3L1	RHEB	DNAJB11	DNPH1	FOXK2	C2orf55				CXCL12	ENGASE	COL4A3	KLHL2	BTBD16	MIR196A2	CYP4F12	DND1
	NOP2	FXR1	HMGN4	STK39	NHEJ1	FLVCR1-DT	HCG9				SLCO1B3	CHST8	hCG_2040572	MINDY3	FNDC4	SLC4A3	FOXA3	MUC4
	RUFY1	CDKN3	NSF	RARS1	GPR158	MTFR2	GLI4				NAT2	RARG	PDE6A	CES5A	CCL3L3	MFSD14B	SLC18A2	SV2A
	NRCAM	CDCA5	JPT1	SQLE	GON7	SMG7	ZNF238				DPT	ARHGEF6	KRTAP12-4	ARPP19	PRDM9	VTCN1	APOL6	THAP3
	FIBP	RCCD1	FOXQ1	DKC1	LINC01270	ZKSCAN5	SP5				CYP2B7P1	TNFSF13	OR2F2	CIPC	GRAMD4	MIR1910	POLR1E	CEACAM5
	TAF1D	TUFM	DENND4B	YAE1	NCSTN	ITPA	KIAA1429				C19orf77	MUC8	ADCY2	CES4A	SPRED2	TCIRG1	FBXO17	XKR8
	ZNF544	AP2M1	EIF2B2	DARS1	COMMD4	FAM199X	ASPH				ASPG	PIAS1	FGF3	NKG7	CYP2A6	IER5L	ADAMTSL3	SNX18
	GNAZ	MARS	MRPL9	SLC7A6	EVI5L	PTK2	LAGE3				IGFALS	XPC	SDC4P	MRPL54	USP10	SORBS3	KCNK17	FAM46D
	TCERG1	SLC12A7	CST1	AGPAT1	CTCF	TMEM38B	TIGD5				CYP2E1	SLC5A5	WBP11P1	CISH	NPC1L1	ITGA3	DGAT2	PMPCB
	PABPC3	NUP205	PDGFRB	KIF11	EIF3M	H2BC17	OLFM2				PCK1	PITPNA	NPBWR1	PROC	C8orf82	DEFB123	SREBF1	MGC13053
	GRINA	SVIL	RPAP1	GDAP1	HEXA	MYC	SLC26A7				IGF2	EGR3	ESR2	RIPOR3	CDHR5	ARHGAP24	RNF180	AMD1
	ESF1	ANLN	RPL8	IGSF3	CEP55	TMEM209	ALPK2				INS-IGF2	CHMP7	SAMD8	TMEM47	PEX14	HIC1	MYCT1	CCDC39
	BCAP31	PBX2	SUPT16H	AHNAK	ACTB	MYO19	B3GALNT2				CD5L	PAOX	CCRL1	TRIAP1	CLDN10	INPP5F	CYP3A43	PNPLA6
	TMEM184B	NKD1	GPNMB	TMEM79	SNORD48	TFG	DDX39A				DNASE1L3	MRPL20	FIGLA	ALAD	GGACT	IL22RA2	TMEM198B	FAM98A
	VAT1	ARHGDIA	TRMT1	TOMM5	TWF1	GRPEL2	FAM83H				MFSD2A	MVK	OR6C76	HSD17B6	PKD2	SNORD46	LSR	CELA1
	MAPK6	RPS27A	SREBF1	PIP4K2C	OR13J1	EXOSC5	ANXA2P1				THRSP	HP1BP3	FAM47B	CYP2C19	DNAJC25	KIAA0753	ACVR2A	ZNF587
	WDR12	PSPH	S100A11	MANBAL	ARNT	VPS33A	PRIM1				DCN	NET1	CDKL2	IL1RAP	PHYKPL	TGM5	ZNF330	NUCB1
	ENOPH1	SPOCK1	NRAS	SEC11A	RPL15	DCLRE1B	ANXA2P3				COLEC10	ECHDC1	PAK7	ARG1	TNFRSF1A	RABL2B	FXN	ST8SIA3
	HSPA5	CLK2	VCX	BCAS4	UBA2	FANCA	VPS72				HGFAC	FCMR	IGFL2	ACSM2B	RRBP1	GALNT16	NR1I2	HIRA
	ATP6V1F	NDUFA8	RNF216	ZC3H15	TULP3	RFC4	FABP6				ADH4	RAB2A	KRT77	ACO1	UBR4	GBF1	SMIM19	LOC339260
	DR1	IARS2	AARS2	DRG1	SHPRH	UBL4A	MRPL24				HAO2	PRR5	KRT71	CIAO2B	NT5DC1	DES	BGN	CITED4
	DPP8	NMT1	COMMD2	MAP2	RABL3	CANT1	SRSF12				MT1X	ZNF862	LRRC10	SMIM19	STAT3	SYT8	CLDN10	TP73-AS1
	CDC42EP1	EIF1	COPE	PSMD1	CDK2AP2	VIRMA	ITGA7				C7	PLA2G5	RAB39B	SCARNA9	PRKAG2	ASCL2	LOC102723701	ZNF431
	TRMT1	PDIA3	ABCC4	THOC7	PSMD1	DDIAS	LPGAT1				CXCL14	OSBP	TMPRSS11F	RPL32P3	SNORD11	A1BG-AS1	RXRA	HGSNAT
	RPRD1A	C12orf32	RAD21	UNC50	AQR	TRIO	MTHFD1L				CYP2A6	VCP	MC2R	ABCG8	KIAA1217	PWRN2	LINC02880	ATAD2B
	MAP4K4	CDC27	FGFR4	ST8SIA6-AS1	KTN1	TSACC	PDGFB				APOF	CD3E	C20orf79	EXPH5	ENDOG	NPY4R	MGMT	NUDT21
	FASTKD3	PLOD1	TBC1D14	PSMB5	ARMCX5	ISG20L2	PLAU				SLC22A1	C9orf78	C17orf70	JCHAIN	PHRF1	ZBTB46	DCAF5	ERCC6
	ANKRD49	DENR	LZTR1	PAQR4	SLC16A10	GCNT3	LRRC14				CLEC1B	GLI3	GALNTL2	UFSP2	GADD45A	IL7R	ATPAF2	C10orf114
	NUP155	TM4SF4	CHD4	SMARCC1	FKBP8	RABIF	PDPN				MT1E	UFSP2	OR4X1	PDGFRA	NUGGC	GPR17	MT1E	OTUD4
	PPP1CC	CTSD	AP3M2	CHTOP	SUGCT	SAMD4B	BCAT2				CYP2A7	UFM1	GK2	MYD88	PCBD1	SELENOM	HYCC2	TMEM191A
	EPB41L1	NDC80	HDAC1	SLC39A1	NEK8	SHCBP1	SIPA1L2				CYP2C8	LINC01558	OR10AG1	PRR5	SIGLEC11	IP6K3	TNIK	OLAH
	KDELR1	MAPRE1	SLC18B1	C1orf35	PSMB5	MACROH2A1	NR4A1				LOC100506229	SELE	LATS2	MTARC2	GLS2	RAET1K	YPEL2	C15orf26
	ATIC	ROBLD3	SPDL1	GORAB	YBX1	MTBP	MCM8				MT1M	MLF2	VOPP1	EGR2	ADH4	WDR1	EPCAM	MAL2
	MACROH2A1	MAD2L1	CWC27	YIPF3	SHISA5	SRM	CHAF1B				SLC25A47	CSPG4P1Y	LRRC34	PLPBP	DGCR6L	MAGI1	TANGO6	EPGN
	ABCC4	C11orf31	GRN	TMEM138	BRWD3	GRPR	LOC400684				TTC36	EIF2AK2	LCT	GATM	ZNHIT1	GPR65	ZNF667	SNAPC3
	RRAGC	RACGAP1	PSMB3	EFCAB11	SNORA23	FGF21	COL7A1				MT1H	TEX264	ACTL7A	SNORD89	CPTP	LRRC49	MEST	CIB1
	EPPK1	SNF8	ATP6V1E1	TMEM101	SAE1	CAMSAP2	MGC50722				CRHBP	ZC3H14	SNORA42	MAOB	TOPORS	TIMD4	GALM	NEK1
	KLF13	RBPMS2	CELSR3	CYP2R1	SLC2A4RG	LRRC14	C3orf32				CYP2B6	LMF1	SNRNP70	HCN4	TBX15	CGB2	VPS13D	MAMLD1
	CLNS1A	SUPT16H	SF3B2	ZIC2	UTRN	TAF1A	CT45A1				MARCO	TMPRSS2	DPRX	KRTCAP3	MORN1	MIR338	CYP4A11	MMP26
	NCSTN	KIAA0196	SINHCAF	SEM1	PPP1R13L	SPX	CXCR7				CLEC4M	HTR6	ANKRD44	MAP7	SORBS1	RAB25	UQCRC2	BTG2
	ADSL	TRIM24	GIPC1	PARP12	TJP1	PYGB	HOXD8				C9	ZCWPW1	OR9Q1	MRPL34	FYB2	RGR	KCNAB1	TTTY1
	CCT2	RALGAPB	ZSCAN16	STAMBPL1	EIF4G2	SHC1	GSTCD				MT1F	MICOS10P1	LMO3	CMTM6	GFOD2	REV3L	PDXDC1	KRTAP13-1
	GTF3C3	TMED9	TRIP13	FAM72A	SPRYD7	RRP1B	CENPP				HSD17B13	TAF9B	OC90	KLF9	THNSL1	PLCB2	CD81	ARHGAP36
	MAP1B	C14orf2	RRP36	SRP14	GMFB	TRIM37	HIST1H3H				CYP3A4	SEC62	C13orf38	TRIM48	RCAN1	MIR758	AKR7A3	TTTY21
	GFPT1	MLLT11	PLPPR2	ZNF219	PHF8	KPNA7	MVD				CYP1A2	PIP	NLRP13	ITIH1	ID1	TRIM13	RMDN2	LRFN2
	ZNHIT3	PCYT2	BZW2	CNOT9	H2BC6	SLC50A1	BCAT1				CLEC4G	SLC22A14	RP11-297H3.4	THNSL1	PRAM1	SYK	MT1M	ZBTB5
	SPHK1	ATP6AP1	ADCK2	YWHAQ	BSG	VPS13B	E2F5				FCN2	TMEM59L	MS4A4E	GADD45G	FUT5	DNMT3A	HDAC6	NPIP
	PPME1	SP5	PPP1R35	TRMT112	PGAM4	DEPDC1	OR51E1				FCN3	DNAJA4	CASC2	VNN1	CDK10	ULBP3	HMGCLL1	RHBDD2
	PAIP1	UNG	H4C8	SNORD36A	PRKAB2	ZBTB18	IGSF23				MT1G	GNG7	KRT1	HERC5	DYNC2I2	PEX10	SHROOM2	NAALADL1
	FKBP1A	JARID2	HNRNPU	SLC25A43	HTATIP2	GOLT1B	ANXA2				HAMP	NUBPL	FBN2	PCBD1	DGCR6	SDR42E1	SLCO1B3	COX19
	TRAPPC4	FANCE	ADSL	MEX3C	IMMT	YWHAQ	CKS2					EIF2B3	GPR45	GPAT3	ZFYVE21	SNORD114-3	NAT8	CA5B
	POLR2G	SLC17A4	SLC29A1	ALG10B	ERBIN	ERVFC1-1	PPP1R15B					TSPAN32	DLGAP3	TERF2IP	FAAH	SPNS2	MOGAT1	AKT1
	EFNA1	FOXN2	SETDB1	VBP1	KDM5C	CSE1L	EBF2					B2M	ZNF843	ABRACL	LPA	BGN	SEBOX	TACR3
	TRAM1	APOE	RIOX1	SOWAHA	DAG1	CD83	ANKRD35					IL4R	OR5B12	CPS1	PAFAH1B1	SLIRP	PRICKLE2	TBCK
	MED24	SULF1	CYB5R1	RPL19	DUSP15	WWC3	C1orf35					TESK2	PTPRD	ANP32E	IGFBP2	PIK3R5	PDZRN4	NDUFB1
	EIF3D	UBAC2	CALU	DCK	ERGIC3	EIF3H	PCDHB14					CHD9	DPP8	ZNF385B	GRHPR	CXCL6	SLC35D1	CDK15
	NVL	ANGEL1	TAP1	PRKAB1	RHOBTB3	RRP15	TMEM206					FOXJ2	RTN4RL2	PPP2CB	ADGRG6	HBQ1	SLPI	DPP7
	ENTREP3	LMNA	TRPM4	SPATA45	HSPA14	CLCN7	CCDC99					AKTIP	HIST1H4A	CFHR4	ADAMTSL3	H4C16	ACADSB	UPK1B
	ACTG1	ALKBH5	PRMT3	TUBG2	CPD	SLC1A4	INF2					MPG	GMPR	DERA	FKBP2	SNORD35B	TGFBR3	IFNB1
	TRIP4	NIPAL2	CTTN	DEK	PPM1F	METTL13	ADAMDEC1					AQP3	TMPRSS12	CRYL1	TPMT	ARL8A	PLPBP	NARS2
	UBR5	VEGFB	BAG3	SRXN1	BAG2	TUBB2A	RNF187					CEBPB	ITPRIPL1	BCO2	THOP1	MIR645	LDHD	WDR25
	WFS1	CHD7	PCSK9	RNF214	EXOSC3	STC1	STEAP1					FBXO3	RARG	RNF135	KDM7A	PCDHA4	PHYH	TMEM39B
	TCIRG1	CLPTM1L	DKK4	HSPA4	TSACC	USP42	POTEB					P3H2	TNRC17	PPP2R2A	MASP1	RGS4	ACAA2	THG1L
	ERI3	RAB11FIP1	MYPOP	SLBP	RALY	DEPDC1B	AP1S1					GJB3	KLK5	CSF1R	SUCLG2	RINL	SRSF8	ZXDC
	CUL7	PRAP1	C1orf112	TMEM185B	SOX2	RHNO1	HIST1H4J					FCHSD2	CACNG3	MCCC1	CCBE1	PRCD	GRHL2	OR11H12
	AGFG1	ARV1	LEMD2	ANKRD49	TIMM17B	IGSF3	ACSL4					PIK3R4	BCAR4	SESN1	TRAPPC11	TMEM179	ANAPC16	LSAMP
	CDC25C	POLR3C	NR2C2AP	UBXN1	C14orf93	TIMM50	LOC284344					NCKAP1L	ZNF366	CFD	HINT2	LINC00311	LINC00885	CIDECP
	HELLS	C1orf58	PPP2R5A	ZYX	ZNF746	ZWILCH	SEMA5B					ABCA5	GNL1	COG6	PPFIBP2	SNORA37	MIA2	MKL2
	EIF3B	RAG1AP1	WNK4	CDK7	NDST1	KLF6	EGF					DNAJA2	PDLIM4	TGDS	CTIF	TPM1	LINC01558	NODAL
	FAM216A	ZNF260	NSUN5	CREB3L2	PSMA5	SEC23B	PGBD1					CD84	OR6C75	AIG1	TRIR	CD3E	TAPT1	SHE
	CANT1	STK35	P4HA2	APPL2	HCRT	CEP97	IDUA					NTF3	WNT7B	PZP	LINC01193	CST4	LRRC3	ACSS2
	ZNF551	DEPDC6	HDAC2	BMS1P4	PUF60	UBC	GABRE					ATP6V1B2	SNTG2	CPN1	SLC9A7	LOXL1	ZCCHC24	LRP1
	NEK4	DONSON	SUZ12	MORN3	FOXD2-AS1	ZNF544	FANCE					GJB1	BTF3L1	PPFIBP2	CDK9	ZNF471	REP15	OR3A3
	DEK	COX5B	CSE1L	HLA-H	RPN1	SMYD3	CXCL17					MYO9A	C3orf19	RPS27L	ELF2	RND2	KLC4	CASKIN2
	RRS1	ATRN	RCN2	CTSA	CCSAP	CILK1	ITGA6					NUDT6	DEFA5	HDC	LINC01239	MMP15	GIMAP8	ZNF99
	SHCBP1	MKKS	SMO	LIG1	INTS7	RASGRF2	CEP97					SARDH	TMEM59L	UPB1	ASB13	OR2T1	MT1H	LOC100507632
	DNM1L	ERGIC3	ZNF7	FAM24B	AP1S1	TLX1	CCDC11					TAB2	MIR191	CLPP	SRD5A1	SNHG7	PRDX4	ITPR2
	EED	PNMA1	SOX4	PGS1	CSE1L	CDKN2C	PRSS12					KIF22	OR13C8	ITCH	HIC1	OR4C45	LINC00472	TIE1
	CCDC93	PRR13	POLA2	SNORD31	RPTOR	COMMD4	CBLN1					CAMTA2	LEFTY2	AGXT	ERRFI1	MRGPRX3	GRHPR	LOC100506478
	BAG6	ZMAT2	KHNYN	PRUNE1	OLFM2	NFKB2	ABCC5					DRP2	PRB1	LOC100288208	TDRP	SPTBN1	HPS5	MAS1
	CDC123	PURB	MPZL1	ATIC	EPHB4	TRIM27	ODF3L1					ASXL2	RP1L1	FMO4	CD5L	SCARNA21	CPOX	RNF38
	DCTN2	SORT1	DKC1	ZNF543	PTGES3	ANXA2P1	LOC100505702					DHX58	PLK5P	SH3D19	DPH1	PARVB	HPGD	PIEZO1
	NIPSNAP2	ALDH3A1	MRPS17	TINF2	GOLGA5	MAPK1	ATF3					EMILIN1	EGR4	PYROXD2	CFAP20	BEST2	ZFPM2	MINOS1
	ENTPD6	PCYT1A	PPP1R11	HSPA14	FAM91A1	SPDL1	RRP12					USP8	BBS5	HPR	SLC31A1	DERL3	FAH	KIAA2018
	GMPS	ACACA	SLC9A3R1	SDF2	RPN2	AVL9	RHOXF2					IFT46	CTXN2	RGN	PCSK6	LOC728024	ALDH6A1	PRLHR
	RPL36	C1orf106	PLEKHA8P1	RPN2	LBHD1	TPM3	APOBEC3B					DUS2	OR5AK2	MAIP1	RMRP	MSTO2P	CLU	GPR173
	CDC42BPB	CD46	MAF1	CASC3	MAFA	ZEB1	TIGD3					APOB	UNQ1944	RUNDC3B	CYGB	AMHR2	ACMSD	YWHAE
	MTERF3	TMEM194A	FAM104A	ZSCAN2	TOMM20	DNAJB11	NAV3					POU5F1B	KIRREL3	CMC4	PACSIN3	ADCY5	LIPG	ANKMY2
	RPL5	UBE3C	MYL6B	UQCRB	SNAP47	OSBPL3	STIP1					IMP3	OR8I2	HP	TNFRSF10C	DOK7	MT1DP	PKD1
	ZNF207	DAG1	PIP4P1	RFC3	LIN9	HPS3	MTL5					ARAF	CLCA1	PSMA2	XDH	TMEM35B	BAZ2B	C3orf19
	LSM14A	ACSS2	CDAN1	NCKIPSD	MED6	BAZ1B	MGAT5					MTMR9	C20orf185	IFITM1	ADGRL2	LIPN	PCLO	SLC22A2
	CAPNS1	PLVAP	TRIB3	PI4KB	RAD51C	U2AF2	TTC13					PTPRB	NDUFB1	PXDC1	SFRP1	TENM3	ASPDH	FGF16
	EXT1	SLC22A9	TMEM79	NIN	ENTREP3	IKBKG	SERPINI1					TSPYL2	BIRC8	EFNB3	EPAS1	MYH8	SATB1	CLEC1A
	BYSL	NARF	CDC42EP4	TREM2	MED13	NUP188	OAZ3					SHLD2	ATP4B	C11orf24	SERPINA11	VEPH1	ATOSA	NDUFA5
	RBCK1	ZCRB1	REXO4	FIBP	ABCB10	ZNF367	HSPA1A					COQ4	KLHL28	USP15	FNIP2	OSTN	KLRD1	SLC35D3
	SLC26A3	ODAM	NOP58	UBE2M	TP73	CEP41	ELF3					NAGLU	C16orf78	ANKRD46	C9orf78	INTS15	ADGRA3	NFE2L2
	SYNGR2	SCARB1	ARPC1A	ASAP1	TUT4	SH3PXD2B	TARBP1					SERINC3	OR6C74	C2orf88	KLHL8	ADAMTS1	OSBPL9	GKAP1
	MARS1	RAB5B	CSNK1E	ABHD4	H4C2	APEX1	GSC					PTCRA	KIAA1409	UGT2B11	MCEE	VSIR	SELP	FBXO10
	DSG2	TAX1BP1	CSTF2	ARL6IP6	GNAI1	HDAC11	C11orf82					CFAP74	TRIM61	FUCA1	LINC00174	IL17RD	ITPRID2	TYRO3
	MKI67	GTSF1	UBE2L3	DPF2	POP5	IRF2BP2	SLC26A2					NCR2	TJP3	TGFBR3	PTP4A1	CRTAC1	SLAIN1	USP33
	NAA40	COMMD7	BUD31	WDSUB1	MOV10	NARF	DARS2					TOLLIP	RSPO1	NDFIP2	TESK2	GRIK1	GOT2	SLIT3
	DENR	SLC26A6	H1-2	EIF2B1	DUSP23	UBQLN4	TGIF2LY					ARSF	TPTE2	MLN	SNORA10	OR2L2	GPR146	LOC100289094
	LAMA3	PATZ1	HES4	GAPDH	AKAP1	ENOPH1	KCNE1L					PAFAH1B1	RPL26	OAF	MIR99AHG	B4GALNT3	GDA	TMEM50B
	DPAGT1	PREB	NES	STK4	PSMD14	SATB2	MAP2					PPP3CA	PGLYRP3	CYFIP2	AQP3	AP3D1	ENPP1	GLG1
	PPA1	C6orf125	ALDH18A1	COIL	ACLY	ZMPSTE24	C8orf76					ACAD8	FGF20	TCF25	MOCS1	OR6S1	MT1B	NDUFB8
	CLSTN1	TRIB3	TTC23	POC5	TAF4	HEXA-AS1	FDPS					DDR2	C21orf116	VSIG4	PROS1	LGALS3	PPP1R1A	CAPZA3
	KIF11	PTBP1	RPLP0	PDE6D	ITPR2	NDRG3	DCAF13					DHRS3	CD2	MIR548F5	ZNF395	KBTBD11	MGC70870	LINC00347
	PPP1R9A	KDM2A	G6PD	STAT1	SMYD3	CCT2	TAF1A					PRRX2	C7orf69	FAM83F	MAT1A	NOL4	TSPYL5	LYRM2
	PNKP	CAPG	CPLX1	PRKAG1	MCM4	GALNT10	TIPIN					PDE6G	CACNA1A	CEBPD	PAOX	VENTX	NCKAP5	GAPVD1
	GSTA4	CIZ1	CNOT6	TRAM1	RAB1B	PDGFA	DBF4B					ZEB2	PCDH10	SLC2A2	RNF141	NRADDP	TK2	MUC2
	HIF1A	PIP4K2C	TAX1BP1	APAF1	RNF181	HSPH1	KDM5B					NAB2	TRIM53L	AQP7	THSD4	CCL21	CARHSP1	NOX3
	INTS7	CYB561	TUBA1A	TSG101	SIGMAR1	SMC4	WDHD1					KRR1	CCDC37	GIMAP4	COL6A6	KCNK18	SLC4A4	LOC100131195
	CFAP298	R3HDM2	NSMAF	SRD5A3	TAFAZZIN	PKMYT1	SNRPB					PEX14	GPR156	PLCG2	MTMR9	IL21R	SDSL	PRR13
	PTGFR	B3GALNT2	PPT1	INTS7	RB1CC1	ZNF398	LHX4					NKX3-1	ANKRD62	SEPTIN4	TGDS	PLA2G15	AMPD1	TRIP12
	FLAD1	CNPY2	DXO	PIGT	GBE1	PRPF6	UGDH					SIRT1	IGLL3	NPW	LOC728989	HSPB7	CPN1	CACNG7
	FAM193A	RALY	IRF3	TIGAR	LSM4	RRP36	FANCA					PEX12	C1QTNF5	ZBED1	PLAC8	PNMA8A	LNX1	MOB1B
	ZNF124	SNTB1	ZNF467	NOTCH3	NFYA	CHAF1B	TMEM38B					PRSS53	PRRG4	FMO2	CLK1	FER1L4	DCUN1D3	MIRLET7BHG
	SINHCAF	MTERFD1	TMEM119	MESP1	SEPTIN14	PIGU	VSIG1					CD160	KIR3DL1	ZFAND5	IL27	GPR132	ABCA8	IGBP1
	RFC5	RNASEH2A	NFKB2	CANX	SCAF11	UGGT1	OPN3					CREM	WFIKKN2	CARMIL3	IDNK	PDE4D	BCHE	RBMS2
	SMAGP	MTOR	CEMIP	PHAX	CENPN	GPAA1	TLX1					IRF4	MCART6	AMT	DCBLD1	KCNQ5	KIF13B	CLDN12
	ZNF432	MTMR1	TRMT112	DENND10	PPWD1	PABPC1	LEF1					IL11RA	PPP1R2P3	MGST2	MT1B	TNIP3	INVS	BARX1
	SH3BGRL3	VSNL1	RRM1	NEDD4L	ASF1B	TRMT12	OTUD7B					ICOSLG	C22orf31	TENT5A	CCNB1IP1	ODAPH	NDUFA10	C22orf28
	PRUNE1	UBE4A	RHOA	E2F7	UCN3	PAXIP1	SPAG5					AFF1	RPL32P32	PCCA	CLYBL	TOX	ERCC6L2-AS1	LOC400943
	CLTA	CAP1	CD2BP2	UBAP2L	EFTUD2	DUSP12	FLJ25694					ATG16L1	SV2C	ROPN1B	INTS6	AURKC	PON3	NFYB
	PCSK1N	UNC13B	NUP85	PHF19	ATXN1	CUL9	JMJD6					TRANK1	GPR78	AKR1C4	CCDC28A	ACKR1	PLEK2	LOC100129449
	MRGBP	SFRS14	TMEM237	NRM	GSK3B	ASPH	S100A10					RWDD2B	BAI2	HRG	SLC1A1	SOX6	NDUFV2	AGAP8
	SEPTIN8	IMPA1	RGS5	CYCS	H1-4	RGSL1	DBF4					PTGS2	MYOCD	PPCS	COMT	LINC02909	GPC6	OR56B1
	NUP42	RNF220	C8orf76	LRRC14	ETV3L	YWHAH	GNG4					CTSL	WNT5A	TM2D2	GPD1	NPTX2	S100A14	UQCR10
	AMD1	VCAN	UPF3B	ABCC4	TLE1	MCM3AP-AS1	KIF24					LY86	CNGA2	HSD17B8	ECRG4	SP110	DMGDH	KAT8
	UBP1	NSDHL	CETN2	PGK1	ATP6V1D	UTP18	LOC389834					ABHD18	C12orf77	DEPDC7	SCARNA7	DCLK2	ADCY5	RBM23
	AURKB	CTHRC1	TBCB	TTC1	KDR	EFR3A	C12orf32					PAPPA2	XKR4	TACSTD2	SNRK	DSCAML1	ZNF135	MOV10
	NONO	GALNT1	GAPDH	SPA17	CTBP1-DT	MED24	SAC3D1					OXT	TMEM229A	GFRA1	GATB	CCDC136	PCK2	PPP1R21
	OIP5	DTL	KPNA4	RNF220	ARFGEF2	NANP	LOC286382					CHD1	RPL23AP42	SCIMP	SMC4	CDHR1	PROX1	EID1
	TUBB3	RRM1	PSMD2	XPOT	TXNRD1	DESI2	FBXO32					CLUHP3	KRTAP26-1	ACADM	TMEM26	TSHZ3	SIGLEC7	PAR5
	NCAPD2	PEX11B	ANXA11	TRIP13	NINJ2	PUS1	BAIAP2L2					ANKS1A	NACAP1	TIMD4	LINC01554	ARMCX6	SYNE3	TRIM73
	PDPK1	CASP2	NENF	SRPK1	SOX30	WDHD1	PDGFRL					AK2	FOXH1	MIPEP	MIR574	C3orf38	TEX2	TIAM1
	DTYMK	SNX15	CDK5RAP2	CEP152	ORC3	NENF	BFSP1					FKBP2	ST8SIA1	HDHD2	ARHGEF12	MOXD1	MDN1	RBM5
	NPC2	GOLM1	HIC2	MMRN2	KIDINS220	POLD1	FIGF					PAX8	KCNJ4	CD163	RNF215	CLDN19	ADGRE4P	ACP1
	ACP1	SNORA17	C6orf89	SNHG6	FLAD1	SNORD78	KRTCAP2					RNF123	OR6K6	TFB1M	ADIPOQ	PGM5	AGXT2	LOC100132014
	PRPF4B	CCL25	PPP2CA	CHAF1B	COL5A3	MSH2	LAIR2					C3	RBBP8	HMGCS2	PDK4	DDX17	DSCAM	TRAF6
	DAB2	PRIM2	RHBDF1	HNRNPR	FBXL20	CHN1	DPY19L1P1					ZBTB43	C16orf38	CDH1	GSPT2	LIPH	SFXN5	GATA1
	PDGFA	BTAF1	MARCKSL1	MDK	ALPK2	SLC1A3	KRT20					DCUN1D1	ZDHHC8	ALDH4A1	EFCAB6	DPP6	STAB1	EIF1AX
	LYRM2	CTBP1	U2AF2	H1-0	TP53INP1	TALDO1	BYSL					GPR182	ZFP42	IZUMO4	GNPNAT1	NUMA1	ABAT	BNC2
	NDC1	HMGCR	PAGE2	P4HA2	MRPS22	CRIP3	SOCS7					ANGPTL2	AANAT	SHMT1	C11orf96	OR4C3	AGXT	LSM3
	TMC5	VPS45	PON2	CETN2	H2AC17	CASP2	HEATR1					RAB14	KDM4C	POLR1E	NXF1	TBC1D22A	SNX29P2	MRGPRE
	ITGA5	TMEM181	ZSWIM1	GTF3C6	MFSD3	SNORD96A	CSPG5					MZB1	NPFFR1	NDUFAF1	RBL2	SEMA6A	MIRLET7C	GDF11
	TWF1	COL1A1	TMEM184B	ATP5MC2	PYY	SRGAP2	HIST1H3J					PLA2G12A	KRT72	FCN2	DMGDH	FERMT3	FGFR3	C15orf56
	LSM7	HMGA1	PDCD2	PCNA	TPP1	BLM	ILF2					MS4A4A	B3GALT5	EYA2	ZNF385B	CCL24	PABIR1	LINC00264
	AIDA	PIR	ZCCHC17	NCAPG2	KDM2A	OTUD7B	C13orf15					IL1B	SCARNA2	CUX2	ZCCHC14	GPM6A	EDEM1	LOC100128843
	ESM1	MRPL18	SLC22A5	LRRC20	ARID1A	FANCE	CTNNA2					FAM8A1	DDT	LAP3	ASB1	OXTR	PAFAH2	STOX2
	LAD1	WFS1	B4GALT5	RFWD3	PRKAR1A	MTR	TPM2					CNBP	TMEM179	C9orf78	ACAA2	PLAGL1	GREM2	FLJ30679
	PAPSS1	CSRP2	INPPL1	RHBDF2	LRPPRC	PIM1	CCNE1					SLC1A1	NKX1-1	CPN2	ENTPD4	UNC13D	SCML4	EIF4E2
	TRIB3	TMEM115	RBBP5	CAPG	OGG1	HEY1	CKS1B					SLC35A3	VIT	DNAJC15	AK9	GRIK3	PLCG2	LOC100130193
	DENND4B	POLDIP2	DHRS13	SMC3	DNAAF10	LRRC42	GAGE3					CYTIP	C14orf81	NPC1L1	TPRG1L	TMEM190	DSE	CPNE6
	CDC23	SERPINE2	SMARCA4	HLTF	AP2A1	PCYT1A	NPAS2					KDM6B	PLD5	CPB2	CFAP410	KCNIP2	ABHD6	HSPG2
	NDUFA4L2	COX5A	PYCR2	AGK	UCK2	HEXB	MYT1					PRKCZ	TMEM221	GSTA5	GCHFR	MIR221	NPY5R	SLC46A2
	NUP43	POLR2G	GNL2	ADIPOR1	RBM12B	RAD54L	TET3					METRN	FAIM2	TIGD2	SNORD10	CFAP206	TBC1D2B	CCDC71
	DDAH2	HIST1H3H	SOX13	CD58	MID1IP1	HELLS	HSP90AB1					PTGIR	hCG_2038428	HSD11B1	KCNK5	CLSTN2	CYP8B1	LCE4A
	XK	ZBTB33	TJAP1	SPCS1	DPM2	THY1	POTED					GNA14	GPR3	PDSS2	ZNF330	OR51D1	EPAS1	SIRT2
	MRPS14	RNF7	MLEC	LIN9	UBE3D	EIF3A	DOK5					CLEC7A	CCL17	NDUFS1	FBP1	TRIP6	GRB14	ACVR2B
	PRKD2	FANCI	KIAA1522	DNAJC13	OSR2	MIR221	CXCL3					POLR2C	PRCD	HABP2	ECHS1	HOXB5	DDX19B	C1orf187
	TMEM87A	YEATS2	CDC25A	MYL12B	SPAG5	TAF5L	ABL2					CA14	EFNA5	A2M	GLOD5	NDUFB1	MT1HL1	WDR48
	ELOVL1	ATP11A	ALG3	STT3A	IKBKG	RASAL2	NPFFR2					CLCN5	CLEC3A	NAGLU	MIR371A	TGM7	GGCX	CWC15
	ATP6AP1	C1orf198	RNY1	DPY30	REG3A	FAM20B	JUN					PKIG	AVP	PCTP	CD1D	DNM1P46	MCCC1	LOC100133161
	AGPAT1	PPOX	EIF3D	LTA4H	NPC2	CPPED1	LOX					SAP18	FTHL5	ALDH1L1	PC	ZFP36	C10orf62	TTN
	ADAM10	UBE2K	AGPAT1	TXNRD1	MGRN1	FSD1L	MYC					PLEKHF1	OR10Q1	FBLN5	KDM6B	TAS1R3	PITPNM3	COX6B2
	TCOF1	ZNF605	ACTL6A	KCNE5	TTBK2	ANO10	BROX					SP100	C10orf129	CST7	JDP2	MS4A6A	GSTM5	MMP25
	CKAP5	SLC7A10	COG2	PPP4R1	GALT	H2BC14	C1orf96					ACVR2B	RNF212	MRPS36	CD1E	SNORA50C	LHPP	MPHOSPH8
	KPNB1	PQBP1	XXYLT1	SNORD27	GRINA	CSTB	APC2					SLC35A1	C7orf51	NALCN	TEDC1	STAC	SLC25A23	KRT85
	FANCG	ZFC3H1	PPP1R16A	PAK1IP1	CFL2	TMEM14C	PTH2R					CD82	OR4L1	SLC1A2	TIGD2	TFAP2C	MRPL39	TSPAN14
	NSUN5	LARGE	ZMYND19	RIC8A	TEPSIN	KCMF1	HILPDA					ISOC2	INPP5K	MTCH2	TMCC1-DT	NOP14-AS1	SLC39A14	ARRDC1
	MAGED2	PLP2	IFNGR2	ATP9A	ZFAND6	SOGA1	LOC100507186					TREH	FAM3D	COQ9	DIXDC1	MINK1	PLA2R1	LOC100652917
	TASOR	CRELD2	C2CD5	TRIM56	HSPB1	CRTAP	ZNF669					KIAA0319L	CARD14	ROM1	BIN3	KRT7	NDEL1	EPB41L2
	HMGN1	TRIM28	FANCE	SQSTM1	ZNF213	USP21	TRPM4					FARP2	CCR9	SYBU	TRAPPC8	TBC1D1	ADH4	GML
	ILF3	ATP5J2	FNBP4	LOC100133920	MAPRE2	RNF187	TMEM106C					TEX30	TEKT3	PTMS	IAPP	FCAR	CTDSP2	CERS4
	COPB1	TXNL4A	TEX10	SLC25A44	PHOSPHO2	NUDCD3	MAP4K4					ZC2HC1C	TPRX1	EEF1AKMT1	MMUT	HMCES	CYGB	LOC151300
	MARK4	IDH3B	MIF	WDR53	SPTBN4	ADAMTS4	FOXD2					ACP2	AHDC1	MLYCD	RAMP3	INPP5D	RNF212	MTSS1L
	FGF13	HCP5	SEC61A1	RHNO1	MDM1	BSG	MSMB					BIN2	OR4K13	CYP2D7	UBXN8	PNPLA5	HADHB	CRLS1
	RPS10	PEA15	PAQR4	SLC12A9	PLCD1	BARD1	LOC100507508					CAST	IFNB1	PCOLCE	FAAH2	RAB27A	BBOX1	PLOD1
	PPIB	NSF	FIGNL2	PECAM1	ERAL1	STT3B	FLAD1					MEIS3P1	OTOG	ADAMTSL3	SNORA14A	SNORD113-3	SAT2	FBLIM1
	TRIM27	EPB41L1	GAS2L3	PPP1R35	SEC23B	E2F1	RABIF					C12orf29	ZNF483	AGPAT2	LATS2	MMP23B	DBT	ProSAPiP1
	HMGN4	AATF	FOXD2	CALM3	SRCIN1	HM13	HNRNPU					GPRASP1	RP1-177G6.2	PUS3	B4GALT1	SLC49A3	PCSK6	ARPC5L
	GPAA1	LTA4H	SGSH	ERCC6L	NDUFV3	MCM2	ZNF385D					STRN3	OR4C11	BNIP2	PTGS2	IFI27L2	FHIP1A	LINC00239
	CUL9	TIMM9	DYNLRB1	WASHC5	PSPH	CD46	JAG2					RAB3IL1	C3orf51	STARD5	NAB2	ADGRG1	AZGP1	KLF15
	PRMT3	FGF13	SCRN1	GGT8P	YPEL1	LINC01124	CENPJ					PRINS	SLC13A4	THAP4	WDR25	DHRS1	RSPH3	SERINC4
	GNG5	AGRN	SMIM32	NUP93	PTBP2	PLPPR4	PRDM7					ELF2	GSTA5	ABHD2	KCNJ14	PARP15	ST6GALNAC6	B4GALNT4
	B4GALT3	CCNB1	SPTAN1	MPC2	MYL12B	TMEM147	SMA5					SPTBN2	RPH3A	ZCWPW1	RSC1A1	STEAP4	RPS6KA6	FAM114A1
	DUSP8	GPI	PFKP	ANXA2P1	RNU4-2	MAFK	PSRC1					SIRT3	OR8B12	CRYZ	CXCL12	HAND2-AS1	MAN2B2	ELANE
	CLK2	LAMA3	IPO9	DONSON	BUB1	MPV17	SSR2					HLA-DMB	OPCML	WBP4	ST3GAL4	IL12RB2	REPS1	PSMG1
	LRRC37A2	XPO5	PUSL1	DOLK	GNAQ	DYNC1I1	SEZ6L2					NKG7	NEFL	SLC16A4	HBA2	TMTC3	B4GALT1	ZNF33B
	CD2AP	FLCN	WDR4	ZBED8	C2	TUBB4B	GABRG2					PKD2	PADI2	SH3BGRL2	SSH3	MTLN	F9	OR2C3
	STX3	HUWE1	ITPK1	SPON2	CENPJ	IP6K1	FGF19					B3GNT4	PSMD6	IL33	TPCN2	PLIN5	SPATA6	FAM110B
	BLZF1	MRPL21	ENPP4	PATE3	ZFR	FOSL2	SMOX					TMOD1	PNRC1	PMEL	TMEM47	ANKRD17	TSPAN11	MAT2B
	TMEM267	C2orf44	ZBTB33	PHPT1	NR2C2	CFL1	MYO19					RAB33B	NKAPL	DHODH	KIAA2013	CFAP95	COQ9	WDR49
	SNRPG	IRGQ	PIPSL	HFE	CPSF3	PRKAB1	GINS4					MIA2	ACCN4	HPS5	LOC389906	SMU1	GSTA3	ASCL2
	MAP4K3	EPHB4	DAXX	SLC51B	PRRC2C	GINS3	OTUB2					IL13RA1	NPBWR2	DUSP5	WFDC10B	H19	GABARAPL3	CELF1
	PHTF2	C1orf115	ZNF217	TNFRSF10A-DT	USP9X	CUL1	KIAA1244					TRAPPC10	ODZ3	PPP1R1A	TBC1D10A	HS3ST1	P2RY12	APLP2
	AHCTF1	C3orf23	SLC44A3	TUBA1B	TAF10	EOGT	GALNT10					GALT	UBE2NL	MME	TREH	SYNPO2L	SEMA5A	FRMD6
	LIG1	NGRN	ADA	CEP55	VPS25	POC1A	ELMOD1					PRDX3	C22orf42	THBS1	MRPL34	LINC00207	KCNJ16	GSR
	RIT1	BMI1	PRSS3	ACBD6	TMEM176A	ADAMTS9	ZNF219					MORC3	DLL1	ARSL	ADRA2B	TSG1	PRKACA	GUSB
	ARPC2	CCDC47	FNBP1L	SEPTIN9	NEU1	RAD51	PIP5K1P1					SECISBP2	RBPMS	ECHDC3	CIDEB	CHD5	ARID3C	DLST
	ZNF573	PFDN2	RPS2	PODXL	TRMT13	THOC6	CPLX1					USPL1	DPPA5	C11orf96	PIK3C2G	METTL21A	EML1	CCDC79
	CASC3	EIF2B4	TNFRSF12A	MARCHF3	RPLP0	KCNJ5	DUSP23					C2orf42	NPY	GRAMD2B	PTCH1	TMEM243	GPR180	NPNT
	PPARG	BCL9	SSR1	CDIN1	SP140L	DNAH11	CNTNAP4					TJP2	FAM65C	GZMK	SEC14L2	MIR99B	SLC7A8	KRTAP4-11
	EIF2D	FBXO27	AZIN1	ANGPT1	FLOT1	RPL13P5	PARP1					GFOD2	CCNYL2	UROC1	STUB1	RALGDS	ETNPPL	GDI2
	CBX3	DNAJB6	ZNF260	MTIF2	CCDC14	BCAT1	RDBP					GIPC2	SPRR2A	ITFG1	OR2M4	MIR1911	DCP1B	SERGEF
	ESPL1	FBXW11	REG1A	MED7	SNORA40	CYREN	FAM203A					KLF15	CCDC104	HPN	OTUD4	CSF2RA	TTC19	IFIT5
	RFC1	GBP2	CAPZA2	NUAK1	ATP6AP2	C2orf69	BCL2L11					TPST2	UNC45B	ZDHHC19	PFKFB3	TULP2	ATMIN	BTN3A1
	HNRNPA1	TIMELESS	KIF2C	LMNB1	GDAP2	ITGB1BP1	F13A1					HK3	OR4D1	AGTR1	HBP1	MAB21L2	NPR3	CYTH1
	PES1	TMX2	C15orf39	KCTD6	ZNF75D	ENTREP3	SESTD1					UBE2G2	OR6S1	NIPAL1	KDM4B	MRGPRF	PPM1H	ABCC3
	CORO1C	NAT15	EIF2D	POLE2	TET1	USP14	ACAN					PNISR	LRRC27	ATOSA	AASS	SDK2	IGKC	ELAVL4
	MYBL1	CCDC6	POLR2H	SLC22A5	SMG7	COX6C	PKMYT1					TCF21	TP53RK	SPRY2	RAPGEF1	AGPAT4	FAM167B	ACOX3
	SRP14	EFR3A	GORASP2	STH	ADAR	NVL	LAMA4					TK2	WDTC1	LMAN1	FAH	POU2AF1	SAMD12	CYP4B1
	MRPS17	AKR1A1	HMMR	GNPDA1	GOLGA3	GTPBP4	LOC153811					ABHD10	CLUAP1	TIPARP	TMEM45A	PHF5A	SIGLEC1	LOC654433
	LSM8	ZNF22	KXD1	PDSS1	RAPH1	BZW2	CDKN2AIPNL					CCNH	HLA-DQA2	MON2	SAMD4A	HUNK	GPT	MERTK
	CDK2AP2	TNKS	NUP133	LANCL1	FAM219A	ATP6V0E1	LAMC1					ZFPM2	hCG_2003663	S100A8	NAP1L5	ADAMTS2	PIGL	KIAA0087
	LARP4B	DEGS1	CDCA8	C5orf63	TAS2R46	BCL9	PPP1R16A					AOC4P	LIPN	BASP1	INPP1	BCL7A	TRAM2	CD300E
	LRRC42	UBP1	SCAMP5	NDUFA4L2	ZHX3	EPHB2	TMEM132A					ELK1	ATP13A5	SLC39A8	ST7	MORC2-AS1	PPARGC1A	TMEM151B
	VPS54	SSU72	NTPCR	CPE	SNORD110	RHBDF2	C15orf23					SELP	SHISA9	SERPINA7	ANKRD20A1	ST8SIA1	THSD4	FAM124A
	MPC2	COX7A2	KLHDC8B	ILF3	LRP11	ATP6V1H	ATP8B1					TXNL4B	KRT78	RNF11	F9	GK	FNDC3A	SEMA3A
	MAPKAPK5	ASAP1	GINS3	PRTFDC1	TMA16	SNORD75	MID1IP1					EVC	GLIS1	AMHR2	CASC15	UNC5C	CYP2D7	SPATA9
	ZNF7	TP53INP2	PODXL2	SSR1	MTMR4	EPS8L3	FAM101A					SERP1	OR10P1	DIO3OS	ARPP19	LRRIQ1	ZNF347	LOC100507530
	ZNRD2	TCIRG1	DEGS1	ALYREF	H4C1	STC2	PCDH20					FCGR3B	ZC3H12D	MMRN1	SLC25A27	ST8SIA4	CCDC158	SFTPB
	PDCD6	EDEM2	GPX7	UGP2	KEAP1	IRAK1	PGBD5					TM2D3	BTG4	ACOX2	LNX2	DOCK11	PDK4	GPR111
	MTX1	GLG1	ARRDC2	ZNF35	ESRRA	SLC3A2	ALG1L					ARL6IP5	PPP1R2	SPTBN2	PAFAH2	PPP2R3A	BMERB1	COX1
	PRPF3	ABCF1	RFWD3	HEATR6	RTL9	NKD1	ASAP1					ECE1	UNQ9374	PTGR3	ACBD4	PRAM1	IYD	CKB
	CDC73	NAT9	THEM6	SULT1C2	CSNK2A3	TMEM81	TRIM31					CES3	TRIM64C	RNF141	IQGAP2	HCLS1	SLC46A3	TRIM26
	KIN	APPL2	NBPF10	PDIA3P1	OCEL1	ZIC1	SIPA1L3					TRIM15	GRIA1	IGFBP4	MT1DP	RRAD	LRRC7	TMEM126B
	TLN1	GNS	PSMD14	RBX1	CHRAC1	ESYT2	HIST1H4G					GLT8D1	TEKT4	SRPRA	CALML3	ZNF394	C2orf42	LOC440132
	RALBP1	SEZ6L2	CRELD2	GGA3	AKR1A1	CAPRIN1	SCGB1D1					CBX7	IRG1	ARL6IP1	ZRANB1	PDZD4	LRRC4C	TNFRSF10A
	AGPS	HDAC11	KAT2A	C7orf25	POSTN	PPOX	ZNF541					CFD	EME2	LST1	GPT	ZNF331	FLJ20712	KIAA1383
	STX6	C3orf32	PPP1CC	TMED9	EIF3G	ZYX	MLLT11					ISCA1	OR4X2	SOD1	SLCO1B3	CRTAM	IGKV2-24	MZF1
	CYCS	EIF3M	CERS5	NTPCR	E2F1	SNAPIN	ACLY					BAIAP2	PHLDA2	HCK	LRTOMT	FHL2	GJC3	ZFP36L2
	ZNF3	VIL1	UCHL5	TNFRSF4	YEATS4	NUP37	SAMD1					RTN4	GFI1B	KLHDC2	FOXP1-IT1	RALYL	MCTP2	DCLRE1C
	UQCRH	ICT1	PSMD10	SF3B6	UGT1A5	UBR5	DIEXF					DACH1	ODZ1	APCS	CYP2B7P	GPSM1	DDAH1	LOC283624
	HILPDA	IP6K2	LYPD1	TATDN1	CCDC117	LAS1L	HMGCS1					NDST3	ATP8B3	MBIP	PTGR3	KRT31	CDNF	SLCO4C1
	UXS1	RPSA	EHD4	BRPF3	POGK	ONECUT2	ANKRD27					SLC25A38	TNFSF11	TMEM30B	TPK1	MIR215	ZZEF1	PSMB6
	BUD31	CYBASC3	POLD1	SUB1	KCNN3	TATDN1	SLC39A10					SRSF5	HIST1H4F	C4BPA	TLE4	DENND2A	HIF3A	DNAJB14
	SPTSSA	MYH4	MPC2	CDC25B	LRWD1	NT5DC2	LOC100133315					ANKRD55	BLACE	GMFG	PRMT9	ARMC3	PIK3C2G	CRELD1
	PSME3	PIP4K2B	CEBPG	MIS18BP1	XRCC6	ERCC6L	TXN					TRAPPC8	C21orf93	FNDC5	MREG	CD69	HSP90B2P	PHF21B
	VPS28	SLC12A8	DPF2	GNAZ	CHD1L	NCOA2	BOLA2B					CCNB1IP1	C7orf55	EBPL	MIR591	CLTRN	SC5D	C9orf89
	CYTH2	E2F3	CTNNA1	IGF2BP2	FAF2	JOSD1	ACTA1					CYP2D7	GNG8	SPART	ITIH4	NABP1	MTHFD2L	WDR63
	KIF15	PPPDE1	GPN2	FGD1	COX7A2	TULP3	TUBA1C					PRDM12	C2CD4C	NR1I2	CNKSR3	PRDM16	ZNF141	LOC649395
	TMEM185B	SCLY	TULP4	PRPF3	MRPL55	HNRNPUL1	LOC729680					CCR1	SLC18A1	SLC35A3	GNMT	GMPPB	DNAJC22	TMEM190
	SCARA3	FARP1	NHP2	CENPP	ATOSB	CDHR3	ABCF2					GIMAP6	MIR496	L2HGDH	MAMDC4	C5orf49	STAT4	CLCN4
	VPS35	PTPLAD1	SNHG17	SLC50A1	CRIPT	XPOT	NUDT1					ESRRG	C19orf26	KLHL8	PGAP6	PHLDA2	PMPCA	LCE3D
	COPS5	KDM5C	COX6B1	ATP5F1B	HNRNPR	KIF24	DLEU2					EDN1	SLC35F1	ZNF516	TTPAL	OR8B8	RNF123	COL19A1
	CKLF	ATP5C1	MELK	APLN	FSCN1	CHAF1A	NR2C2AP					ADAMTS13	OR2M7	EOMES	ACOT2	SOCS1	PELI2	CAMKV
	EIF2B2	MAPK14	PLIN3	DBF4B	MRPS27	TTF2	KLHL7					SNX29P2	TGM1	DGCR6L	PAPSS2	STMN2	C11orf24	MAK16
	PNO1	LAPTM4B	DUSP12	KIF24	ZC3H4	HEXA	PSPH					MYCBP2	PID1	SRSF5	SNORA67	GABBR1	SORBS1	GXYLT2
	UBE2E3	TBC1D13	DENR	ADIRF-AS1	PUM1	TMEM14B	ZP1					NEIL1	C10orf122	SMIM1	PREP	TGM4	DAO	CCDC166
	NAT9	VPS52	LAMA5	SNRPA	TMEM101	DGKH	KNTC1					SRSF4	RNASEH2C	POLR2E	TNFRSF10B	PLAAT4	SVEP1	UQCC
	NPM1	GLO1	RBM12B	TPP1	HIPK3	H2AC4	METTL6					WDR59	UPK3B	ST7	RSPH4A	AKAP13	TRIM2	CRLF3
	NAA10	CEP55	FIBP	ACOT9	ABHD10	TLN2	DNAH12					EPM2A	OPRK1	NHSL1-AS1	KIAA1671	INIP	ACADVL	C14orf101
	CHAF1A	BAT1	MIEF1	YWHAG	NPC1	COG2	NRCAM					PEX5	PCDHB4	DYNLL2	PTMS	LRRN2	SLC22A7	ANKRD60
	CBX4	TMEM147	NPC2	APH1B	HM13	ARPC1A	TRIM11					ARMC6	SCML4	CFL2	SMG1	CASC2	PTPN3	UROD
	CEP350	HNRNPH1	EDC3	DENND5A	CEP192	CCDC170	CENPN					FBXO31	DEFB124	PRRG4	TANK	FAM83E	GLT1D1	ALKBH8
	P3H4	PIK3R2	MXD3	PWWP2A	SLC36A1	RPS21	AZI1					PADI1	GPR101	NCKAP5	LINC00598	REC8	ERLIN2	POLDIP2
	MRPL48	EFNA1	APH1B	DCAF7	MAOB	PSMD8	MYBL2					PRF1	LRRFIP2	LRG1	PCYOX1	TTC36	DSEL	KRT9
	ZMIZ1	TSPAN33	PLOD2	SPIN3	SDCBP	SMARCD1	TMCO3					IL33	OR2T10	FGB	HYI	SNRNP48	VNN1	CLEC18A
	ATP9A	NDUFS2	METTL1	PUF60	TMEM209	CEP152	CKAP2					APLNR	HMGB3L1	UBE2E2	RAB26	UTF1	RNF135	KLRG2
	SMCHD1	F13A1	TAF10	CELSR3	POMGNT1	FAM91A1	ITGA2					PPP1R12B	PATL1	DUSP16	VXN	WFDC1	ARRB1	MCF2L2
	TAF2	IL6R	CASP2	SRSF2	PSMB7	ATAD5	WDR67					MACO1	CCDC148	RETSAT	EFNA5	PARVG	ENG	SUMF1
	CALM2	MAVS	KLHL21	VPS11	NECAB3	TRIM28	KIAA1841					CPTP	C11orf85	NUDT6	PLIN4	NR2E1	PRKCZ	STIM2
	LAGE3	TBL2	SMAD3	SLC41A3	HSPH1	CDC25B	MXD3					SERPINF1	PARK2	HPGD	LIME1	CHRNA9	ABCD4	MAP3K12
	CTNNA1	ZNF692	CSNK2B	GPNMB	MTDH	PPP1R15B	ANKRD13B					PLCB2	LRIT3	IL27	ZNF747	SLC16A5	SYDE2	DEPDC5
	MARCKS	ENTPD6	EIF4A3	UCHL5	ATOX1	ENO1	MCM7					PRB1	HEMGN	NEU4	SUN2	GRIP1	DHRS7B	ENPP4
	PRPF31	MDH1	UTP6	GPN1	HEATR5B	CCSAP	SPATA2					PRKAR2B	SHH	SLC19A2	TNFRSF10D	S1PR1	FNIP2	CST11
	TOMM40	ACBD6	PLXNA1	TMEM38B	KDM1B	KRTCAP2	LOC146336					CLINT1	DEFA11P	ZNF274	SNHG10	NXPE4	SORBS2	CYLD
	RNF44	AMZ2	ZFYVE26	LINC00575	GLRX3	TBL2	BARD1					SF3B1	TSPAN1	PRDX4	PLD1	SNORD90	RANBP3L	CSTT
	ZNF787	NCSTN	SERPINA1	COL4A2	INHBB	USP31	C17orf53					OSBPL11	ELAVL4	GAMT	C1orf50	FGD2	AGBL2	FBRS
	PDLIM3	CTNNA2	EIF2AK1	SMARCC2	DNAJC9	H2BC3	PIR					LTBP4	C12orf68	CYP27A1	SNORA7B	CXCR2	ILDR1	ICAM3
	CCNA2	EIF4A2	LTO1	ATP2A2	LENG8	ACTG1	C12orf75					SEL1L	OR6C65	DLG2	NEIL1	SLC7A8	UBXN8	TMPRSS11E
	AP3M2	LAGE3	PTBP3	LYZ	NSFL1C	FBXO45	MATN3					GLP1R	OR2D2	CYB5A	EHHADH	ZNF19	TMEM129	TMEM151A
	AFDN-DT	DEDD	CCT8	VAT1	SLC25A39	TPR	EPPK1					USO1	AICDA	PHLDB2	BSDC1	KDSR	KIAA1191	ZNF133
	SMARCA4	GDI2	SLC35B2	VPS33A	ZNF780B	ARPP19	CCNF					KRT81	RHBDD2	TANK	ENO3	RNF208	ADGRE1	DHCR24
	ABCF1	CCT6A	STC1	SIPA1L2	ZDHHC4	ALG1L1P	GINS2					PSMB10	MCOLN1	A1CF	MRPL57	MMP26	PRSS16	MAP3K2
	PPT1	YWHAH	INTS1	RAB10	PHAX	TGS1	GTF2IRD1					OCEL1	C10orf71	INTS6	ATP5F1D	AEBP1	PNPLA3	ETV6
	SSBP1	RCN2	RAB29	PKMYT1	PGGT1B	CSMD1	HMGB2					COQ3	GRK7	NCR3LG1	MME	PPP2CB	NAPSB	LILRB4
	FIP1L1	C5orf13	RPRD2	TGM3	NACA	SNRPE	CCDC135					ATP7B	CTRC	NRBF2	ZNF462	MT1X	PLEKHA4	PANK3
	DENND5A	EDF1	GNL3L	WAC	RPLP1	JUND	ANGPT2					CLN8	NLRP14	GRPEL1	CP	MS4A1	CNBP	MREG
	SLC12A8	PSMB9	ZNF621	UPF3B	PPP1R10	VASH2	ZNF323					PNPLA4	KLK14	PBLD	EGFR	TJP2	RCBTB2	SLC6A14
	ALG6	ELOVL1	ZNF337	PSMC5	SHARPIN	TASOR2	CXorf57					UBE2H	NXNL2	NAT8	CYP4Z1	CALY	SDHA	TBC1D17
	SF3B2	FAM49B	YWHAB	HELLS	SNORA71C	ZNF263	PPM1E					LARP7	hCG_1814486	PC	FREM2	SCN3B	HS3ST3B1	SAMHD1
	SUSD4	DTYMK	SOX18	MUTYH	GTF2H2	RAB9BP1	ZNF8					CCDC90B	CCBE1	RGL1	ARID4A	OR10A4	B3GAT1	CSDE1
	LIN37	ORAI3	HLTF	MRPL49	QSER1	ALDH3A1	SSX3					FPGS	MMP21	GDF2	PRSS22	TGFB3	TMEM53	CCNA1
	IFI30	CEP350	BAZ1B	ZEB1-AS1	HNRNPA1P10	POP1	MSH2					BZW1	ATOH1	GGT5	PPP1R26	TPPP3	SPRY2	KY
	FTSJ1	KIF20A	DSCC1	RPL41	EIF6	LPL	INHBA					ATF7IP2	DEFB113	ICAM3	SCARNA12	GYPE	PIK3R4	C15orf38-AP3S2
	AGAP1	HIST2H2AC	THOC1	CRYBG2	TMEM68	RPS6KA3	PLEKHA8					MAPRE2	HCRTR2	RWDD2B	SELENOO	ATP6V1B1	RALGAPA2	NID2
	MTMR2	RTN3	DNAAF5	RPL39	PAICS	STX10	FAM122B					SEC24D	LRRC26	MED4	CNOT6L	FBH1	CTSO	PPP3CA
	ESS2	CDCA3	DOLK	NDUFB3	MITD1	PPIL1	DKFZP434I0714					SIDT2	CCDC105	SERPINA5	ECE1	NMUR1	MIR99A	LOC253039
	CEP57	GPAA1	SPATS2	STX6	RAB40AL	NETO2	GSDMC					PSMA2	NKAIN4	AADAC	MCHR1	KCNH6	TMEM154	RLN3
	MICAL1	TBC1D7	CIC	PIP4P1	ZFTRAF1	UBD	FLJ45248					BPHL	HCCS	MYL5	LUC7L	CCT8L2	CEPT1	KNDC1
	ARPC1B	ITGB1BP1	ATP5MC1	CKAP5	GOLPH3L	H4C1	NEDD4L					DNAJB14	PTH2	REEP6	NSUN6	NELL2	SMIM14	TMEM232
	RPL28	NDRG3	RAB11FIP4	MCM3AP-AS1	SNX14	H3C3	RGS5					NFATC4	PLEKHG1	ANO1	DYTN	CELF4	PROC	PUM1
	SREBF2	CD63	MED24	HMGN1	NR1H2	SRP9	C1orf31					TERF2IP	OR10W1	MRPL46	WDFY2	FCN3	IL4R	DZANK1
	CREB3L2	SPATS2L	MTRFR	CENPJ	OPRPN	SMURF1	SORT1					ABCD3	DCHS2	GZMH	ACADVL	ECM1	PTEN	DBX2
	VWF	MRAS	CRTC2	PIK3R2	CBX8	H4C13	RGS12					HIGD1A	SYTL5	DGAT2	DNAAF3	BPIFC	CFI	MAPRE2
	VGLL4	C22orf25	WDR5	PTRH2	UBR7	NOL6	FAT1					CD6	DTWD2	SNORA28	HNMT	IFFO2	SUN2	TMPRSS5
	HEY1	PLEKHA5	RNF220	GOLPH3L	NUDCD2	DNTTIP1	ARID3A					PRG2	CRYGC	PAN2	PDLIM5	SNORD8	PRCP	KCNMB1
	RPS18	PIK3CB	PFAS	ZNF28	DDX39A	YWHAZ	SHC3					MOGAT2	DEFB130	MAF	PDIA5	PLD3	MAN1A1	RABL2A
	MED15	KIF18B	SUPT5H	MDH2	METTL5	SNORA71D	POLR3C					ATG2A	APC2	METTL7A	CFAP251	FOLR3	DEPDC7	TDRD12
	RSRC1	MTX3	ZNF668	WSB2	AARS2	AIMP1	SCNM1					KYNU	SUN5	PABPC5	USP15	DEFB119	GCKR	EPHA8
	HDAC2	TNIP1	ARHGEF18	PTBP3	STAG2	HTATIP2	PIK3C2B					GPRC5C	ARMCX4	APOH	JUN	TSPYL1	MAPK10	LAMB1
	PKP4	ACTR1A	DRG1	RNF20	MTFR2	NXT2	STX1A					PDK2	LRP5L	MICU1	CCT6B	RASA3	MAP7	CIDEC
	REXO5	C1QL1	NT5C2	CTAGE15	NF1	PLAU	FDPSL2A					LRRN3	KRTAP10-11	GOT1	RIN3	TTLL9	C9orf78	LRRC71
	ZC3H3	DDX41	RNF26	ZMAT2	SPTY2D1	FAAP24	LOC338620					STAG3	LIN54	LRBA	DST	CAPS	NMUR1	XRN1
	NCOA6	LIN37	UBE2O	UBP1	RAP2C	ANXA2P3	SULF1					ARID4A	AMAC1L2	MBLAC2	LGI4	SLFN12	TMEM131L	RAB27A
	LRRC31	FNBP1L	WASHC1	DUSP8	NUMB	E2F3	CPSF6					IGFLR1	TREML2	WDR44	ZZEF1	MIR2278	SLC9A3R2	PART1
	PPAT	SND1	CRSP8P	CCDC66	MRPL49	GM2A	COPA					TMCO6	SNAI3	RPAIN	PXMP2	TH	MIR99AHG	ZNF75D
	CYREN	ANP32B	CIART	NOL7	SIX5	MRPS23	IQCC					SPART	KIAA1644	ABHD14B	SULF2	CXCL14	TENT5C	MRPS26
	PACSIN2	ASPM	RHBDF2	ZNF813	DEK	SNRPD2	PTCD1					CHAD	ELANE	PRKAA1	AKR1C6P	SNORA74B	SGCD	HLA-DOA
	PIGZ	NUP85	RHOC	CSPG4	ASB16	ITGB1BP2	C20orf27					TACO1	PYGM	PCMTD1	ZKSCAN1	PTGS1	OR13C9	NLRP4
	PSMC6	DNAJC8	ARHGAP1	SFR1	CRLS1	ROCK2	EGLN1					TSPYL5	SPATA4	ZCCHC24	PROM2	KCNA1	IDH2	HERC2P7
	ARPC5	PRDX2	TRAPPC9	OR4F6	ZMYND11	ESCO2	C1orf9					RAB8A	KRTAP10-5	MASP1	EEIG1	ZNF595	SHFL	NOTCH4
	ELOC	AHCYL1	JARID2	MAPKAPK3	PYGL	INTS7	PRIM2					NGLY1	SCARF2	HK3	LRG1	CCR4	HCN1	HCRTR2
	MIS18A	FIGNL1	PRR3	NDE1	ANKRD46	XRCC1	GRAMD1A					CHP1	ADAM5P	GLRX	MPDZ	CLEC7A	NR2F2	TUFM
	AP1G2	SLC5A9	PFDN6	H2BC8	MANEA	SLC25A19	GGH					PHKB	ODF4	FXN	RPS6KA5	GCSAML	ACOT11	LCE1A
	PPP1R14B	FAM127A	BTG3	NELFE	PDXK	TBCC	DNA2					GALNS	HSP90AB4P	TMEM86B	GJD4	IGSF5	LARP1B	SELS
	LCMT1	LRPPRC	TEDC2	SCGN	CILK1	DNAJC9	RUVBL1					THYN1	CYP4B1	SEC24D	CLPX	GADL1	SLC16A2	C14orf135
	EGLN1	POP4	SNAPIN	FASTK	LYSET	PPAT	ARHGAP39					SIGLEC7	ADAM33	SLC16A10	MYD88	ZNF815P	CLINT1	C16orf80
	SMURF1	SLC39A7	ZPR1	TUG1	SKI	TMC7	PAQR4					DYNC1LI2	RASA2	STX17-DT	ALG2	ZNHIT3	LDOC1	C9orf50
	SRRD	FAM91A1	FAM111A	POP4	WDR55	SFN	ZNF687					TBXA2R	KCNK16	CLDN2	SARAF	KCNJ13	MROH8	LIG4
	TACC2	NCOA5	BOLA3	ERCC3	ERLEC1	CARM1	RELB					SH3BP2	CCR5	GPBP1L1	KRT16P3	SGMS2	CSAD	ADAMTS17
	SPCS2	SLC38A3	GPR37	GORASP2	NUBP1	DBF4	DPY19L2P3					CAAP1	TRERF1	TRIM22	SMIM19	TGM2	BEX4	PRNT
	NDRG3	SCPEP1	SNAPC2	IFNAR2	CD164	BUD23	NEU1					MORN3	SNORA29	NEK6	LIG4	ZNF418	ENPEP	JUP
	TXNDC9	NF2	C6orf62	TMEM115	PI4K2B	DTD1	ZNF707					CLK4	TNNI1	THOP1	CARMIL3	TMC4	CYP4F2	KDM4A
	WAPL	GINS2	ACOT9	ATRIP	POLR2D	EXOSC9	TMEM198					SRSF7	GABRG1	ATF5	SDF4	TENT5C	CLCN5	SNX3
	PRELID3B	TMEM64	MACROH2A1	SLC35B1	ARRDC3	NCAPD2	45354					BACE1	RPS16P5	CD82	PPP1R3G	ELOVL1	PDXDC2P-NPIPB14P	IL22RA2
	TIPIN	SUCLG1	ACBD3	MYO5C	PTGFR	TRIM24	LYSMD1					LPXN	MBOAT4	FBXO33	MIR548F5	DUSP8	ACBD4	CCL15
	AATF	SLC30A10	GSDMD	PCGF1	TAB3	GNPDA1	ZNF507					TOB2	ORM1	TMEM134	FBXW5	CXCR1	GLYCTK	LOC255480
	GINS4	CCL18	SKP2	FAM241B	RGS14	ZFYVE26	MASTL					PPA2	ZSWIM2	TLCD4	NDFIP2	CFAP107	SYT17	EPX
	BLM	SEMA4G	TGIF2	SLC38A9	ZWILCH	DEDD	NUDCD1					PLEK	PLSCR2	USO1	HADHA	PPP6R2	TTC41P	SLC36A3
	IDI1	EIF4A3	POU2F1	FASTKD3	PDE12	XK	UBE2QL1					AOC3	NANOS3	SLC13A5	SCARNA2	EIF2AK4	UGT2B10	VPS41
	R3HDM1	PRPSAP1	ZNF562	MYL6	OSTM1	KIF5B	MAPK12					NFE2L2	OBFC2A	VSIG2	KIAA0319L	ERLIN1	P2RY13	LOC100130890
	CENPB	TSC1	FLOT1	DDX10	FBXO32	HSP90AB3P	CD200					MTMR4	CCDC88C	PPBP	AQP7	SPINK9	SERPINA1	LOC100128176
	WWC1	FMO1	CENPX	SLC35E3	SGO2	HSPA4	DTX2					TXN2	TTTY4	SNORD105B	EMILIN1	CARNMT1	PUS10	CAMK2D
	PTOV1	LGALS3	DPYSL3	MPZL1	FTH1P3	IL3RA	CYB5RL					FAM162A	KIAA1468	RNF152	ANO1	SNAP91	KHK	PLEKHA1
	FOCAD	STAT2	ZNF35	MAPK9	RITA1	POLA1	SRCRB4D					LZTFL1	OR6C68	DPYD	GREP1	IL5RA	ABCA10	ARCN1
	TCP1	CGN	SEC24C	C5orf46	COA1	DDX56	PYGO2					DPP4	LCN8	CMTM3	CAGE1	EDN3	CTH	TSGA13
	USP11	CDC6	GYG1	CALU	ACY3	TNFAIP3	PCDHGB2					SLC2A9	PLEKHA2	ABCB4	HK3	OTOP1	FAM13A	RNASEL
	EIF4ENIF1	RHOBTB3	C11orf80	SAP30L	GIT1	DNM3	PIK3CB					CEND1	C1orf127	ELL2	SVIP	HNRNPL	TINAGL1	C2
	MCM4	C14orf169	PI4KB	HOXA13	C7orf25	HNRNPL	CPSF4					S1PR1	GRID2	AASS	ABHD6	LINC00028	EGFR	RELL1
	PIGT	GSS	SPIRE2	IARS1	DAO	TREM2	PSMG3					RNF128	IQSEC3	CYP2U1	UBA6-DT	SNORD114-19	AIG1	F2RL3
	EPRS1	RBM34	NAT10	UBE3B	ABRAXAS2	PSMB5	TMEM64					RPH3AL	PHC2	ADI1	SH3RF1	CCL23	CD14	HOXC10
	PRAME	SMC1A	ZNF787	ZNF461	PABPC1	KLC2	PLA2G7					BCKDK	HBZ	NFIA	CLDN5	RUBCNL	ATP7B	TRAK2
	TRMT112	UHRF1BP1	SULT1C2	AIMP2	SEC11C	RNF157	SPSB2					VKORC1	KRTAP21-2	FAS	IDO2	MYC	TRIM14	UBR2
	DMXL2	SNRPD1	DPAGT1	TRRAP	GUCD1	UQCC2	TRIM45					ZFAND5	OSBPL6	TCP10L	SRPX	GLIS3	PCOLCE	C12orf66
	SNRPC	NPTN	BRD9	PCDHGB1	ZNF219	KDM5B	LDLR					CDX1	KRTAP22-1	YAF2	GDE1	TNPO1	SLC27A5	STK16
	BZW2	FGFR3	CDIN1	ENPP4	CD34	LSM4	TEAD2					REPS2	MIR585	ATPAF1	HLCS	SPATA31A5	FERMT2	ZNF180
	TSNAX	DYM	RAP1GAP	YWHAB	AHCY	CCNE1	NKX2-1					MRPL35	TNNI3K	BRWD1	CTF1	NPAS1	IL2RB	SPACA1
	CENPN	RBM42	RCE1	GTF2H2	OR14J1	EIF2S3	XPOT					RCBTB2	PATE2	DSE	L3MBTL3	ZFPM2	SCARB2	S1PR2
	NUAK1	RHOF	P3H1	MRPL9	CAMK2G	LRRC58	CDK16					SERINC1	AWAT2	GABRP	COLEC11	DPEP3	PID1	RGL2
	PSRC1	C1orf85	ATL3	GAREM2	HSPA9	CTNNA1	LARS					PPP2R5C	DGKE	HSBP1	ARMH4	FAM43B	SIGLEC16	EFR3B
	PSMD1	CRELD1	ADAMTS9	RPL7	MLF2	CHD1L	PRKDC					P2RY13	KCNE1	MTARC1	ACADL	TFF2	ADGRG6	ZNF626
	CEP55	GRN	METTL13	MTBP	TMEM38B	PTBP1	TUBA1B					DECR1	SPINK2	TRANK1	CYP46A1	FRMPD1	ACP2	LOC730091
	DAXX	EEF2	COL3A1	PFDN1	H4C9	NAT9	GMNN					IL17RC	CPB1	CALM1	SNORD89	IL24	SLC2A9	CEND1
	PFAS	CBX4	SERPINB1	DNAJC10	CDK2AP1	DAXX	MMP3					RBM25	CACNG2	RPH3AL	SLC7A2	CTLA4	KCNN2	CYSLTR1
	ZNF165	ZDHHC12	BRMS1	PGBD1	LGR5	PLA2G4C	SERF1A					SEC14L4	hCG_2044152	FAM210B	SERINC3	IFIT2	ZNF415	SLC16A8
	ATP6V1E1	SF3B2	ILF3	MAPK3	COQ8A	MAP3K9	WDYHV1					NSMCE4A	CLDN8	CYP1A1	ARVCF	MARK3	CDH23	PSG11
	SSB	ATXN10	RAN	SP1	SUMO3	SAP30BP	GDF15					ABCD4	RPA3	KYNU	RIC3	OR6X1	CAMKK2	SLC7A14
	STIP1	BOD1	TRIM56	HLA-DOB	PDK3	PLCB1	PIGC					PACSIN3	C7orf66	NOSTRIN	USF2	GNA14	SLC22A9	LOC100129198
	ALMS1	KIF1B	LMNB2	H4C8	TMEM14B	DAD1	PPP2R5A					NDUFA5	PRUNE2	CFH	EPHX2	IL10RA	CYP2D6	CCNG2
	H2BC21	TLK2	ESM1	ORC1	RPS27A	BTN2A2	USP49					DECR2	LCNL1	FMC1	SAT2	ADAL	GNPNAT1	CELF4
	XPO1	PUM1	GSTO2	VASH2	STAT6	RRAGC	LOC440292					TNXB	OR56A1	JUN	PYROXD2	ZBTB48	MAPK13	CTDSP2
	SART1	ARFGEF2	HNRNPA1P10	EXOSC3	LRRC57	ADAM9	CBX1					AVPR1B	TMPRSS4	CTSO	PPA2	HMGB4	WNT2	PPIG
	ARID3A	DDX1	CRACDL	TAGLN2	SEC13	SFRP4	PLXDC1					UTP14C	PHACTR1	MAN1A1	SHD	SYTL3	DMAC1	C21orf67
	WASF1	ATP5B	CASZ1	HLA-J	CNN3	TOMM20	ANGEL2					RIPK4	KSR1	NGFR	PBX1	CACNA1C	FAAH	LEPROT
	CHKA	BAT5	TCF3	SCML2	SPX	APIP	FAM70A					ABCC6	TCEB3	HERPUD1	ZNF524	RBMS2	NFIA	NDUFAF4
	MICALL1	MTR	CANT1	NEB	CPE	MMP12	KCNF1					SLC25A4	SLURP1	OCIAD2	TBC1D3B	ADAMTSL2	DHTKD1	LINC00116
	FZD6	COL22A1	EIF1	SPRTN	CYP3A43	AXIN2	PTP4A3					CXCR1	ARGLU1	KCNK17	CMBL	EXOSC9	TEF	CHPT1
	NIPA2	USP39	TUBA1B	MTMR2	ZNF605	SMG8	FXYD3					TST	ZNF321	ABHD15	WDR72	KRT23	MTARC2	RRAGA
	ZNF518A	PEG3	GPR88	C5orf22	ELOVL5	PRRC2C	ZBTB41					LYPLA1	SMCR7L	ALKBH7	ABCA6	PCNX2	KCNJ15	TFEB
	CNPY2	SARS	TINF2	TSEN54	DDX59	CGREF1	C17orf58					DEXI	NFKBID	INTS10	SDHD	GOLGA7B	FETUB	KIAA0141
	ACTR3	NXT2	MRAP2	MAP3K1	RPL26L1	VAMP7	FANCD2					KDSR	SMAD5OS	DHTKD1	ESPNL	SFMBT2	SDC3	ADM
	SLC52A2	HDHD1A	COA6	MKRN3	TOMM6	DPM2	PCDHGB1					ACOX3	TESK2	KIF22	LINC00652	POTEKP	ORAI3	FLJ44087
	MTMR11	PPIC	TMEM258	CDK5	CEP295	POTEM	C9orf140					USF2	C11orf86	SPSB3	ARHGAP20	HNRNPA1	SLC16A5	GNG5
	GIPC1	MAP4	MALL	TMCO3	PPP2R5A	POLR3F	RMI2					GRAMD4	TDRD1	RAD23B	TNS2	RASSF2	ACSM5	PMM1
	SAP30BP	ATP6V0B	SHROOM1	SLAMF8	C3orf18	DNAAF5	POLD1					OPHN1	MS4A3	SLC39A11	MAD1L1	GRIP2	LPIN2	LOC100506439
	NEK7	PAPOLA	SRRT	GON4L	AFF4	MIR21	FKBP11					ABHD5	OR4K1	BCKDK	DMRTA1	MAMLD1	FAM110C	SLAIN2
	SAP130	NDST1	EFNA1	TRAPPC13	NUCB2	RHEB	RPLP0P2					SORBS1	ZZEF1	F11	LINC02880	PAK5	BACH2	SGCZ
	STAT1	TRIM68	ELOVL5	PDCD6	TOPORS	USP36	H2AFZ					PEX19	LCE2A	DIPK2A	MTHFR	KLC3	OR13C3	KCNA4
	GGCT	ZNF323	MXD4	FAT1	HNRNPA2B1	LRP11	BAGE					ARHGEF10L	ATP8A1	ACOX3	TLCD4	OPCML	GLCE	ZNF592
	RAE1	GSTA4	PSMD1	TIGD5	EIF3H	CAV1	SHC1					DIXDC1	KCTD11	FSIP1	LGSN	RIC3	SLC1A7	SMARCA1
	MANF	ARHGEF18	CEBPA-DT	VPS37C	COG3	PFDN2	ZNF251					C1orf54	CCL1	METTL7B	UBXN7	MIR455	GGTLC2	KRT13
	KIAA0930	AHSA1	EMILIN2	MGME1	KPNB1	CELF6	RHOU					FDX1	TNR	THAP6	C8A	COL13A1	DPRX	ATF7IP
	CCDC86	USP22	ARFGAP1	HAUS1	POMK	CS	SAE1					NR1H3	C1orf94	CXCL12	ECM2	ACTL9	REPS2	LOC100506031
	SDF2L1	TSG101	ZMIZ1	POLD1	FAM124B	TIPIN	C1orf55					PWWP3A	PCDH1	LHX2	CRAT	CBY1	LIG4	TMEM202
	HACD2	AMOTL1	ST14	HDAC2	SRP68	PRPF3	LOC440356					OARD1	ANKAR	SCGB3A1	AVPR1A	HSP90AB4P	CMA1	NPVF
	SKP2	IFI27	TOMM34	MKRN2	RMDN3	NUP153	SPATS2					SPR	NPAS3	PTPN9	ARSD	PSG7	SLC17A1	KRT82
	NSMAF	PDDC1	TMEM101	CCT6P1	PEX6	PIP4P1	QSER1					SEC22B	LCE3A	GALT	DDX60L	ATCAY	MAP2K1	CRYGB
	CHCHD2	GNL2	TTC27	DSCC1	TCERG1	PPIP5K1	CA8					DNMT3L	ADAM8	ARHGAP15	STAG3	DCN	KCNK6	GUCA1C
	EEF1D	POSTN	TOMM20	ANKRD52	RMI1	TMEM267	C9orf57					LST1	CEP76	ESRRG	OR5F1	ATP6V1C2	TET2	XPC
	DCTN1	ZNF836	WWC1	RBM22	LIPA	FARSB	SOX2-OT					CFLAR	MIR365-2	BAAT	MTFR1L	BCAS4	MYLK	ZC3H7A
	DROSHA	ST6GALNAC2	NTAQ1	TM9SF4	OR1C1	RALY	PIEZO2					PTPRC	OR52R1	PABIR1	TSC22D2	JAM2	CYP2J2	LOC149351
	SLC17A5	ACTR3	SAAL1	TMBIM1	BCL9	TRAM1	COL4A2					LUZP1	CYP11B1	CDO1	CHP1	RARG	CLPX	AAK1
	C19orf53	TUBG1	ATP2A2	FTSJ3	ALDH9A1	STAMBP	ZNF706					SDHA	AVPR1B	GLDC	SMAD6	VPS41	EPB41L4B	POMT2
	REXO4	NUP214	NARS1	ENAH	RINT1	ZC3H3	TUBB2A					RRN3	GXYLT1	MPND	ACP4	RYR1	PSAT1	GOLGA5
	PLIN3	CCT7	RASL12	SPTAN1	FAM120AOS	CCDC77	EIF2C2					PTCD2	PF4V1	SERINC3	NAA38	NSG1	TBCEL	LINC00314
	MED17	CACYBP	COL5A1	CENPH	TRAPPC5	SMC2	PAGE1					CLEC2B	SPACA3	NEIL2	BEST3	LRRC37A4P	PCCB	TPD52L3
	FTH1P5	VCP	PCSK5	HEG1	MTR	MRPS21	RGMA					PIK3CD	OR2T1	SDHD	LRRTM1	MRC2	SMOC1	NTF3
	ZSCAN31	GNPDA1	TYRO3	ABCC5	ITGA5	ACTA2-AS1	PFDN2					SELENOP	BEND4	SERPIND1	CYP2C9	STAP1	ZNF626	OR8U1
	DNAJB6	IMMT	ACP6	PLPPR2	SPDL1	PCBP1	BORA					CHST15	hCG_1791940	CFAP20	FHL1	NOCT	SCN11A	CNTNAP3B
	ADAR	ZNF281	SLC25A19	ZNF296	SCAMP2	PYCR3	IER3					LCP1	COX6B2	ASGR1	HCN4	ZNF549	NOSTRIN	BBS2
	OFD1	TBC1D14	DVL2	MMS19	BLTP3B	CEP250	PPP1R35					AZGP1P1	SLC26A5	ITGAD	ATPAF2	THAP7	GASK1A	RAX2
	RAD54B	LSM14A	ORC3	GPX7	SRP72	FTH1P3	P4HA2					IGK	CHRM2	LINC01239	FAM9B	CXCL12	ZRANB1	DLL3
	MSL1	ATL3	FLOT2	NELL2	SECISBP2L	CST1	ARMC9					CHRNB2	OR51V1	SLC51A	CYP2J2	SCARF2	ADH1C	CHRM1
	NAP1L1	CYC1	CBX6	TMEM65	VMAC	ARL4A	PDDC1					GABARAPL2	TMEFF2	SAMD11	ATF7IP	TMPRSS3	ST3GAL6	TMED10
	TMEM164	GANAB	MAP2	XPNPEP1	IGIP	PPP1R11	UBR5					XPA	LRRC4B	SLC37A4	RBBP4	STK17B	PROS1	ADAM20
	ATP5MF	ABCC4	HNRNPAB	TDRKH	GNS	FBXO32	C1orf85					ALLC	KIR3DL3	DGLUCY	SNORA11C	SOCS3	MAP2K4	FLJ31306
	PPM1F	PDAP1	POLR2D	MMP9	FNDC8	ATIC	TACC2					IGLL3P	TAF13	CRYAA	MON1B	NPHP4	PTPN13	PLAC1L
	CDC6	SSRP1	TRMT12	ERICH5	SHTN1	JADE3	EMP1					PPIF	CNIH3	SAMD5	SPATA2L	SNORD114-31	SFXN1	KLK3
	ORC6	UGT2B11	KATNA1	HDAC11	SNRPB	PORCN	C14orf162					PPARA	C10orf105	GBE1	CYLD	HSH2D	RWDD2B	NR1H3
	UBE2D2	MANEAL	GOLPH3L	GLMN	ACO1	CDC123	RPL13P5					TEK	RNF39	PTS	NEU4	ABCB9	ACOX1	SLIT1
	DDX10	KDELR2	RALGDS	FKBP9	SLC10A7	FLOT1	LOC100506983					IGFBP6	RADIL	MRPL41	SLC16A5	CNTFR	USP15	NRP1
	RPS21	SMS	MRPS23	EMX1	DYRK3	NOM1	AZIN1					FOXO1	HMCN2	TMEM30A	GFRA4	LMTK3	RBM43	EPN1
	HSPA2	C11orf95	TRIOBP	EMC7	EIF4E2	BRD9	TUBA1A					ETHE1	C9orf102	GFRA2	MTMR3	SLC35F3	CROCCP2	POMGNT1
	SLC39A6	MRPL49	GTF3C5	ZNF605	SLC30A5	UHRF1	KIF20B					ARHGAP10	BMP2K	PRMT9	CYP4X1	NUDT22	CHIC2	ZFP14
	TXN	SNAPIN	ANAPC4	ACTG2	ABCG5	PNO1	POGK					TMEM176B	PPYR1	SFRP5	PWWP3A	TUBAL3	KLHL36	CACNA1H
	SMTN	CEBPG	ADD1	C9orf40	SLC6A1	RNFT2	CALCRL					SURF1	PRRG2	LARP4	MIR612	RET	MAT1A	TRIM41
	FBXL18	ABCB10	TIGD7	UQCRHL	GOLGA2P10	POC5	LIMK2					CLK1	KCNS2	MAGEL2	YAF2	STK38L	NHLRC3	LOC100506124
	RPS8	SOX9	NCOR2	CEP350	IER3IP1	CTC-338M12.4	BCCIP					PMPCA	KCNC3	RNU4-1	IFT88	PODN	DDT	C10orf128
	NSUN5P1	SHFM1	RAD9A	PTGFRN	UGT1A6	SLC4A1AP	C21orf7					MAD1L1	C6orf27	PRSS8	PNPLA4	KCNK6	C1orf50	ZNF571
	CETN2	OLFML2B	HOXD1	DYNC1H1	PSMA1	RPLP0	UTP14A					RANBP6	BSX	RNU11	SGMS2	B3GNT3	UBAP1	TTC3
	NELFB	FTSJ2	MYO5C	TSEN2	ANKHD1	RALGAPB	MPZL1					QPRT	AKIRIN2	PLD1	NAPSA	OR3A1	C4orf33	GOLIM4
	PYGB	IAH1	HMGB2	CENPQ	RTL8A	LPGAT1	PIGM					DLEU1	WNK2	GCAT	SLITRK3	IL36B	OR5G5P	STK38
	TES	CTPS2	CD320	ARHGAP28	PCNX4	PSMA7	HIST1H3E					DIPK1A	LOH3CR2A	SH2D1A	INPP5A	MIR1299	PPM1K	BTN1A1
	ARL4A	OXA1L	CASTOR3P	GTPBP4	HGS	CEP68	ANKFN1					CLEC10A	ZC3H18	KHK	FMC1	EPHA2	MAST4	USP6
	TRABD	CUL4B	FLNB	BBOF1	TMED4	ESAM	LINC00482					GNG11	PSG10	CYP26A1	DRD3	DCDC1	IGHA1	SLC12A4
	RPP40	GLTP	ZNF142	RFC1	CADM1	TROAP	WDR62					HMOX2	PLCXD2	SLC47A1	GET4	EPHB1	PXMP2	ZNF430
	RNF216	RBM15B	ITGB5	DLEU2L	HSPBP1	RIC8A	IL6					CRADD	SLC8A3	GHITM	RNF180	THAP4	COBLL1	ELK1
	TBC1D31	TM9SF3	TNNC1	PAFAH1B3	DSG4	FTH1	SETDB1					FGL2	CYB561D1	BSDC1	B9D2	UBTF	HYAL1	DNAJB7
	PTBP1	KPNB1	PRIM1	KATNA1	TMEM245	MFSD5	PLOD3					ST3GAL5	RHEB	DECR1	SF1	RTL10	PPP1R1C	CXorf58
	RPS20	SLC38A10	MTERF3	CENPX	RSRC1	AFF4	SUV39H1					HERPUD1	ATP12A	PSD4	NDUFC1	EOGT	MAP2K3	SIAH2
	RAC1	RNASEH1	RPIA	QTRT2	TYMS	MCRS1	SUN1					PTP4A2	FAM30A	GCLC	CTU1	PPP1R9A	HPX	UMOD
	APEX1	C22orf13	PDCL3	PLXNC1	COL4A1	NCOA5	MAFG					DAAM2	C19orf35	ALAS1	GLYCTK	TMEM107	TMEM178A	OR8G1
	SATB2	BPIL1	YTHDF1	BRCA1	MTA3	POLE2	C5orf30					SLC25A10	TLR10	HNMT	CHIC2	TOLLIP	TTC17	LOC219731
	CAP1	UBA2	PSMB5	COPE	USP13	PGP	C10orf2					ZNHIT1	SLC17A6	PYGL	PRSS2	LGR6	CCDC198	SEMA4B
	DHX16	ANKS6	HS1BP3	C2orf76	SKIDA1	SMC1A	LOC100506054					SVEP1	CACNA1C	TP53TG1	SIK3	XKR6	CPS1-IT1	MED13L
	CUTA	VAV2	TLDC2	RACGAP1	TMEM250	RCCD1	DNMT3A					CTPS1	SLC26A1	FAHD2A	KRTAP4-8	TNFSF8	DDB2	TXNL4B
	SUGP2	FAM50A	MCM10	RBM4B	BPNT2	PRRX1	RAD54B					UBE2L6	ABCC11	LAMB2	KCNK3	NLRC3	NIPSNAP1	NEU3
	SMARCC1	NCAPG	RALA	RCN2	ZFYVE16	POLA2	NAPB					CLUH	OR7E104P	SLC17A3	COG3	IDI2-AS1	ITIH4	FAM19A2
	PPM1D	LTBP2	UBXN2A	H2BC3	TCAP	USP49	SNCAIP					CD53	MAN1A2	DIPK1A	TMEM178A	GPM6B	ACADM	MIA3
	ACBD3	COMMD9	COL2A1	CEP128	BRAT1	BPGM	ATP2B4					PAN2	NOTO	C12orf29	TH	AKT3	SLC25A18	ZBTB7A
	SEZ6L2	ATP6V1E1	SNF8	IFT52	SNX27	IPO4	DNAJB3					TMBIM6	AFAP1L2	CXorf66	ACSL1	ODF3B	KIAA0825	N6AMT2
	ARID5B	MAGED2	BCL6B	PON2	NDUFA2	MFSD14A	CCL11					CYP7B1	GRM7	HCN2	BMAL1	SDHA	F12	CCNG1
	MRPS16	IRS1	ODAM	ZBED5	NME4	MORC2	ANO2					THNSL2	FCAR	MACO1	EP400P1	GEM	PGRMC2	C1orf150
	TK1	PEX19	LIG3	STIP1	BYSL	HTATSF1	HSPA2					AGPAT2	SOST	PRG2	SHBG	OVCA2	APOL1	MGA
	JRKL	LASS5	COPS6	LMNB2	CDK1	UTP20	EPRS					PCMT1	C14orf37	ACOT13	CTSF	CDKL2	ASL	SLC2A3
	MTDH	CSE1L	EP400	SALL2	ZNF34	LHFPL2	C1orf124					MBTPS1	GYLTL1B	NR3C2	DSE	FBXL2	SERPINA6	OTUD5
	ALPK3	POLE2	NDUFS8	SLC35F1	PAPOLA	PRXL2C	METTL13					PDXDC1	KIF9	JUNB	SELENOH	HLA-DRB6	ITLN1	DFFA
	TCEA1	MARCKS	MTHFR	IQCE	TBC1D7	NANS	CEP89					HIPK1	JPH4	DCAF11	OAF	CALD1	EHBP1	FLJ40453
	LYPD1	TIGD1	METTL5	DLX6	RNU5A-1	MAP3K14	HES5					GRAMD2B	GPR17	GLYCTK	CMTM3	SYT4	ENTPD8	SFT2D1
	E2F6	PRIM1	CNOT3	C2orf27A	DTNB	BIRC5	ST6GALNAC5					RORA	PLD4	COG8	SYBU	ZNF69	LONRF1	KCNJ12
	BPGM	YBX2	CALM2	TFE3	ZW10	EDC3	ANKRD65					TMEM254	TRIM15	ALDH7A1	ATP2B1-AS1	CLEC4F	PRDM2	FMNL2
	B4GALT5	ZMYM3	PLPPR1	ZFR	EMD	HMGN4	ATP6V1C1					ING1	BACH1	ABHD10	ACSM5	GSG1L	QDPR	TXNDC5
	PPRC1	USP30	PRR15L	CLCN7	POTEF	UBA1	DMBT1					MYOM2	UNQ9419	NAPSB	SLCO2B1	GAS6	TBRG1	VIP
	RPLP0	TCTA	NELFCD	FBXW10B	RIMOC1	ZSCAN25	B3GNTL1					ACACB	TNIK	KDSR	SFXN5	MRPL54	PCDH18	RNU12
	PRKCD	RPL22L1	FAM72D	PAQR5	NAA38	BAGE2	PUF60					ZFP36L1	NLRP6	C8orf48	SEC14L4	MAEA	IGKV2OR22-4	SLX1A
	HSP90AA1	SSB	LRRC20	LOC389834	TTK	SNORD44	TAF6					ERAP1	SPEG	FBXO21	LYRM1	PFKFB2	DOCK8	CBX2
	CSTF2	COX7B	NDUFB9	CEP72	URI1	NKRF	LOC100134229					CDK9	RP13-102H20.1	IL20RB	SPATA4	DRD3	PNISR	LOC650293
	CXCL11	TOPBP1	SNRPG	CIAPIN1	LMAN1	FUS	STX6					VTI1B	C21orf88	SNHG10	BNIP2	CABCOCO1	DCTD	NBPF3
	CSNK2A1	AARS2	H2AJ	PDZK1	COPG1	LRRC37A6P	DDX59					SLA	SNX32	SULT1E1	CEACAM6	SOX1	DIP2C	ZNF276
	HGSNAT	PSMD10	CCDC97	ELOVL2	ENOPH1	MORF4L2	MRPS21					IFT88	SYT4	NR1H4	KTN1	ATRNL1	RND2	LHB
	C5orf22	POLDIP3	ANO10	CCDC86	SCARNA3	CDC7	NME1					MUC6	KCNG2	MRPS2	MCCC1	SUSD1	HOOK1	TMEM9B
	MARK2	PSMD14	NAA10	ARF3	WDR26	TMEM255A	VDR					DERA	C8orf31	HMGN5	NXF3	RNASE8	ABCC9	SLC9A11
	CELSR3	PSMB7	E2F2	SNRPC	SLC35B4	DHX34	PFDN6					DNMBP	PMP2	GRM8	ST3GAL1	UST	EPS8L2	C6orf27
	RPL19	UBAP2L	MSX1	SRSF1	S100A10	ZFP41	GMPS					PSD4	AMN	ACTRT1	DYNLL2	SIGLEC6	OXNAD1	LOC100129858
	VPS11	C6orf47	RASGRP3	EEF2KMT	FBL	HMGB2	B4GALT3					SLC31A1	REM1	LPAL2	IL4R	MIR654	AVPI1	SEMA3B
	TM9SF1	XK	NEDD4L	FUBP1	PHF12	MTERF3	MAGEA5					MGST2	C3orf20	PGA5	DNMT3L	GADD45B	ZNF684	HIPK1
	IPO4	CIRBP	RAMP1	RPSAP9	USP3	ZNF692	PITX1					FZD4	C21orf130	TTC19	PTPRD	GPX6	PTN	IL1RAPL2
	SEC23B	BTG3	UGT1A6	RAB24	ODF4	MEF2D	TET1					GZMK	HSP90AA6P	TMED1	IL33	VIPR1	ETFRF1	FGD1
	TSG101	TNPO3	RPUSD1	RNF181	ZNF615	TUBA1B	COMMD4					EIF5	KLRG2	TPBGL	APOA5	LINC00957	MT2A	INTS9
	RPL30	IRF3	P4HB	ATP5F1C	COX7B	HSF1	NUAK2					CRAT	GTDC1	PRNP	TPCN1	P2RX3	DMTN	LOC100505606
	MTFR1	MYST2	HMGCS1	PPM1M	TRIM33	CPNE3	ACTA2					WDR7	SYT13	HEY2	MRPS31	MYL9	DIPK1A	MYNN
	TLR5	UBL4A	SMARCC2	SLC66A1L	SEC61A1	STRN4	TMEFF1					GAS6	TBC1D26	ADGRV1	KATNBL1P6	NOXO1	ZC3H13	PATE1
	BRCA1	MBD6	PDPK1	XRCC4	FADS1	RRM1	LOC730961					INTS6	OR6F1	TMEM192	CXXC4	NUDT9P1	GDPD4	PRDM1
	ARHGEF18	KIAA0100	DDX56	TICRR	ZKSCAN1	CNTNAP4	FAM45A					ID3	KLK12	TMEM132E	ITPRID2	EXTL1	RNF185	SMAD1
	REPIN1	FBLIM1	RINL	BEX2	SLC39A1	ATP5PD	SOX13					ZBTB38	ARHGAP27	ALKAL1	CYB5D1	FUT6	SLC10A1	TAGLN
	APH1A	MND1	CDH13	CYRIB	RALGAPA1	BMP4	RBM3					CCDC28A	HIST1H1E	PALS1	LTB4R2	PLLP	HPN	C5orf15
	RUVBL2	CANT1	SLC2A5	HERC1	CUL7	MYO5A	RBM33					SLC30A3	CD19	SETD9	PHGDH	LRRC4C	MFNG	LOC100189589
	ZNF271P	PEX2	PDZK1P1	KBTBD2	PRXL2B	CA5B	LOC727849					GATM	HES4	VKORC1	ASMTL	BCRP2	STX17	RAPGEF3
	PFDN2	TADA1	PRCC	SRSF9	ARMC1	LGALS8	VPS13B					MRPS31	FOXP2	SFXN5	CFTR	ZKSCAN2	RNF130	PAK4
	TNFSF4	EXOSC8	SRP14	GTF2IP4	URB1-AS1	GNB1	PCDHB8					ETFA	FOXC1	DIP2A	PTS	TNFRSF17	CILP	TMEM185A
	ZNF692	POP5	GDI1	PIPSL	DLGAP1-AS1	EIF2D	B3GNT5					FCER1G	TCF23	SERPINA3	C2orf42	TMEM26	SNORD115-44	ANKRD12
	GTF2IRD1	C1orf27	THOC6	DHX16	KLHDC3	FOXRED2	HIST1H3A					CDC42EP3	ELL	DEFB1	ATP11C	PLAUR	LGALS3BP	IQUB
	COX6B1	AARS	FN3KRP	OSGEPL1	AZIN1	GTF2IRD1	HAVCR1					IL1R1	GP6	ARRDC4	OXNAD1	MARCHF9	SOCS2	GABPA
	MAVS	C15orf48	RNF157	GEMIN2	LINC01139	SMG5	COL24A1					GDF7	FAM185A	ANAPC16	SHB	VEGFA	DTX4	LOC541473
	PFKP	ORAOV1	RDH13	GPBP1	ZNF692	RBP7	SMC2					XAF1	UNKL	FGD2	ARSF	NLRP14	NPC1L1	ZNF506
	RPL35A	PPP4R1	KHSRP	SNORA50C	OGT	LINC00221	RBM34					NDUFAF1	GPA33	EXOSC6	SHC2	AKR7A2P1	SLC39A11	UCP2
	ACLY	NUP37	BCAS4	CD28	CETN2	ZFR	SCUBE1					INSIG2	CNGB1	PRDX6	C2CD4B	OR4N3P	DGKE	CAPS
	NELFCD	RAB4A	NELFB	DAXX	TMEM60	RPL41	LOC254057					INHBC	CDYL2	SLC1A1	MCAT	RGS11	WDR17	LSM10
	HDAC4	C19orf63	TMEM94	MAPT	TFG	ORC6	GUCY1A2					SRRM2	OR7D2	PPL	PLGLB1	CCDC183	F2	ONECUT1
	SSH3	COASY	EIF4ENIF1	TOMM34	ERF	PRDM15	UBXN2B					GUCY1A1	COL19A1	TXNDC11	FOSL2	DSEL	PDE8A	PHF11
	ASAP2	MICB	MAP3K11	CCT2	NRDE2	GNA13	IRAK1					SDHAP1	PDE8B	DOCK10	PRODH2	GSTM3	TKFC	LMAN1
	ZNF217	MMP9	EPDR1	MSX1	ERO1B	ADSL	MAPK8IP2					SPATA2L	TNFSF8	NIPSNAP3A	TMIGD3	PRAMEF8	DNAH2	TSPAN4
	OTUB1	VPS25	LOX	SDF2L1	ROMO1	UBE3C	ISG20L2					TNFRSF1A	C14orf73	PFKFB1	SEPSECS	LRRC37A2	SERPINA10	CNNM3
	RPIA	C1orf131	EIF2B4	SPNS1	SDF4	MAPRE1	LIX1L					CTSF	MRPS30	SLC22A7	SLAIN2	FOXI2	RRBP1	OR3A2
	DYNC1I2	DENND2C	CTXN1	CIART	FLRT1	GGH	NCS1					APOL6	TAF7L	ST13	EML3	UBASH3A	SEMA4B	CCDC37
	ANXA11	GLUL	TALDO1	SNU13	TTC14	BAGE4	RPL23AP7					RPP14	SLC44A4	SELENOP	RNF150	CCDC9	SIAE	MOAP1
	VDAC2	FAM111A	ULK4	NDUFA4	UBXN2B	ADIPOR1	TMPO					ATMIN	C7orf68	ELP2	ACY3	DSCAM	SERPING1	SFTA3
	SNHG17	TXNDC5	COMMD7	MPHOSPH9	DYNLT3	CABYR	ANP32E					CLDN14	GIPC3	AHSG	PPP1R1A	BCL7C	SEC14L2	MALAT1
	NELFA	C20orf20	CAMSAP2	RPL37A	TRIM24	CLSPN	TUBG1					CPT2	RDH12	ETNK2	STARD10	SNORD35A	ZNF69	OR1E1
	RBBP7	POLD2	TMEM91	MED22	IDH3G	FAM83H	TBX4					SOD1	LYL1	PLAAT4	PRKACA	PPIL3	USP18	REG4
	ACTR6	SAMM50	CNOT9	NOPCHAP1	MAP3K2	MECOM	ATP1B3					NRIP1	STX19	PNRC1	NAB1	SLC25A24	SKAP1	ACOT11
	JTB	PIK3C2B	MAP7D1	HYAL6P	SEPTIN9	RBM28	C1orf51					MICU1	HES3	MYO10	KLRF1	KRTDAP	PPIF	TMEM87A
	DHX30	SPG21	TMEM241	COMMD3	LAMTOR5	MAGEC2	SLC4A2					DIRAS3	ZNF41	SUGT1	CLIC4	ST8SIA3	RPL11	NUP88
	METTL18	TMCO3	ZNFX1	PPP6R2	RNF115	SWAP70	ZKSCAN5					WSB1	ADCY5	LINC00207	SCNN1D	GPBAR1	GPRC5C	DYRK1B
	LMNB2	CKAP4	NSL1	PPME1	TARS2	GNS	C12orf34					GSAP	NELL2	ORM1	CTNNA3	CRYGC	ACOT12	CRYBB2
	RPL39L	CNOT4	STK4	THBS4	TIA1	SACS	JRK					DIP2C	KRT36	CPTP	TSPAN9	CLUL1	SLC25A15	C21orf128
	CDK16	PSMD1	MSI2	C21orf58	RNF144A	H3C12	PIP5K1A					PDIA5	HCG9	ILVBL	PCBP1-AS1	MYO9A	ZNF818P	LOC728543
	RTRAF	GATAD2B	PIGT	EMC4	ZSWIM3	CSPG4	IRF6					TENT5A	FAM129C	LILRB5	CMTM6	FOXJ1	NSUN6	RNGTT
	DLGAP4	SMAD3	CDC7	COX7B2	PLBD2	IPO9	ZNF775					CERT1	ZNF521	CIAO1	A1CF	CDC42EP2	TGFA	COX15
	LMCD1	FAM136A	CLEC14A	ANAPC4	RECQL5	C17orf58	PROL1					IDH1	hCG_2045830	CTSF	HLF	PRR5	SLC51A	PARM1
	RNF220	VDAC2	LIN28B	CAPZA2	SLC9A6	LYRM4	GNGT1					ZBTB20	FAM198A	LYPD2	NUDT9	SNORD30	TMEM242	CES5A
	ZBED5	BAMBI	SNRPB2	ANAPC5	SCAMP1	REEP4	ATP2A2					KCNG1	PER1	ABCC6P1	RPL34	KCNA5	AKR7A2P1	PCDHAC1
	TARS1	STIL	HARS2	ITGA5	TIPRL	YEATS2	TOMM6					PHF10	ATOH7	SLC66A2	COMTD1	GRIA1	AGO3	TEX12
	MSH6	YKT6	DDX46	CEBPG	PRDX5	CALU	ALKBH2					PTS	AGR3	MLPH	MRM3	GRPEL1	TFR2	GLRA2
	THEM6	COIL	NUP107	ZNF526	TOMM7	BAGE5	WDR4					DSG1	C13orf26	C5	LSR	MARCHF10	FZR1	MEPE
	CDK5	MPZ	POC1A	EXOSC1	ATP5PD	PPP2R1A	TCEB1					SHPK	ARVCF	SELENOO	SORBS2	SLURP1	RETSAT	SERPINB11
	FXR1	ERBB2IP	SMARCAL1	ARHGAP11B	SEPTIN10	PRRC2A	APOA1BP					SYNJ2BP	ASB18	TTC39B	MPHOSPH8	APOL6	KIAA0319L	C16orf61
	USP21	RIPK2	PCGF1	RNF157	MAOA	DHX9	COMMD5					ADAMTSL2	TRPC2	CHST9	SCN7A	GNL3	ADH1A	LOC100506630
	EOGT	ZDHHC14	GTSF1	MED27	PSMD12	PDLIM3	PDZK1IP1					PLK2	FOXR1	GFOD2	ELMO3	TMEM217	MIR30E	VEZT
	NOL12	NCKAP1	PCOLCE2	TMEM14B	CLN3	ZBED4	NRBP2					PDE3B	DSCAM	ZYG11B	DUSP6	SNORA50A	ALKBH7	LOC100132247
	DRAM1	SKA2	SLC5A6	HNRNPA1P10	TMED5	AKR1B10	C8orf38					DNAJC16	PDCD1	CILP	TCEAL2	ANXA13	SCNN1A	FBXO7
	ETNK1	MRPL36	MARS1	SLC29A1	CDCA4	RBIS	KRT83					GMFG	VIP	MTMR10	OR52N2	CASS4	NHSL1	SPICE1
	STXBP6	PLXNC1	PDCD6	L3MBTL1	TMCO3	UTP23	PYCRL					CDH19	ERCC6	C4orf33	PTK2B	ZNF276	CTSL	C4orf26
	PLXNA3	DBN1	RAB22A	RRP36	VCPKMT	HNRNPU	DUSP12					MERTK	SLC6A19	TUT7	DHX57	ZNF8	MYORG	HCN2
	BRMS1	PDE6D	MKRN1	C1orf112	C20orf27	SLC5A11	TIMELESS					BCKDHA	TMPRSS8	TEX30	BMS1P21	PPP1R9B	ATG2A	LOC100506655
	WASL	TPD52	ZBTB45	BCAT2	ATP6V1A	BORA	C1orf131					SLC7A8	COL25A1	KLK11	NFE2L2	LXN	MTHFD1	CRNN
	PI4KA	RAB10	MYH9	PCNX3	ANAPC15	WRNIP1	RGSL1					ERCC5	THADA	AKTIP	PCDHGB3	CST11	CRYL1	HEATR8
	DLAT	FKBP3	TRAPPC4	TPX2	RRM1	SNORA71A	SUV420H2					FXYD6	B3GNT6	NAT1	RAD54L2	INF2	MEI1	KIF2B
	HIKESHI	TRMT112	ROMO1	DDX59	IDI1	MMP11	WDR19					PLIN2	FAM83E	CFTR	C9orf72	ANKRD1	ALAD	FKSG83
	NUP160	DPM3	PALS2	MTA3	ARL1	PIGW	PMF1					SMPDL3A	SCEL	COA5	CTH	RPH3A	HMGN3	RHOB
	ATM	C2orf72	PIP5K1C	CDC42SE1	H2BC9	CHMP2A	ORAOV1					RORC	KCNMA1	SECISBP2L	DMTN	TGFB1I1	TMEM30A	CNPPD1
	RAD9A	NACC1	TPP1	DPH3	PIN1	SNHG17	WNT2B					ITPRID2	OTOS	TSPYL1	SWSAP1	GOLGA8IP	LAMC3	KCNRG
	SNRNP200	SEPHS1	ZNF362	EIF3K	RFC4	POLR3G	FAM69B					GTPBP8	FAM92B	PFKFB3	DUSP16	GSN	SMCO3	AMOT
	OSBPL3	GTPBP2	NKTR	RPL30	METTL23	ATOX1	GOLT1B					MBD4	DHRS7C	EDEM1	C6	ST8SIA6	TMEM41A	CR2
	TRIP6	EIF2B1	SUB1	BLTP2	TRPT1	SLC25A32	CKAP5					TSPAN12	IGSF5	ING2	OXSM	PPM1K	IPCEF1	TLR8-AS1
	SEC61G	KIAA1522	SEMA6C	HCAR1	RCOR3	ANAPC11	CDK4					STARD13	PRKAR1B	RNU4-2	WNT3	TLX1NB	ADH6	BRD1
	HNRNPUL1	GLA	RBM45	NUP35	TBCA	AP3D1	SKIL					CNNM3	IL2	RILPL2	SLCO1B1	PIP5K1B	ID3	CC2D2A
	PAXIP1	COMMD4	MMD	RCE1	FOXN4	DUS4L	FOSL2					HIBCH	IKZF3	PALM3	SLC41A2	PPIEL	DERA	CILP2
	NETO2	FKBP1A	GNB1L	RBM24	MIER3	KIF2A	SHOX2					PJA2	OTX1	HYCC2	RPAIN	CDRT15P3	MRPL32	HSCB
	DHX8	PANX2	COL4A5	VPS52	TMUB1	DEGS1	MGAT4A					CRY2	TMPRSS13	SERPINE1	GNA14	SORCS3	ERBB2	CHMP2B
	HSPH1	GSK3B	BPNT1	RBMX	DBP	RUVBL1	CLTCL1					MFN2	MTHFD2L	HES1	MAFF	GRM6	C11orf1	SYF2
	PPP1CA	SLC35B1	SUGP2	SCPEP1	MANEAL	CCL20	SLC7A11					MAOB	PRKY	MS4A7	HOXB6	CFAP46	EMILIN1	MSRB2
	PRKAB2	TMEM104	KHDC4	CSNK1G1	CTNNA1	KNTC1	NUP155					UBE2D3	SAMD14	GJD4	TM2D2	PHTF1	SLC28A1	FSD2
	TPD52L2	NAGS	UBR5	QARS1	HERC1	GOLPH3L	RPRML					HMX1	MAP3K5	PCMT1	ERICH1	TMEM45A	CAPN5	TMPRSS11F
	ZSCAN16	RGL2	ZNF526	MYPOP	SNORA22	TMEM68	SLC30A6					COX7A1	OR2M5	KLRF1	LDB1	ZNF506	FRMD4B	NEK10
	TMEM214	MPPE1	ARPC1B	TLR5	CBR1	ORMDL2	ITGB1BP2					ANKRD46	ANKRD46	EFHD1	CD81	NPY1R	MFAP3L	C4orf41
	ZC2HC1A	HHAT	PSMC2	DBNL	MOCS2	RUFY1	FAM183A					MFAP4	SLC39A2	DNAJA3	SALL1	EMILIN3	FITM1	CRB1
	FLNB	POLR2H	DAD1	UNC119	SGO1	ADA	CKLF					STX8	VGLL1	BGN	OR7E156P	AZU1	CNGA1	PTCHD2
	MTCH1	OCRL	PTGFRN	EEA1	ALG1L1P	RNF216	TUBA3D					DHRS12	CIR1	TSPYL5	TMEM170A	COL19A1	TNRC6B	ZMYM4
	FERMT1	ZSCAN16	POLR2J3	TMSB10	RNF126P1	ASAP1	LOC100505683					PGRMC2	EPGN	SPRYD7	MRPS2	COL22A1	GRAMD2B	GNAS
	PPP1R11	ROD1	AGAP6	ZNF876P	GLCCI1	TNPO3	ANKRD34A					SLC44A1	CLDN9	KCNA6	CXCR2P1	ADIRF	GJB2	FLJ10038
	PHF21A	TOMM40	FBLN7	WDHD1	SNORA63	GPR137C	IL3RA					BMP8A	SLC17A7	CD300A	GATA3-AS1	BBS5	RBP1	PVRL2
	RAD23A	COPS7A	DHDH	RPS5	STAG1	NOP10	TMEM163					NGFR	AOX2P	SHFL	TDRD1	FAM98A	ELP2	PPT1
	ISG20L2	FGFR4	UCHL1	C8orf33	CYP51A1	SLCO1C1	MANF					MCCC2	RRBP1	PIK3C2G	LIMCH1	DPPA5	C21orf91	LACTB2
	TMCO1	KIF11	FSTL3	NKIRAS2	MAPK1IP1L	AP1S1	RGS20					SDC3	SH2D3A	RSPH9	ACOT1	HABP4	MASP2	USP22
	TGS1	GLE1	ELOVL2	GUSBP2	CFH	ERH	BMP2					CPOX	ZNF683	PHB2	LOC652276	KCNH8	RAMP3	NEMF
	SPC25	COMMD2	SLC6A10P	PCGF3-AS1	ANLN	GINS4	DNAH5					DGLUCY	RIPPLY1	ABLIM3	FKBP1AP1	SLC35F1	ANO3	UBE2D3
	ENPP4	PSMA4	RNF31	RPL36A	C19orf54	VWF	MMP10					BMP1	BTNL2	HOMER2	NOP14	STAR	DCHS1	LOC100506247
	RPLP1	LYRM4	RASSF7	CAP1	RPL36	C1orf112	MAFF					ADIPOR2	GSTA1	CDKN2AIP	MLIP	CD1C	NNMT	SNX29
	HSPB8	KIAA0232	TMEM115	GATC	MRPL33	RFWD3	MCM3					SUN2	C8orf68	ENTPD5	LIPC	MIR640	VEPH1	RGS19
	MFSD5	BCAP29	B3GAT3	SLC22A15	OIP5	CDK5RAP1	SYN3					CD69	TTBK2	GSTA2	GTPBP8	MIR551B	SH3BP2	CD101
	TIMM9	CDK1	SPSB2	VRK1	M6PR	TSEN15	C12orf24					IL2RB	SLC27A6	HSDL2	PITPNA	MCHR2	C4orf36	LOC157627
	SLC50A1	PLCXD1	DDX10	ZNF217	ATP6V0E1	CCDC137	SNRPD1					HBG2	MIR199A2	RBP1	SFXN1	POU4F1	WDFY3-AS2	GJB5
	EIF4A3	RNPEP	STK19	CHAF1A	TRAPPC14	PLPP1	TSNAX					FCGRT	BNC1	SPEG	GLT1D1	GH1	GFOD2	USP12
	DPP3	CCAR1	USF1	CYB5R1	VKORC1L1	ODAM	SLC25A39					EGFR	PNLIP	ZNF557	TRMT10A	MX2	MYH10	PRSS47
	ITGB1	SHARPIN	RARA	DVL3	HSPD1	PPP2R5A	RBM8A					RANBP10	C17orf60	GPR19	TAMALIN	STX19	FOXF1	UHRF2
	ALDH18A1	SOAT2	RPL30	ZNF195	TAOK1	YTHDF3	HSPB3					TOB1	CEACAM7	MMACHC	RNA28SN5	CIAO1	CD226	DKFZP564C152
	ZMYM1	HRCT1	XPO1	FAU	HMGB2	H4C9	CCT6A					SULT1B1	MIXL1	LTBP4	CPS1-IT1	OR6B2	TPRG1L	LOC100130507
	RPS15	TTLL4	PIAS4	COA1	GPX1	MPZ	KLHL12					BSDC1	TRDMT1	C3orf36	TKFC	DEFB109A	SETBP1	MYOG
	HNRNPU	TTC1	MAD2L1	METTL6	FAM20A	ANKRD40	STC1					HPN	WDR64	FGL2	DSG1	ARHGAP9	HIBCH	SP100
	CYB5R1	SDF2	PTGES2	STC1	FBXL19-AS1	LARS1	CAPN11					CSRP1	SH2D7	ADCYAP1R1	SDS	ELMO3	ZNF334	DCPS
	SLIRP	CHD4	GOLT1B	COMMD7	SNRNP35	BAGE3	JMJD4					CDKN1B	TMEM114	LILRA2	GCLC	DCTD	ARAP2	ORC6
	FUS	USP3	ACTG1	MFSD6	RPUSD3	DSN1	SH3PXD2A					GPER1	GPRC5D	GC	ANKS1A	MEGF11	CTNNA3	ZNF292
	C1orf112	CHCHD3	JMJD4	GTF3C2	SMS	RALBP1	MGC11082					HSD17B4	CACNA1H	GATB	MIR498	UBR1	ZNF132	TM2D2
	CORO1B	PARP14	G6PC3	EME1	MPC2	EML6	UGGT1					SESN1	OR14I1	FPR1	TENT4A	ELANE	JDP2	PTCD2
	SLC33A1	CPSF4	TRIM68	RPRM	SLC26A6	DCSTAMP	ENPP6					CH25H	IQUB	SERPINF1	SYT9	WNT8B	GPBP1L1	SPRYD5
	ZFP64	PI3	FANCI	TCEAL9	GORASP2	LINC00272	ULBP2					LARP4	C14orf115	TSPAN6	ADAMTSL2	LINC02904	AMOTL1	SNORD114-3
	ABCG1	VSIG10	TOX2	NEURL3	CNPY2	KAT5	BAG2					AOPEP	PHTF1	SLC43A3	MICU1	SNORD84	DUSP5	NECAB2
	CGREF1	WIPF2	TEAD4	ALG8	ISOC1	PPIB	HNRNPAB					AMOTL2	MYL5	AADACP1	HPGD	PWWP3B	SGCA	CCDC153
	POLA1	MPV17L2	LTBP2	MGAT4A	CXADR	RGS12	ZC3H12A					NAXD	LRTM2	LINC00885	QDPR	MESTIT1	NEIL1	YPEL5
	BRPF1	CDC7	TXN	LY6H	RTCA	CNOT9	AK8					PXDC1	CLNK	PTP4A1	KAT8	NAPSB	ANKH	HMHB1
	ICE1	GGCT	ETV4	SNX11	RAB40B	COLEC12	PSG8					GK	RPS6KA5	STOM	GGT5	SNAP25	DENND2B	CCL3L3
	ZFTRAF1	CYTSA	RBBP7	SAYSD1	UQCC1	KDELR1	UCHL1					GBE1	SAA3P	UGT1A1	TADA2B	ROM1	RNF125	TNFRSF8
	NARS1	HDAC2	NCOA5	ATP6AP2	CYTH1	COCH	FST					IL7R	WNT4	NAB1	RAD23B	MADD	TRIM22	CAMK1G
	EIF4G2	HOXA3	CARD10	C1QL1	MED20	PRRC1	RBP7					USP12	ARC	UBE2G1	SNORA31	OR2C1	DECR1	CNGB3
	GGA3	CMTM8	TYSND1	MILIP	BACE1	RUVBL2	TPPP					PNP	TSSK1B	CLIC6	GCAT	CCBE1	CCL23	CSMD2
	C1orf216	CHKA	FNDC3B	RAPGEF6	SNORD12B	CHM	H1F0					CSF1R	RAB39	C4orf19	FLJ42393	WDR86	PLCB2	CDH10
	EMC2	FAU	RPL19	ATP6V1D	LINC01547	RNF115	LOC144486					C4BPB	CCDC144C	ADGRL2	HADH	IQCF2	LOC102724971	SESN3
	RPL35	NUP62	POM121C	MPP3	PGBD4	CENPX	ZNF696					HEBP1	NOD2	MCHR1	SLC66A2	MIR30D	ADD3	LOC84931
	TIMELESS	LARP1	CDK5RAP1	RPTOR	C8orf33	KNSTRN	SAGE1					TTC31	TRIM58	FAM229B	BMP5	RHBDF1	SRD5A1	RNPC3
	CTDSPL	TEAD2	FTH1	GABRD	TMEM14C	UBQLN1	THOC4					MRPL46	TECPR2	ANKRD24	ZNF182	KRTAP4-5	KCNA3	UBAP1
	EIF4G1	FOXD2	CCDC107	ANGEL2	MDM4	TXNL4A	PDE6A					EIF5A	COL20A1	WDR81	DHFR2	CDS1	ABI3BP	PCDH11X
	UTP6	LRRC42	TMED9	ARL6IP4	GART	TMEM70	C12orf56					CARHSP1	C19orf51	PNPLA4	LCN12	OR2M7	PRUNE2	MRPL35
	HARS1	PIP5K1A	CADM1	PDCD2L	C18orf54	TMEM104	AHCTF1					GSDMB	RBM47	BORCS7	AKAP3	C1orf162	HELQ	PATL1
	CTR9	NCAPD2	WDR83	NAT10	TMEM64	MED12	FBXO4					DTX2P1-UPK3BP1-PMS2P11	IL12RB1	RND1	CASP3	CCDC39	LRRK2	TSSK2
	EIPR1	AP3D1	GPKOW	EBF1	PLK1	MFAP1	SMAD5					TTPA	UCN2	SLC35A5	FKBP7	NRXN1	HADH	MBP
	ALG12	GGNBP2	OSBP2	ASRGL1	DRG1	BOD1	ADCK2					GIMAP4	HCN1	PRF1	MGLL	PDGFB	USP38	LOC100506122
	TTI1	KDELR1	CNOT10	BCAP29	PURA	SMG9	TATDN1					C5	GPR174	PEX13	TMBIM6	SVOP	SLC35G1	SIRT1
	WAC	TMEM206	USP13	MCTP1	CUL2	BCL6B	MGC12982					TGFBR3	USP45	BTD	SLC46A3	IL6	CLEC12A	C21orf54
	COG5	CCNE2	LBHD1	BAG2	PSME2	PRPF31	FLNC					CD48	OSCAR	TNFRSF1B	FAM180B	AKAP7	PRG2	RPL21
	PIK3CB	RNF157	RAB3GAP2	DYM	MBD1	SKIC3	TRIB3					ADAP2	ZNF777	MRPL1	H6PD	IQCA1	TSHR	GBX1
	RNF7	ZNF512	PLA2G1B	NEIL3	C6orf15	LSM2	TTC26					RNF130	CCDC160	DMRTA1	MTM1	FAAP100	ZNF662	VAMP3
	TROAP	KIAA0368	UHMK1	EBF3	CAPNS1	MARCHF6	HCN3					ACADVL	PRH1	PGRMC1	PPP2CB	OSCAR	ABHD18	OSBP
	ZWILCH	PBK	ARFGEF2	PABPC3	MET	ATF6B	METTL1					PPP2R2A	SLIT2	ZIM2	LIPG	TUBB6	DPYS	METTL21A
	PWP1	DCTN4	HAUS7	GH1	SYNGR4	CYTH2	NUAK1					FUCA1	MLC1	HSCB	MYO1B	CHRM2	CHRD	EPHA10
	SLC25A3	ABHD3	CAPRIN1	KDM1B	CGNL1	TIMELESS	LYSMD4					PRCP	WFIKKN1	MTURN	PRDX4	OTOA	DNAJC28	PHF3
	GFUS	C3orf26	NCKIPSD	ADCK2	PGK1	ENSA	SMYD2					STOM	C9orf170	PTPN2	SNORD14C	POLR2M	ZNF385B	DAZAP2
	CLTC	MORC4	ZRANB2	INAVA	MGME1	PKNOX1	INTS8					CRIM1	C1QTNF4	MYO1F	ACOT4	DYNLT2	ACVR1B	ZNF277
	ZNF195	EXOSC10	ZNF408	DHRS7	SRP54	SLBP	AKR1C1					CRBN	MEGF10	ZC3H12C	SELE	TPH2	ELFN1	MATN4
	NAE1	TTC39A	APEX1	RPL39L	MRPL24	UIMC1	ZSCAN2					ILVBL	FAM26E	FNDC3A	HMOX1	MTHFD2	CRY2	HEXDC
	OLFML2A	RNF20	PRND	GYG1	SCML1	CDKN2B	NT5M					ESRP2	TMBIM4	PCDH18	TTC38	KIAA0040	GLOD4	OTOR
	TUBA3C	SMPX	XYLT2	WWOX	SEC61G	GTF3C2	BAGE4					LHX2	MYLPF	ASB8	SH3TC1	PDE6H	PRSS53	C15orf37
	NDUFA3	NPTX2	ATOX1	VIM	TTC13	GINS2	BMP8A					TAPBPL	AZU1	ACOT4	HECTD3	OR10J1	COX7A1	LOC728012
	WBP11	STK36	SUN1	SLC4A1AP	FEM1B	WDCP	SYT1					APOL3	hCG_1808463	RTP3	CLK4	SNORD60	SNORA50A	PLCD4
	ZNF606	KIAA0114	PSMA6	NAA10	SLC11A2	DTNA	XAGE5					USP15	MCL1	MYC	SH3D19	SNORD94	NOL4	AKAP13
	ZHX2	NEK2	PAXIP1	GCN1	TMEM126A	SNCAIP	SLC35F5					MYCL	SLC7A4	OAZ2	LRRC15	ZNF677	KLRG1	TRIM35
	ZBED4	CAMSAP1L1	KIF5B	FABP4	H2BC3	SLC22A4	INPP5E					TANK	NCAM2	EVI2B	SCN9A	SEPTIN1	MEG3	TAS2R13
	CD34	SERPINI1	SIX4	GPI	HMGA1	TCP1	TEAD4					JUN	TNMD	MRPL16	CMYA5	ZNG1C	TP53TG1	WRNIP1
	STC1	NAV3	STRBP	DLL4	SESTD1	MARS1	TIGD1					IL6ST	LIPJ	TCEA3	LTBP4	NCR3LG1	ETS1	PLCXD2
	HIP1R	MMS19	MAPKAPK5-AS1	MAP3K7	ATP1B1	ZMAT2	C5orf28					NR1D2	CCDC158	FCER1A	ACAT1	MIR320B1	PDE3B	MUC8
	CRIP1	MMP12	TBCC	PSMG3	KIF21A	MAD2L1BP	AMIGO3					GHITM	RRAD	RASD1	DCTD	GUCY1A1	ZNF470	N4BP3
	CDC25A	ZCCHC3	SLC35E3	ARHGAP22	XK	MGAT4A	SOCS5					DUSP10	EPB42	CYB561	BOK	OR6C1	AOC1	C7orf33
	DDR1	ISX	KMT2B	ITGA2	CALM3	MET	BZW2					BLTP1	C6orf103	KIAA2013	HPR	SLC25A41	NBEA	LOC100133039
	RPL14	STAU1	SRFBP1	MARCKS	RNF20	ACOT9	STRA6					XPNPEP3	FGFBP1	MIR574	SIRT1	MIR874	FCER1A	NARG2
	EEF1G	SAPS2	SMARCB1	PRND	PTBP3	NDUFB9	NENF					PHYH	SHB	ZFP1	CCL3	P2RX6	GPRC5D	LOC100130924
	FAM131A	GMFB	MTIF2	CUL7	WNK1	ZFP64	LPPR1					SMPD1	KCNQ1DN	PRRG2	GOT1	SNORD113-9	ADRA2B	MRM1
	NKIRAS2	BOP1	GPR4	FZD6	COA4	STT3A	EFNA3					DDB2	FRMPD3	GK	HEBP2	LOC100287792	WASF3	TBC1D8
	ENO1	ZHX1	C9orf152	OAS3	RRS1	DNMT1	GARS					BLCAP	PTCRA	CD247	KANK3	SIRPG	APMAP	TMEM62
	BCAT2	SIGMAR1	LARP4B	SUPT4H1	RALGPS2	AAK1	FBXL21					AIFM1	SMTNL1	TRAPPC8	ASTE1	CD79A	PANK1	LOC344595
	GUK1	RARS	BRAT1	ATP6V0E1	HNRNPA1L2	RAB3B	SLC25A43					PRELP	DGCR7	AQP7P1	WDR37	RPL23AP7	MTO1	UNC93B1
	ILK	RSAD1	NOL11	FBLN7	SPATA2	FAM104A	EIF1AD					RASGRP2	SELPLG	LINC00092	MYRIP	POU5F1	MAML3	ABCC12
	ZNF281	BCAT2	TNFRSF25	MFF	FGF21	SPP1	PANX2					MRPL34	SYCP1	DCTD	REV1	TRAK1	HEMK1	SAMD14
	PGS1	C1orf51	XK	ANXA2R	MAPKAPK3	TXN	LOC100131283					EMP2	MMP26	ORMDL3	HAL	RCN3	CRYBG1	ARHGEF7
	ZNF623	FOXK2	VGLL4	CA12	SCAF1	INTS2	NUP133					TSPYL1	NOG	PELI2	PTPN9	LAMA2	GLYAT	LTBP3
	VPS37C	RPS4X	IARS1	SEC24C	RPS6	PDIA6	EXOSC5					NPR3	RALGAPA2	METRN	PBLD	HAPLN3	ARG1	SLC9A1
	ZFHX3	SLC39A11	AGA	RNF4	CEP44	AXIN1	MBLAC1					MREG	EEF1D	ASH1L	C12orf29	TK2	CYP3A4	OTOP1
	NME7	MAN2A1	ZSWIM5	VCP	TRMT12	HMGA1	PABPC4L					DNAJC15	ADD2	CCL13	CYFIP2	NEUROD2	TMEM192	HOXA3
	TMEM126B	GDAP1	MSC	LAGE3	TRMT61B	UNC45A	C1orf133					IGLV@	CLRN1OS	C2orf74	PABIR1	NCF4	ATP5PO	CLUAP1
	ZMPSTE24	SNX12	RNFT2	DDX55	PHF6	MAPK1IP1L	IRF2BP2					TNS2	DNAH9	RIMKLA	CDC34	GUCA2A	FAHD1	CUL4A
	PARVB	TXNDC16	PACC1	RNY1	CLK2	GTF2E1	RAD9B					SNX10	CEP57	TSPAN9	INVS	SRSF8	NAV2	PSMD6
	H2BC12	KHSRP	MAP3K7	CLGN	CEP152	TET3	C7orf29					SLC37A4	CYLD	EMC6	PAN2	PRNT	SLC43A1	CYP2S1
	TMEM135	SAE1	HYOU1	PSMB3	PARP4	ZNF251	BRCA2					TNFRSF1B	AGBL4	CDK9	TXNRD2	TTYH1	CA5A	KCTD16
	LLGL2	MAF1	PDIA3P1	NMB	TFB2M	SMOX	SPATA5					CCL21	KRTAP5-3	RBBP4	MYO10	SSH1	GALC	PRM1
	HKDC1	MRPS35	PIK3CB	TJAP1	SAP30L	RBM34	PPP1R14B					HSBP1	MCTP2	RNF144B	DLEU7	NXPH2	GSTA1	FBXO22
	CEP170	RUFY2	WDR12	EIF4H	SNX32	SPIN4	FRAT1					AMBP	ADAMTS14	RAB6A	N4BP2L2	XRCC6P5	ARVCF	C11orf75
	LRRC1	GNB1	CLK2	APOL3	GOLGA8B	BAG3	CSNK1E					FAAH	MX1	SCAF1	AADACP1	SPPL2C	SIRT5	C14orf39
	CDC45	GPX7	BRIX1	PACC1	ATF2	PSMC3IP	BMP4					ENTPD5	SMCR6	POR	P4HA1	HERC6	ATP13A4	LOC100507066
	LRRC8D	RBM24	PAPOLA	DRAM1	SNORD54	PRKAR1A	ZNF672					RESF1	CTCFL	ACY3	GAPDHS	OR4K5	KANK4	IFNA5
	SNRNP27	EXOSC1	PSMG3	HYOU1	CREG1	GDPD1	ZBTB7B					SHFL	SBDSP	NADK	IGSF9	SLC25A6	RIPK3	ELOVL5
	GPATCH2	XRCC1	TRIM8	DCTPP1	CTNNBL1	LGR5	LOC155060					FGB	C1orf177	CFDP1	AGMO	GABRB1	ISOC1	LOC100505930
	BPNT2	C17orf37	IARS2	ZNF124	RNF103	ODC1	CSTF2					FAS	AASS	SHROOM3	MFSD8	C20orf85	REEP6	COX16
	ME2	NDUFA6	CPSF3	LOC643201	BPNT1	APLN	C1orf198					DAPK1	C16orf89	HSD17B4	MYH3	ALDH1A3	ZFP28	VSTM2B
	IFT52	SH3GL1	MMS19	EAF2	MDGA1	MAP4	LAMTOR2					MYO1F	PCDHB18	LTN1	CPEB4	SRSF10	APOBEC3F	WDR45
	APIP	DARS2	TMEM198	PLA2G7	DYNC2I1	PIAS3	GTPBP4					GLOD4	RASGEF1C	PEX14	HSPB9	SLC1A7	ZSCAN23	MRVI1
	KXD1	ATP2B4	CDH11	CAPN1	FXYD4	TNFRSF19	FICD					CPED1	SCT	CDH19	TFR2	SNORD38A	CCDC38	THAP1
	GPI	GLRX2	EVI5L	CXorf58	GRPR	GET3	FBXW8					SPRY2	ADCY10	SCAMP4	WHAMM	CD5	TDRD1	TMEM176A
	VPS16	SLC1A3	NIN	SMIM26	ZNF681	PTRH2	IMMP2L					PTPN3	HOXA4	HSD17B10	GLTPD2	PHLDA1	ADCY1	UNQ6494
	MRPL33	LAMP2	CDS1	PDRG1	SFTA1P	JTB	ELL2					ECI1	CMTM5	ZNF814	TAL1	C3orf52	TST	LOC100506428
	MICB	PLXND1	TRAF2	FABP5	MLH3	FAM162B	LOC100128979					MAP2K1	ALKBH8	POLR2C	THAP7	SV2C	AGMAT	DDX5
	YIF1A	ABCG8	PGD	SEMA5B	HPRT1	CNOT11	ATP8A2					CRISPLD2	CXorf66	CLDN5	DNAJC12	OPRL1	MLF2	OR2T5
	TMEM38B	GIT2	BOD1	ADAMTS9	ZDHHC6	MPZL1	CEP152					FKSG49	MICALCL	TSKU	SOWAHC	GP9	LRG1	PRDM6
	RPS3	GPNMB	SLC41A1	TMEM98	MFSD1	ZNF318	TMEM185B					ORAI3	ARID3C	ZNF75D	KCNJ8	BIRC8	SLC6A12	PITX3
	COMMD8	PSMD13	DRAP1	LYPD1	NELFCD	DCAF4L2	OCRL					KLRB1	SPHKAP	UGT1A4	MAN2B2	OR2W1	ABCA13	CNN3
	AP3D1	TRNP1	ZNF672	GOSR2	LZTR1	MMP1	CT47B1					ASMTL	FAM125B	NXF3	GSDMB	PMEPA1	GABBR1	LOC613126
	H4C3	VDAC1	SPRING1	AKR1B15	CHD2	LYPD1	RHEB					HLA-DPB1	PI16	LNX2	FARP2	FGD3	LGR4	PTF1A
	CTTN	KIAA1310	TBRG4	RPA3	DSP	FOXK1	GNPAT					HLX	OR13D1	ELF2	RMND1	GNB3	BCKDHA	VEGFB
	RPS6	MATR3	RNF20	SF3B2	AUNIP	PLA2G7	SOD2					BASP1	GPR25	TMEM220	PROM1	PRDM1	SNORD114-3	PCDH10
	GPATCH1	METTL3	RIMOC1	CENPN	DEPTOR	ZNF716	DDX31					MSRB1	WNT7A	CCL3L3	SCARNA5	SSTR2	STAT2	RAB3GAP1
	PI4KB	BMP4	CPE	SNHG32	ATP23	ATF3	MAPK9					CLU	CARD16	PAFAH1B1	POLG	NOVA2	CNKSR3	ZNF71
	PELI1	FAM84B	NDST1	FAIM	ZNF609	SLC16A11	ARF1					ARHGAP25	CCDC8	SVEP1	RND1	RNF112	DHX58	CARHSP1
	MFN1	S100A16	SEC61G	ATP5MG	EFNA1	FANCB	CACYBP					FGG	BBS2	FAM180A	TMEM53	LAMC3	TAT	COX7A2
	JAG2	DCTN3	DNAJC14	MRAP2	ANGEL2	NR6A1	C7orf13					KCTD12	KRT27	ZMAT3	C4A	IRF4	LAMB2	C14orf2
	EFNA4	ANXA9	UBAP2	CWF19L1	AGK	PXYLP1	SSX2					GSPT2	NR4A1	MRPL32	DSEL	TMPRSS11BNL	ZSCAN18	LOC100132790
	HEXA	FUT2	OXA1L	PMS2P4	SRSF1	POSTN	ALPK3					SCG5	ASXL3	UGT2B28	AMFR	TMEM87B	NNT	HTRA1
	UBE3C	FAM83D	CORO1C	ARHGEF3	QRICH1	MIS18A	H3F3A					SLC5A3	CSF2RA	ANGPTL1	ARL6IP1	LYZL4	SELENOO	TMX1
	ACOT9	ZMPSTE24	EBNA1BP2	LRRC42	CATSPER2	EIF5A2	GAS8					METTL7A	TMIGD2	PTPRN2	ABCG2	OR4D1	ABHD14B	LOC100129516
	DDOST	IGSF1	DVL3	E2F1	FAM53C	TRAPPC9	ALKBH6					PYGL	KIAA1919	NEK2	NADK2	PRDM13	UNC5C	ANAPC13
	TDP2	BRD8	FAM217B	ANO10	HEY1	SLC39A10	PDCD2L					ZBED1	FAM19A1	RPL11	AXL	STK33	MICU1	PLEKHG5
	MAP7D1	ERAL1	E4F1	PPP2R3C	QPRT	NCOA6	C7orf70					SH3BP5	KLRC4	ZIK1	CRYL1	CLIC4	SLC31A1	PRPS1L1
	INPPL1	TOB1	ZSCAN9	DCAF13	SDF2	TRIM45	ZNF7					DPT	TMEM225	TBC1D15	C11orf1	RSPO3	AFMID	C3orf36
	CHD8	UXT	BTBD2	TUSC2	EIF4H	H2AC21	SMURF1					ARHGAP15	ZNF578	ABCG2	PRKAA1	TRIM10	PRODH2	MAPRE3
	RIC8A	STAT6	DCDC2	CBX3	PPIG	TMCO3	ASH1L					VWA8	HIST1H4E	ENDOG	INHBB	SNCA	CGNL1	LOC100652840
	ANKLE2	GJA1	MAU2	RELB	FDFT1	PMFBP1	EPS8L3					ECI2	DACT2	ZSWIM6	ADRB2	APOBR	PER1	CNKSR2
	PPP2R3C	UTP18	RBM3	C12orf73	MCM3	TPD52	HSF4					ESD	RLTPR	SLC5A1	STOML3	TEKT2	RAB19	C8orf68
	RNF4	TTC35	PDZK1IP1	SSB	BCAS2	HHIPL2	AGR2					SAR1B	RNF151	CES1	SNORD113-4	NXNL2	PEX3	BEST4
	RPS16	C1orf57	PPP4R1	H2BC26	THOC3	PTPN1	PHOSPHO2					IFI16	FAM124A	RBL2	DCN	ERC2-IT1	PKHD1L1	GAN
	HSPB11	C16orf75	COLEC12	PPP1R9A	ETV5	RAB35	CCT5					ABHD2	FAM167A	F7	USO1	SNTG2	PARVA	GIN1
	ENSA	C7orf29	LRRC14	ZNF273	SH3BP4	ASXL2	DAP3					MCC	KLHDC4	TMEM208	AZGP1	BEND6	LEAP2	LOC100509498
	CD151	LCLAT1	SLC48A1	DBNDD1	SEPTIN7	ERAL1	HIST1H2BK					HPS5	TMEM106A	C7orf31	STUM	TRAF3IP3	PDE8B	EMX1
	RECQL4	RNF26	APOLD1	EPDR1	NGRN	ACTL6A	ASAP2					AKIRIN1	INSL3	SLC25A4	G6PC1	PNLIPRP2	CLN5	USP6NL
	SMAD2	YIPF1	FABP4	PIGB	PDXP	TBCB	XPO5					UQCRC2	MYLK2	NDFIP1	SDHB	FAM47B	GIMAP7	TMBIM4
	NDUFS8	SPIN1	CCL25	ZNF233	NFIB	RN7SK	LOC401317					SAT1	MIR595	SERPINC1	GARNL3	LKAAEAR1	NAP1L3	LY96
	KIF23	RAB7L1	JOSD2	TNC	LINC02875	PACSIN2	C9orf21					BTD	REXO1	SLC25A13	EPHA10	ABI3BP	RAD54L2	ZDHHC15
	NCAPH	PUM2	ZNF480	AMIGO3	GHSR	B3GNT5	SLC39A1					MBNL2	CCDC26	SOWAHC	SULT6B1	MYH16	BDH1	CA7
	ARPC1A	CLMN	MRPL50	KRT12	CNST	OR52N1	GHRHR					ZCCHC2	TANC1	HACL1	EI24	MIR429	PRKAG2	FAM83B
	SMAP1	TPP1	GNB1	OSBPL3	PITPNB	GPD2	GLA					SARAF	ZNF649	SNORD8	CLDN9	C2orf88	PODN	ZNF121
	PDIA3	FMR1	TMEM183A	CKAP4	LOC100130872	DDX41	CCDC28B					COPZ2	EARS2	CYP2B6	RETSAT	IGFN1	AKR7L	KRT8P41
	FDFT1	B3GNT5	SUMO3	CCDC170	COL1A1	LDLR	CEP170					RETSAT	RNF126P1	PLIN4	DAPK1	MPPED1	DENND2D	TRIM66
	PALS2	PYCR2	MIS18BP1	VIRMA	S100A16	TCHP	LRPAP1					PCDH9	FFAR2	APOC1	RGN	HBA2	CTPS1	CPSF3L
	FBXL6	DBNL	ZNF503	PDCD2	YTHDF3	NUP133	GOLGA6A					RAD54L2	C8orf79	LEPR	WDR24	SNORD91B	KYNU	PKDCC
	PIAS3	GNPTG	UQCRHL	ANAPC7	GPALPP1	UBE2V2	LOC157562					UAP1	HLA-DPB2	ECRG4	ADH1C	ZNF831	ZMYND12	SPATS2L
	AGBL5	VAPB	FADD	ESPL1	MRPS26	NKIRAS2	ELK4					TBC1D2B	RMND5A	APOC3	MYH16	ZNF683	ABHD13	KDSR
	RPAP3	RRP1B	ADNP	GTPBP2	PTCD2	SNRPD1	KHDRBS3					RXRA	CTU2	MAST4	CPN1	TUBB4A	TDRD6	NPIPL3
	RPL4	RALBP1	AVL9	CD2BP2	PTPN18	USP3	MRPL55					TRPV1	C18orf16	LY86	FAM181A	ZNF462	NDNF	SYNDIG1L
	NAT10	DHX16	MAP3K4	MAD2L1BP	TPM4	TCF20	NAT8L					CNDP2	S100A5	PER3	PDCD11	AATK	C11orf65	DCAF10
	SLC4A1AP	EIF4EBP1	PMS2P4	B3GNT5	PFDN6	UFD1	B3GNT4					DHODH	GPR172B	C1orf122	ACBD5	AMER3	ZC2HC1C	CYSLTR2
	PDSS1	SLC26A2	PSRC1	UBE2Z	ANKRA2	PABPC3	GSG2					CTBS	SYT10	C1QC	TAT	TPI1	PKD1L3	KIAA0513
	TUBG2	TACO1	VRK1	SHQ1	RPL39	SLC26A2	LOC400655					CLMN	ZDHHC20	LINC00652	KIF13B	SNAI3	GALNT3	SHISA5
	GPATCH8	CHMP2A	ADRM1	DCDC2	DNAJC8	GJA5	LOC100506778					KHK	MYNN	LAG3	SDHAF1	ZNF607	IRF2	PKD1P1
	PPP2R1A	LEMD2	SLC25A44	RPS27	TAF5L	INTS8	PLEKHG2					HADH	EFNB2	RNF215	TNRC6A	NAT8L	ATP11C	KIF1B
	DCP1A	ATP6V1F	LAMB1	LBHD1	PPP1R14B	TAFAZZIN	CPD					ST6GAL1	HTR7	COX6A2	WDR86	GLI3	SCIMP	SLC22A12
	DRAP1	HAUS1	NME7	C11orf68	RPS17	H1-2	RBBP5					OSTF1	MXD4	CP	SPTY2D1	SLITRK2	TTC7B	HTT
	CDC27	KIF3B	POLR3A	TBC1D7	PANK3	B4GALT6	HPS3					CYP4F11	TBL1Y	TPT1	LOC100128653	RPL13AP17	CD4	KRT76
	GPN2	FZD6	RFC5	PHF14	PSAP	DKK4	PFN4					RND1	MYBPC3	KLF3	VPS9D1	TEX36-AS1	CHST7	C10orf47
	PSMD8	HSD3B7	BBLN	NETO2	ATG3	RFXANK	MZT1					NTHL1	ZDHHC4	ATP5PF	TTTY14	LINC00885	ATP5F1A	PRPSAP2
	E2F5	SNX3	LUZP1	SPINK5	ZNF680	NUAK2	RPL8					DSE	SLC35F5	GBP1	KLK3	NDST4	RASL11B	CALML5
	CDCA3	TLK1	TRAM1	SLIRP	SLC10A5	HEATR6	H2AFV					MAP2K3	SLC6A20	ERICH1	REPS1	PAMR1	GUCY1A1	PTK7
	ACP6	MEX3C	MED12	ARPC2	MAU2	WDR45B	ACBD3					ZBTB16	MAP3K14	ANXA6	MLN	WNT10B	CD244	FRMD1
	DVL3	SLC6A1	DYNLT2B	ARL2	MC3R	GAB2	PRUNE					PCCA	TNFRSF13C	FGF14-AS2	AOX1	CNRIP1	RUFY3	BTBD1
	GTF2E1	C5orf51	XRCC6	DEDD	MEF2D	SCARNA23	PLAG1					MAP3K5	WDR93	TPK1	SRF	FREM1	PDLIM2	ERVK13-1
	LMNB1	RNF31	DUS3L	FER1L5	AFG1L	TDP1	LOC100506507					NDEL1	CAPN7	FHL1	EXOC3L4	ARAP1	NDFIP2	PRDM16
	DHRS7	THY1	USP14	NPSR1-AS1	TMEM59	CHRAC1	CCDC164					TMEM100	OR2L1P	MTRNR2L1	CAMK1	MUC16	AKR1C8	MMD2
	XRCC6	GSDMD	YIPF3	DNAH8	RACGAP1	STARD9	HBEGF					POLR1E	SNX2	GOLIM4	SPRR1A	CAPN15	KIF6	CACNB1
	SMC2	HTATSF1	PTDSS1	PACSIN2	ADIPOR1	MMS22L	LOC100507507					ST3GAL1	AP4B1	EHD3	ABHD2	NCOR2	FCHSD2	KRTAP4-3
	SLC36A1	CDC5L	TANGO2	EIF4ENIF1	RRAGD	RIMOC1	PTK2					EI24	LGALS3BP	RTTN	GCGR	PRKAG3	GIMAP6	COPS2
	MCM10	DDIT3	PPRC1	FLYWCH1	PRMT3	KIF18B	SMG5					THBD	RNASE3	CCDC115	CFI	INTU	RFPL1	CYP7A1
	ZNF329	EPDR1	PRRC2A	GASK1B	SNX3	MRPS12	KLHL32					MYD88	MIR135A1	MRPL19	TOB1	VN1R2	SPAG7	PDIK1L
	PCBP4	C1orf112	BLTP2	TRAPPC14	ZNF281	EMC4	GPD2					FNDC3A	FAM5B	FEM1C	BEGAIN	FASLG	SEMA4G	C11orf87
	RASA4	TMEM69	TMEM104	VAMP1	NLN	TMEM164	KRT17					IGLV2-14	GJC2	PROM1	MRPL55	GNGT2	PLEKHA2	ELAVL3
	TTC27	RFC5	JAG1	PIGM	TRRAP	PPP1R35	HIST2H2AB					SS18L1	FAM163B	VTI1B	CCL24	EVA1B	SLC5A12	ENTPD2
	HK2	FBXO7	SEMA4B	MASTL	RANBP2	MMP9	DEDD					SLC30A1	RAX2	JDP2	SLC25A17	DYDC1	SSBP3	FAM105A
	NPTN	SLC16A9	ZNF573	ANXA2P3	NDUFAF5	RAD21	HGS					AMT	RTL1	LEP	ITGAD	FCGR2B	HMGCS2	SUPT6H
	HAX1	TAF11	DARS1	DCLRE1B	DLEU2L	GSK3A	TTLL1					MSMO1	CCDC92	MYRIP	UNC13D	DCLK1	APOBEC3C	TXNDC2
	HS2ST1	PKN1	BAG6	FRA10AC1	C6orf62	ELOVL5	VASH2					GGCX	MYO3B	CYLD	MIR21	LRRC74B	AUH	GPR143
	GCN1	RIC8A	CCDC24	COA6	PAPPA2	MTDH	ANKRD16					PTER	TSGA10IP	NECAP1	TTTY11	CSNK2A2	PDCD1LG2	PAX9
	DENND2B	ZNF217	RAB10	MCRS1	GLRX5	CBX1	MORC2					SC5D	ST8SIA6	ECM2	IL1R1	KCTD8	LYRM1	PRKAR1B
	ARF3	DFNA5	EIF3H	SMG8	UBE2Z	CKAP4	OCLN					MXI1	RRH	ATG2A	ECHDC3	DEFB122	AP1G2	BNC1
	KMT2B	CARM1	YARS1	DNM3	ARHGAP35	YBX1	CAV3					PROC	NT5E	ATG4A	CEP43	HSBP1	F7	LOC100507362
	PTGES3	C14orf166	SLC35A2	TTYH3	ESYT1	NEK7	SOX12					NNT	C9orf38	ATAD1	PHB2	CA7	ABCA2	ZMYM6
	RSF1	MED12	TSPY2	TMPO-AS1	PRRC2A	C1orf198	C12orf73					ING3	NKX6-3	DCAF5	TIMMDC1	HYAL2	CCDC88C	LOC100505697
	MNS1	PSMB1	IL17D	SPINT4	MTFR1	PPP4R3C	ITLN2					WWC2	GAPT	CREBL2	C4orf33	USP4	CYP4F3	SMG1
	CBX6	RANBP9	UBE2E1	RNF187	KIF18A	FZD6	KIAA0196					ART4	MLF1	LYRM7	CTSO	BDKRB2	RERE	IKZF5
	CCNG2	SLC41A3	NRBP1	CDK5RAP2	TMED9	HSDL1	PPOX					RAB20	SCN11A	PNPO	VPS26B	SLC10A2	ASGR1	C6orf223
	TRIM45	RBMX	KRT18	FUNDC1	POLR3GL	SRPK2	BDKRB2					CREBL2	DHRSX	CAPN3	SNORD126	OR6B3	GPHN	FLJ32742
	KHDRBS1	TMUB2	FAM120AOS	SSH2	LAGE3	HSPA14	DLL4					SLC16A10	KIAA0754	SHF	PARD6A	C8orf74	SNORD115-25	EIF1AY
	CRYBG2	ZNF787	MTF1	SEC11C	DHRS4L2	RAB10	PRR7					GFOD1	POU6F2	NUP210P1	RUNDC3B	APOBEC3F	TXNDC11	TADA3
	PLK1	OLFML2A	CCNB1	SERPINI1	EIF3L	RPLP1	GTF2H2B					NR1H4	LLGL1	ST6GALNAC6	RIDA	FAM90A7	AMBP	SLC38A2
	POLR2J	METTL5	LAMTOR4	TATDN3	PSKH1	HSPA8	PRSS27					NIT2	KIAA0922	GALM	LINC00910	TAAR5	GFRA1	CHRNB2
	CNPPD1	C6orf192	MIIP	FBL	SPPL2A	RIT1	PABPC1					PLEK2	TNFAIP2	CFB	CUX2	CLLU1	FAM83B	FLJ37035
	ZNF322	CDKN2B	FRZB	DHX29	B4GALT7	AARS2	MFSD6					SPSB3	MPZL3	TMLHE	ANKRD9	TNNI2	NUDT7	OCEL1
	SAP30L	TRIM25	ERAL1	LEF1	ZNF30	DCTPP1	ARPC5					STAB1	C2orf73	NCALD	TRMT2A	UNC45B	FHIP1B	LOC100506421
	TM2D1	ARHGEF11	DSTNP2	SUN1	DCUN1D4	XPR1	ZNF282					GC	C13orf31	SLC40A1	CHRNA10	ZACN	FLT4	DLX2
	DRG1	EIF4G2	LEO1	PDZK1P1	CCDC87	USP1	HIST2H2BC					IRF9	INSRR	LAPTM4A	TPD52L1	MGAT3	CLDN14	RHBDL2
	TCF7L2	SYNJ2	CCT6A	TRIM32	DACH2	SRF	TMEM97					NFIL3	TTC24	LDHD	HDAC6	GALC	PARP3	POC1B
	QARS1	PLIN3	AP1M2	SMAD5	METTL13	UTP4	NRM					HERC5	TCEAL2	DDT	PEAR1	RELB	TXN2	CFH
	SOAT1	CARHSP1	IRF2BP2	TMEM169	NDUFA4	ANKRD30BL	ZNF557					LIMS2	C16orf11	BLCAP	HDC	ATP2B3	ZNF395	HSD17B3
	DDA1	TOMM70A	EBF1	CCDC43	OTUD6B	ASB6	RRP9					SLC16A4	GPR142	CNTN3	DPYD	PPM1J	AQP7	DNAI2
	ZNF813	TXNDC12	PRXL2B	IER5	XRN2	CDC25A	VPS28					GLRX	TAF1C	KIAA1671	ITCH	HDC	PCCA	DNM1
	ZBED8	KIFAP3	VAMP5	HNRNPAB	SLC7A6OS	PRKCA	C3orf62					SLC25A13	ISPD	BIVM	PIGQ	CALHM1	EZR	IDH1
	TMEM50A	SERTAD2	TBC1D7	BICD1	CANX	TYMS	APIP					ANGPTL4	C6orf122	ATG5	ING2	SLC6A11	TSPYL4	HLA-F
	DDX49	ALG8	PCED1A	UBL4A	MPND	EPDR1	LOC730227					PAH	PLB1	GCH1	HSD17B10	MIR128-2	PGAP3	C17orf42
	POP4	ILF3	SF3A3	BLTP3A	ZC3H3	ATP6V0D2	METTL18					SDC1	TSHR	SLC25A34	USP47	CLEC4E	HERC3	APEH
	GTSE1	TXNL1	LMTK3	TMEM237	RBP7	PDAP1	ERF					CCS	CDKL3	BOK	IGFBP1	SERPINB9	DIXDC1	LENEP
	YWHAQ	TMEM65	CYP2R1	CNPY2	GORAB	PKN1	HEATR7B2					SALL1	HMGN5	CCBE1	C8B	CEACAM7	NME5	ZCCHC18
	DPY19L4	RAE1	NRDC	HPS4	ANKRD35	PECAM1	USP21					CYP2A13	C10orf85	ESPN	CFHR4	ANGPT4	CLEC4F	LOC100507557
	TULP4	RMI1	HNRNPR	TOMM20	SMPX	DOCK6	ZBTB37					SEC31B	PRKAR2A	TMEM71	CHMP7	LMNTD1	RAB3IL1	RMND5A
	SCAMP4	USP14	XPNPEP1	PKP3	SMARCD1	USP39	PPP4R1					CFAP20	CAMKK1	WDR59	SCRN2	MIR1265	ALS2	WASH7P
	PGLS	STRBP	TMEM38B	HRCT1	TAS2R20	PLEKHG2	ABCC4					HSD17B10	EFNB1	CCL16	C7	HBE1	METTL7B	RUNX2
	PRPF6	ACYP1	CRTAP	SNRPE	IGF2R	RFX5	CAD					PPL	PLBD2	MTMR9	AGO3	GFAP	CCDC68	LOC255177
	EOLA2	PABPN1	SLC29A2	ZNF780A	FAM210B	H2AC11	RIPK2					PDLIM5	FAM78A	PHLPP1	NPW	C4orf17	TC2N	LOC152586
	GCNT3	ITGB3BP	E2F3	MARS2	SLC25A14	DNAJC2	ABCD1					RHEB	SNHG12	CES2	TMEM30A	DNPEP	ZNF641	OR7E91P
	SEC61A1	ERMP1	SUSD1	FOXN4	DESI1	TSPAN5	GDPD1					RFTN1	ATP2A3	SNHG8	DAAM2	DSC1	HNMT	PHOX2B
	SRP19	KLHDC2	TP53BP1	INTS3	LAMA4	EMILIN2	HAUS4					B3GAT1	POMC	IGFBP2	TBL3	MIR559	ADAMTS2	FERD3L
	NCAPH2	TCF19	KLHDC3	FADS1	ORAI3	LRP12	GAP43					TMPRSS6	LSG1	MEGF10	ACADM	COL6A6	SIGLEC17P	SYNE2
	RPL18	SLC38A6	TBC1D13	GOLGA3	DPY19L4	TTC26	LOC647946					IGKV4-1	C19orf22	UCP1	TBC1D15	HENMT1	NUMB	COL6A3
	GNAI3	ZNF558	PKDCC	PCDHB17P	TMEM106C	JMJD4	KITLG					RBL2	TUBGCP2	ELOVL6	SYT17	CAMTA1	KIAA1671	SLC30A7
	UTP25	UBA52	SLC35B1	KRTAP24-1	USPL1	PDLIM7	GRP					NFATC3	KRTAP10-12	TMEM176B	CITED2	HAUS8	TMEM59	PRTFDC1
	DYNC1LI1	TMEM209	NIPAL3	RBM18	CITED2	IARS2	ASAP3					ALPL	PCDHB12	ARHGEF12	FBXO28	ISYNA1	EPHB3	DKFZP586B0319
	MYL12B	ZFYVE26	ME1	QPCT	FAM83H	UNK	C11orf80					BLNK	ADCYAP1	TST	CD82	FGF20	PCTP	NFATC4
	STC2	LAMB3	KNTC1	PUS7L	REEP5	CYB5R1	FSD1L					GCSH	HS3ST1	C3orf22	INSM1	POU3F3	SLC23A2	CD300LG
	ATP6V1H	MKI67	SLC22A11	RPSAP52	YWHAQ	AIDA	OLR1					PIK3C2G	ARL9	FXYD6	LHX2	ZNF649	RCN3	CLCA1
	OCLN	FASN	PAK1IP1	NAT9	FH	CLK2	MTR					EPHA2	RNF182	HADHA	KRTCAP3	C1orf210	ZNF417	VPS36
	NIF3L1	FTSJD2	NAP1L1	UTP18	C17orf58	AMIGO3	C1QL1					IL10RA	RTKN	NECTIN3	SYPL2	UPP2	ERP29	LOC284570
	TAX1BP1	KIAA0947	DAB2	UHMK1	HSPA1B	POP4	MSL3P1					RPL38	TFAP2D	MBTPS1	CFAP58	DAPK1	ZNF354C	ALDH1L1
	PMF1	ZNF581	PRPSAP1	METTL9	IAH1	TIPRL	STK3					C1QB	GP9	HBG2	FUOM	SLC4A4	GPLD1	TRPC5
	SOCS5	GDI1	PRPF31	ALDH18A1	PABIR2	RPTOR	BAG3					FEZ1	RBAK	LINC01003	AHDC1	GRID1	EPB41L5	OR1Q1
	YME1L1	C10orf114	HMGXB3	NACA4P	TOGARAM1	EIF3D	C15orf41					IL6R	DENND3	SELENBP1	EMC6	IL17F	ETNK2	ABCA7
	ZZZ3	RUNX1	SNX16	C1orf141	SPRNP1	EIF6	BTBD3					PEX11A	GJC3	KBTBD13	GOT2	TATDN2	LZTFL1	PDHX
	THOC7	AGPAT1	SLC39A10	MIS18A	RPS19	FAM171B	RAP2A					ADRB2	SIVA1	ZFP36L1	MGAT4FP	KBTBD3	EFCAB6	AIRE
	SLC1A3	ADCY6	GRWD1	JAK3	PIGN	DCAF4	CENPO					BGN	GAS7	DTX1	TMEM198B	FBP1	DNMBP	ZNF136
	BOLA1	HOXA10	TBX2	DDX41	SRPK1	UBE2MP1	LOC100499177					ACOT13	ETV5	UBA3	DCXR	CHRFAM7A	SLC6A19	FAM190A
	PTDSS1	RDH11	NUDT5	EDC3	CTSA	TFAP2A-AS1	BIRC7					RARRES2	ELMO3	ANKS1A	ACVR2B	XKR4	C5	CTRB1
	P3H1	BZW2	RIC8B	SNX5	SLC40A1	TRPC6	BRIX1					MPPED1	NRG3	SURF1	SNORA41	CTSG	ACAD10	BLMH
	SACS	NUP43	CAP1	C6orf47	MCM7	FAM53C	PSCA					LONRF1	ZBTB32	PLA1A	FRMD8	SNORD24	PRR15L	CISD3
	CREB3	HIPK1	STXBP6	ANKRD29	DIPK1B	CHKA	HMGB3					PDLIM2	SGPP2	GTF2IRD2P1	LCN1	CCDC74B	SLC9B2	F5
	AAK1	DUSP12	EEF1E1	SARNP	DUOX2	SNORA5A	FRMD3					BMERB1	PRR25	MGLL	PRG2	ADCYAP1	FBXO15	LOC729678
	TAF11	STK3	NSUN5P1	NGDN	UNK	ATP6V1E2	LOC100507415					SLC28A1	HM13	CMPK1	C9orf43	RTL8B	VAMP2	PSPN
	MTX2	MTIF2	HYAL3	PPIH	MAPK1	KCNN3	GPR19					SDHD	DLEC1	OSTF1	ABHD10	MCOLN2	KLK11	EAPP
	PMS1	FAM63A	DDAH2	TULP3	GATAD1	MIEN1	LOC81691					NCOR1	RNF185	TXNIP	SCYL1	KANK4	ST6GAL1	ZNF295-AS1
	COMMD4	PARP2	RPL38	HNRNPUL2	ARPC5	SLC4A2	CYP19A1					HLA-DRA	TIGIT	UBXN8	CDC37L1	SLC35F2	PLXNA4	GLYATL2
	BABAM1	CYP2R1	MAPK3	COPS5	MGAT1	NAA20	CDK5					COQ9	ST8SIA4	EIF4E3	TM6SF2	PGR	ZNF701	NPHS1
	CCT7	KIAA0831	VPS33B	ZFPL1	PDHX	DAPK3	C6orf26					ABCC2	YES1	TMOD1	MIR1253	VTRNA2-1	EHHADH	C10orf67
	KIF5B	EED	IMPDH1	PLA2G4C	RBM22	PLCE1	PARG					SERPINA6	SS18	GGCX	MIR188	HRC	ARMH4	JAZF1
	UQCRB	HSP90AA1	PRAME	ARHGAP26	ANKZF1	LPCAT1	HSD17B14					CHRD	NCBP1	COX4I1	KLF9	CETP	BMPR1B	FAM27L
	HSPBP1	PYCR1	STAM	SLC9A6	YWHAH	SEC61G	CENPV					DICER1	ARL1	GAPDHS	GINM1	RHOG	OR13C4	TRIP11
	TTF2	PGBD5	WDR45B	PVT1	LEPROT	FAM169A	NIPAL2					IQGAP2	KRTAP1-1	FGA	CLN5	LOC100134868	CD164	ACRV1
	SMYD5	TJP1	PRR14L	FNDC9	DYNC1H1	CPSF3	NUDT19					HCLS1	SNORA64	SLC25A42	CSDE1	LINC00608	PC	INSRR
	ARF4	ANKRD27	VPS45	SFN	HROB	NEMP1	NME2					ABCA1	GALC	BST2	COL8A2	MIR188	HOATZ	EXD2
	RUVBL1	PRKCSH	S100A6	NXT2	PSMA4	ZBTB37	DUS4L					TBC1D9	CCDC57	ELMO3	GLOD4	SYAP1	BSPRY	CCDC72
	ZSCAN12	IFI35	MILIP	UBE2N	SDHAF3	CCDC93	MLLT1					CD300A	PFKM	FAAH2	CEP85L	MIMT1	PYGL	UBE4A
	TGM3	CCDC132	VPS54	PRKACG	CDC25B	WDR1	KLHL5					RBKS	PKNOX2	NME5	GPR78	C7orf33	RASSF9	AKIRIN1
	ADSS2	TEF	BRK1	S100PBP	KANSL1	TJAP1	NCAPH2					ASB13	ENDOU	ITIH2	MBL2	ADAM17	DRC3	WDR44
	MRTO4	MOSPD1	CCDC6	BRMS1	PHF3	SMAD3	RNF2					PRNP	ESRRB	SNORD139	GSTM2	LRTM1	ORM1	AMELY
	BCR	ZFP64	SARNP	SP3	PRPS2	CENPQ	DYNLL1					LOC100505915	SHROOM3	CYP4F11	RNASE10	CASP14	ORMDL3	EDF1
	BRD9	PLXDC1	AGTRAP	RRS1	GINS2	ARFGEF2	CHST11					CEPT1	tcag7.907	KIF13B	ELL	SCAPER	TTC38	TEX13A
	DDB1	TMED3	BICRA	LAMTOR1	RARRES2	CASTOR3P	TOMM40					BLVRB	MYO1G	CCDC3	PLEKHA1	ZNF28	SESN1	OCR1
	NOP16	IGBP1	SKA1	OTUD6B	FN3KRP	HAX1	PLEKHA6					AK4	EIF2C3	ADAMTS2	LINC01128	FCGR1BP	SLC1A1	FAR2
	NFKBIE	CDCA8	UBL4A	IDI2	KMT2E-AS1	ALDOAP2	MYOM3					GCAT	IGFN1	PRRG1	UGT1A1	COX6B2	ADH1B	ITPRIP
	ZNF107	ZNF362	C1QL1	ADD1	MBTPS2	SLC17A5	NXPH4					HAND2-AS1	ECSIT	CWC15	RPS9	ZNF630	RARB	GTF3A
	MEX3C	ZDHHC16	NDRG3	TRIM21	AKT2	BRIP1	KRT16P3					LHPP	C4orf37	ZNF684	FBXL15	BCL7B	CYB5R2	C16orf5
	MORF4L2	DNMT3B	SNCAIP	MPV17L	UIMC1	NUP107	HTATIP2					MMACHC	RAPGEF3	HBBP1	MYCBP2	SGCA	ITM2C	FAM46A
	PUDP	PTH2R	SLC4A2	ELOVL5	UBE3A	PES1	LOC100506548					COLEC10	C1orf200	CDC14B	RD3	S100A4	ILVBL	LHX6
	PPP1R13L	ZNF746	PRR11	SMIM13	TUBA1B	AIFM2	ARMC1					FRMD4B	LYPD5	SOCS3	RNF185	RTL6	SLFN13	SP1
	UBA1	ALG3	IFITM2	MNS1	NPTN	MSN	FSTL4					PER2	ZNF347	MAGEH1	TNFAIP8L1	CREB1	ZNF418	TSPO
	RPL27	FKBP8	STC2	NBEAP1	HSP90AA1	ATG12	COX4I2					KCNK5	NAA16	ICMT	CES4A	OR7C1	TMEM63A	BCLAF1
	SLC41A3	COPB2	SND1	RPS13	WASL	DISP1	AQP8					GRPEL1	SLC9A1	KLRD1	ZNF641	SLC22A16	LRIG1	MS4A3
	WDR46	TMEM214	PIEZO2	ORC6	MCM6	RAD51C	TCF3					EDEM1	ZFR2	SLAIN1	TMEM184C	MST1R	PIPOX	LINC00094
	COPB2	CSTF3	YWHAQ	CENPB	TK1	SOD2	BOLA1					LDB2	HLA-J	CYP2D6	RNA18SN5	FAM13A	UBL3	ZNRF4
	ZFAND3	TMEM111	ZKSCAN3	CAMK2G	IRS1	NAA50	SYP					CNGA1	C10orf82	SDHA	VNN1	SYNM	GSTA2	FOXF2
	NPR2	MMGT1	RBMX	NOP56	EGFR	C15orf61	MPP3					APOA1	RPP25	CLPX	NR1I3	AP4S1	BTBD16	PFN1
	SLC35C1	MSH2	METTL25B	SMYD2	LSM14A	SLC44A5	CBR3					C1QA	C11orf91	COQ3	PGLYRP2	AEN	AKT2	GBGT1
	SPAG4	GPR37	MAPK6	ELFN2	TNK2	CCDC124	TSEN15					FGL1	WDR17	FOLH1	FSD1	RUFY1	FMO2	WNT16
	ANAPC5	FANCF	USP3	CUTA	C1orf115	SLC2A5	ZNF33A					ARL6IP1	ZNF597	PDK2	RABAC1	SERTAD1	PLA2G15	FRMPD3
	RAB3B	DNAJC6	RRAGC	OPTN	RUSF1	SLC35E3	MYO5A					NPC1L1	C10orf126	TAPBPL	SLC25A4	NUDT4B	SLC5A3	ULBP3
	DHX29	ATXN2	SAP130	ARHGAP19	POLA2	PAK1IP1	DHX57					SPATA6L	SLC8A1	MYL2	LCE1D	ITPK1-AS1	LRRC75B	SLC26A9
	PTRH2	UBL5	ZNF266	FAHD2CP	RGS12	NAA40	OTUD6B					EHBP1	CIB4	CCL19	PNP	SSC5D	TCL1A	RPS29
	AUP1	PI4KB	HMGN1	SCARNA3	NARS1	RPL38	PDLIM7					PNPO	ZMYND15	LINC00442	SLCO4A1	PLA2G3	CSRNP3	DHX36
	DUS4L	COPE	ZNF271P	FABP5P3	PSMC3	PDCD11	VWF					DUSP6	LIPT1	RAB9A	MOS	CEP68	MON2	KSR2
	VAPA	WNK4	DPP3	ZNF622	EML4	CTTN	SLC5A11					MYO1B	FAM171A2	MAMDC4	OGFOD3	RPLP0P2	SEPSECS	PIGZ
	RPL13A	MED8	SMIM7	SPRYD3	PID1	H2BC9	AMN1					ANXA6	MS4A15	CRBN	MEFV	OR6A2	DNAJC16	ASB11
	ACD	NPEPPS	MRTFA	OR2B6	MED1	SNORD15A	CPPED1					KLF2	SLC39A12	FARP2	EGR3	KLHL3	KBTBD11	RTTN
	DTNA	IVNS1ABP	POP5	NARF	COQ5	HDGF	LOC645676					ID2	hCG_1776007	RASGRP2	HIVEP1	KCNAB1	SLC49A3	LOC283089
	PGM3	BSCL2	RRM2	CD93	TM9SF1	ZNF572	MAZ					GRB14	BBOX1	SLC25A20	SMPD3	ELAVL2	RCL1	RAG2
	HOMER3	CNOT10	B4GALT7	APOBEC3C	MDH1	SNORA38	TMCO1					HSDL2	TUSC5	ENTREP2	PDK2	PRSS54	VTN	NBR2
	C1orf109	MEP1A	TOP3B	CNOT2	HNF1A-AS1	GSDMC	FBXO45					SORBS2	NRGN	NAB2	PDE8A	SNX9	SLC13A2	RERE
	TEAD3	ACP6	GON4L	DCHS2	SURF1	TCF7	NHP2					IL1RAP	BMPER	TP53	HOXA11	NUP210L	VWA8	KIRREL2
	SLC9A6	PPM1F	CHEK1	SH3GL1P2	ASAP3	SUPT16H	PABPC3					AQP7	TAC1	IFIT1	ARID3C	SIGLEC7	KDF1	EPHA1
	ZNF419	SLC41A1	LAMTOR1	ZW10	LACTB2	ANP32E	LIN28B					GOT1	ABCD4	TXNDC15	MSL2	ZDHHC8BP	VCAM1	FABP2
	PQBP1	C1orf96	C10orf88	MRFAP1L1	NEU3	DDX27	ATP6V1F					CACNB2	UCKL1	DCUN1D4	CEBPZ	DGKZ	DHRS12	LOC389043
	MTMR1	WDR67	AIFM2	ANKRD27	CHPT1	OR5H2	HES2					CCL4	CTSF	ID3	GEMIN4	MIR1289-2	IFIT1	WHSC2
	OLFML2B	COPS6	RPN2	FOXN2	PA2G4	TRA2B	EIF2D					TPMT	ZNF800	AIF1	TEC	ACAP1	N4BP2L2	MECP2
	ZNF146	TNFRSF19	IWS1	RHBDD3	CCNP	TMEM39A	SCCPDH					MLPH	CRCT1	ADGRE1	PHAF1	BLCAP	CNTN4	SCAF11
	MRM2	TM9SF4	RING1	SPARCL1	TUBD1	PALLD	ZNF643					AMFR	BMPR1B	APOM	NOL4	FBXO15	ALDOB	PRSS35
	MAP3K9	TATDN1	RETREG2	CASK	PBXIP1	SNX12	HAX1					ADAMTSL3	CHAT	SLC25A16	SMARCAD1	SNORD113-8	GIMAP4	HLA-A
	UBXN1	TRAK2	CARM1	MIF4GD	UBQLN4	NDE1	MAGEB2					EVI2B	DFFB	YPEL2	ACACB	SLITRK6	GALNT16	EFHB
	RANGAP1	KIAA1704	ZBED4	LAMA3	RCN2	H2AX	SUV39H2					SLCO2B1	MRGPRG	KLK3	TMEM263	PNPLA2	CALHM6	PCNP
	COX6C	SNW1	FSTL5	NAP1L1	FOXO4	UBL7	EBF3					WBP1L	WDR27	CFAP251	ENPEP	PRKCD	OR52H1	PRO1483
	MCF2L	NEB	E2F6	COMMD2	KIAA1586	TMEM241	SNAP47					SERPINA3	PTPN7	CLINT1	PCTP	SIRPD	CFHR3	MLH1
	E2F3	PPP1R7	SLC2A1	HPS3	DHRS4-AS1	PDCD5	VCAN					IGKV1-17	STX5	PTGIS	CAPN3	BHLHE22	PIK3AP1	CXCL13
	ABLIM1	C7orf47	ARPC2	MKRN1	ZNF277	ADNP2	SCLY					GAMT	CCDC17	FGF23	SEC14L1P1	MPZL3	ALDOC	WISP1
	SRGAP2	TAB3	SLC20A1	ZDHHC9	ERH	SENP1	GPNMB					ITFG1	NLRP7	LSR	INHBA	SH2D1A	FRMD4A	WDR31
	POGZ	C20orf43	TTLL5	ST6GALNAC2	PMVK	DYNLRB1	FIGNL1					ICAM3	MYL2	SLC2A4RG	ODF3L1	OR4A47	IFT122	SRSF11
	NCOR2	CAP2	COX6C	BTBD10	PNPLA3	RPS6KL1	EHMT2					CCDC25	ENTPD7	GAREM1	ENDOV	TMC8	CAMK4	AASDH
	STAG1	STIM1	GTF3C3	RBBP5	NUP54	PPARD	EFHD1					PGRMC1	MT1IP	BAZ2B	DNAJB14	MIR599	FUOM	GSDMB
	POLR2B	ANO6	ZNF532	MAP7D1	ZSCAN29	SRP68	TAF2					DPYD	EGFR	TRIR	VSIG4	F2RL1	MT4	MORC4
	PPDPF	RPL23A	PELI1	NPM1	LRFN3	PLEKHA8P1	AQP6					TSKU	AGBL1	B4GALT1	CYP2C18	CLRN3	ARHGAP20	RGS10
	RASGRP3	SH3PXD2A	SERPINI1	RPUSD2	ARL2BP	QRICH2	ATP6AP1					IGFBP4	DEFB114	ZNF652	IFNLR1	LAT	SLC22A17	PMM2
	MAP1S	KDM3B	STAT1	BEST4	HNRNPH1	GALNT11	PRDM9					SLC39A14	GABPB1	PRADC1	LEXM	IVD	AOC3	RPL11
	CCDC88A	ZFP91	ZCCHC3	RAB5B	HAUS4	DNAJC14	CXorf61					CLN5	LYSMD3	HIGD1A	SNAI3-AS1	PROM2	FAS	LOC100507800
	MRPS30	RBM39	WDR73	FLVCR1	CAMSAP2	COL4A2	TUBB8					MAF	NRP2	AEBP2	PCAT18	PAQR8	CCL19	CCNL1
	ASF1A	FAM195B	NACC2	MED29	PAXIP1-AS2	EMC3-AS1	SSH2					RSRP1	GNAT2	PCCB	BTBD6	QTRT1	SERINC1	FAM20C
	RNF126	NFE2L1	UGDH	TEAD2	ILF2	ZNF726	CBX4					MGLL	GPR82	MYH1	PPCS	SRPK2	METTL7A	LOC100507584
	TRIM32	SMARCD1	ABHD4	MRPL13	ME2	GABRA3	KIF13A					RAMP3	CEP110	DPY19L1	TRAP1	FAM163B	OBSL1	GOLGA1
	H3C10	CKS2	COX8A	CDAN1	KIF5B	FRMD3	CYTH3					RGL1	GATA2	SYDE2	SOCS3	PER1	NCOR1	KCNE3
	SRPRB	GTF2E1	TLE1	PTPDC1	EBAG9	PLXNA2	NDUFB9					HABP2	C10orf12	TTPAL	ATG2B	ADRB3	SMDT1	METTL10
	SPSB1	LGR5	DDOST	ALG6	CLTA	YY1AP1	STAC2					SEC24B	ZBTB11	ABCC6	NOSTRIN	CARD19	ANXA13	ANKRD10
	ATP5F1E	NCKIPSD	SP5	MXD3	PRCC	VBP1	POC1A					PINK1	CD1C	SMPD1	HIBCH	C1QTNF7	SLC2A8	GLCE
	HDAC5	MCRS1	PKM	PRDM4	MRPS18B	H2AC8	GCK					POR	RSPH1	MAP2K4	IFITM5	PDC	MEP1B	ISL1
	GTF3C2	CAPZA1	BRPF3	POLR2J3	NAA50	TMEM120B	FTH1					PDE2A	ADAMTS5	OXER1	SLC25A26	PTPRS	KCNJ8	BIRC6
	CRNKL1	HIPK2	PDCD5	ERLEC1	PHF20L1	TNIP2	DCLRE1B					PLPBP	FBXO33	AVPR2	ALDH1L1	GRM3	NCMAP	BLOC1S2
	URB2	PRPF3	FLYWCH2	COPZ1	ZEB1	ZNF7	NAA20					FNDC4	MBTPS1	ASB13	CADM4	CDX2	DOCK8-AS1	TRPM7
	STAMBP	TTYH3	CDCA2	ZNF431	COQ3	CENPM	RNF148					ACO1	ABHD5	KRTAP10-7	WFDC1	SMTN	DENND2A	CNOT1
	CAND1	SFRP4	SSBP1	ASCC3	TRMT10B	CSNK1G1	FBL					ARSL	ANO9	CRADD	TTLL10-AS1	PF4V1	ZNF827	LOC100287216
	CYB5R3	PAPSS1	BCL2L1	ZNF252P-AS1	COX6A1	CCL3	KCNA10					TMEM53	GLI2	EPB41L4A	RFX1	RAP1GAP2	PCYOX1	LOC100505701
	CEP83	ABHD12	ZNF341	ACIN1	NRDC	SLC25A14	PAIP1					HDAC6	SPNS3	SLC9A9	GPRC5C	KLF17	SEM1	CSRP2BP
	CAPZA1	CABLES2	PWP1	DNAJC2	SUMF2	ATG10	NPR2					CFB	ASCL5	TLR3	CAMKK2	SLC12A3	CA13	CRTC3
	SPAG1	WTAP	TMEM132A	CREB3L4	COP1	IMMP2L	POGZ					DBH	GTF2A2	PGRMC2	PAWR	CRYBA4	FDX1	COPB2
	HNRNPAB	C1orf56	BLM	TWNK	RTF2	RAB5C	LOC643201					IFITM1	KLHL4	MOCOS	FKRP	DNAH2	XBP1	FAM188B
	DCAF15	NDUFA3	RNF44	TTC5	USP14	IGF2BP1	TMEM194A					MASP1	FAM13A	APOA1	SAA1	TNFRSF11B	CHST9	GPR113
	ARHGEF3	CELF5	ATP5MC2	KATNB1	GOLGA2	KIF3A	MAF1					IRS1	PRR22	PEPD	STK11	ICOS	PRRG2	NPPA
	CERS2	RRAGC	TIMM29	LINC01667	DAD1	AGBL5	CHD7					BNIP3	PCDHB15	FAM200B	GNA11	SLC6A18	NALCN	FAM53B
	RBMX2	TBCA	SNAP25	TRAF2	DLX2	OSER1	PPIL6					F2	HNF4G	CLU	SUMO4	GATA5	GC	SUSD5
	GRAMD1B	WDR5	ZBTB17	AIFM2	RECQL4	RIOK1	TMEM8B					MDN1	WDFY2	GDPD4	PNPLA8	SUN5	VAV2	FBXO31
	ANP32A-IT1	RPL39L	PLA2G7	RBMX2	RPS4X	VCPIP1	IER5					SIGLEC1	ST3GAL4	AKAP11	HSD11B1L	PTCHD1	EPHA3	TMEM42
	PPCDC	HSPB11	COA7	MRPL51	RBBP7	SNHG12	CHST6					CDHR5	FAM190A	CD244	SNORA68	IL15	SPART	ZNF839
	TAF5	PPM1B	ASB1	H2BW4P	EIF4A3	LMNB2	PSMB4					PHGDH	LTB	GVINP1	SRPRA	ADAM21P1	MRPL16	TEX13B
	PARPBP	SUSD4	SGTA	CCZ1B	PCBP1	METTL3	MGC39584					NR0B2	HLA-DQB2	GAS1	TARM1	PDE1B	PLXNB2	TTTY4C
	ABHD17A	DIO2	LYSMD1	MAPK1IP1L	NUDT16	CHCHD3	POLR2K					SLC31A2	MAP7D3	MRM3	HEMK1	SNORD83B	LRP5	DPYSL5
	ERV3-2	PTGFRN	SLC9A6	CDCA7	PSMD2	PRMT5	FANCG					RBP4	COL13A1	FST	ELSPBP1	EFCC1	ARHGEF10L	C3orf35
	RIPK2	SEC11A	NUP43	MLLT11	PWP1	TMEM101	PRAMEF3					GABARAPL1	ZNF154	ACADVL	TEK	CDH1	RECK	OR4D2
	TRPC1	SASS6	CSPG4	MRGBP	STARD7	ST3GAL2	GPATCH2					GPHN	SCNN1D	SEC14L1	MRPS36	GZMM	ONECUT1	SRG7
	EXOSC4	TLCD1	BUD23	BAIAP2L2	PGBD1	GON7	RFX5					SERPINA5	PTPRS	SHMT2	CNGA1	PLEKHO1	MUC6	MBTPS2
	RSU1	SOX13	SAMM50	HTATIP2	DCAF7	MAP3K8	CLK2					FANCC	TNRC6B	GBP7	CLCN6	RIBC1	LIMS2	PFN1P2
	CDCA4	HK2	ELF3	FAM110A	HNRNPUL1	SNORD45C	DNMT1					MYLK	PIK3R5	ALG5	SRSF5	RHBDL2	KCNJ10	FAM49A
	HDGF	SCRIB	TNFAIP8L3	CASTOR3P	ABHD16A	RAB3GAP2	GNB5					PID1	FAM115C	PTPN4	ZNF593	PARD6A	CMPK1	ARGLU1
	TNFRSF21	AGK	SCPEP1	TLDC2	GPS1	EPHX4	SLC38A10					VSIG4	LMO7	HHIP-AS1	PIM3	ABI3	GABRP	2024-09-12
	BORA	CAPZB	TFCP2	SOSTDC1	TMEM33	RTF2	NTPCR					SLC38A2	IGLV3-19	TBXAS1	PDE8B	AP1G1	ALDH5A1	PSMB9
	MAP4K5	OTUD6B	NVL	RECQL4	IDE	ARMC1	ZNF498					C8G	COL23A1	DGCR11	ANKRD20A11P	OTOF	CEP43	CFLAR
	MAPRE1	MELK	XPOT	VPS25	ALS2	FLT1	LYRM4					CD4	TMEM131	C1QB	ANKRD46	LMOD3	DGKG	IL5RA
	SLC2A6	IFT52	ESYT1	GALNT13	AKAP9	KLHL42	TADA2A					ZNF395	EFHD2	OR1S2	SLC38A4	SHC1	CAMTA2	KIAA2022
	NADSYN1	PSME4	FAM124B	COA3	ZCCHC8	B4GALT7	HPS1					MPDU1	C9orf68	GSTP1	DPT	SNORA67	SLC6A16	H1FNT
	NFU1	ANKRD36B	FAM193A	SERAC1	TNFRSF1A	NUB1	TOMM20					GLDC	IQSEC2	SFXN2	TLX1NB	POLR1H	EOMES	MLC1
	COPS6	LMAN2L	IQSEC1	PTBP1	H4C8	RBL1	TOP1MT					MTARC1	HSPB7	ENTPD8	CLEC4GP1	MEAK7	OTC	WHSC1L1
	NOL11	BEND3	LPIN1	MMP11	BRDTP1	NPAS2	SNX8					ATP6V0E2	HIRIP3	SAMD15	RXFP1	LPAR3	MS4A2	OR52K2
	COPS2	USP31	RNMT	H3C7	ACBD6	B3GAT3	PPME1					HSD17B8	UNQ2963	LYSMD2	WNT11	ZNF773	GATA4	LCE1F
	SNRPF	AP3B1	NRCAM	HULC	GCHFR	OR52E8	TPM4					PCBD1	ZDHHC19	GNAT2	NXN	ITGA9	TPCN2	ARHGAP31
	COMMD3	CMAS	ERGIC3	CFAP43	SDF2L1	MTCH1	ATPBD4					ALDH7A1	DLG2	RMND1	FXR2	OR3A3	GADD45A	FGF2
	ARFGAP3	MRPL15	RNF43	ORC3	GSDMD	CHD7	VSIG10L					IL13RA2	PAPD4	NIM1K	MIR1267	CRYAB	SLC16A4	SURF4
	PDCD6IP	C5orf15	EIF3E	IKBIP	NDUFC1	FTL	SCRIB					KLF11	FAM179A	EPHA8	DCT	PRKCG	VSIG4	PPP1R3E
	NCBP2	SLC25A43	TFIP11	VDAC3	NTPCR	CST2	ADCK5					LPIN2	RPL31P11	KRT16P3	HERC3	IGFBP3	RUSC2	SASH1
	FBLN1	DLGAP5	MOXD1	CACNG3	DTL	ALG3	NPC1					GSTM1	TEKT2	IRS2	CPNE8	GRAP2	APBB1IP	RHOD
	KPNA4	NUF2	SNRPC	TMEM14C	ZC3H12C	PLCG1	MED30					SRGN	LCA5	NAPSA	AOPEP	CHIAP2	SPIC	LTN1
	CASP8AP2	INTS4	ARL16	LSM4	NSUN2	VOPP1	SENP5					CYP4F12	SLC15A2	SCARNA2	SHH	RAMP3	CPS1	SPRR2E
	COA4	PIGT	FAM168B	RIT1	EXOSC8	DDX21	SRM					MGMT	MYOZ1	ITGA7	PISD	NPIPB13	RAB37	C11orf16
	WDR45B	PSMD8	RPS18	PCNX2	SMUG1	ZNF282	GINS3					UGP2	WDR18	DNAJB14	MIR2052	C1QTNF1	SNORD115-40	FAM181B
	H1-0	RPS27	FASTK	ARPIN	OTULIN	FBL	TNFSF4					ELOVL6	MBTPS2	NKX3-1	LMAN2	MIR30A	ITIH1	OTOP2
	MMS19	C4orf46	TBC1D16	NCAPD2	CEP41	BCL7B	CHRAC1					IGKV1OR2-108	DIO3OS	HLX	PTPN21	OR10A6	FOXP2	CPT1C
	ZNF532	TEX2	VIM	KLHL5	NOP9	TRIM52	PAK1IP1					PLCG2	XAGE3	SCO1	CLIP2	MRGPRX1	MIR600HG	STXBP2
	VEGFB	MRPL22	SFMBT1	PROCA1	COX5B	MAF1	TEDDM1					ENDOG	HR	PI4K2B	OXER1	CYTIP	PMEL	NINJ1
	ITPKA	PRND	PHLDA2	PRRC1	ZNF225	SPCS1	FAM171B					GCHFR	RALYL	TMEM205	SOD1	MIR148B	WFDC2	KLK9
	UNC119B	GPATCH4	SRPK1	OR14J1	TMCO1	MYL12B	IKBKG					ABLIM3	LINGO3	BZW1	FZD4	RNF151	ZNF609	OVCA2
	MRTFA	C10orf140	MAPK9	CSNK2B	NUFIP2	GRAMD1A	PSME3					GSTA3	UNQ6126	DLEU2	RGS11	ITPRID1	FNDC4	ORC3
	BRD3	SNRNP25	SLX4	LPL	NUP160	WDR43	FAM50A					SLC17A1	CPO	DNAJC19	IL18RAP	MIR1197	BLTP1	CCDC105
	SDAD1	TMPO	NXT1	PABPC4L	CLPTM1	POLR1C	SDF2L1					ECHDC3	GLI3	CCL5	LARP4	DCBLD1	TTC39B	GRHL3
	RTL8A	MPV17L	RB1CC1	PFDN6	ATRN	METTL18	SRPK2					C1QTNF1	SF4	ZC2HC1C	CMPK1	ACSBG1	BSDC1	ROM1
	FBXO5	KIAA1143	PTPN23	PODNL1	SF3B1	HTR4	CAPN9					IL1RN	LCN12	SLC2A9	RASA2	CERS1	SCGB2B2	KCNE1
	HSF2	ANAPC4	UFD1	NOL11	TECPR1	VMA21	CBX3P2					PCCB	GCET2	PTGR1	HDHD5	CYB5R2	RABEP1	SECISBP2L
	PDIA6	EGLN2	CLPTM1	RPSAP58	PDIA5	KIF20B	FOXD4					ERLIN1	HAS1	TMEM53	KIF22	CASP8	ZFP36L1	C6orf162
	HMGN2	TTL	FAM162B	RAB22A	ADAM15	BRIX1	TSEN2					TXLNGY	CLEC11A	DPEP2	CLEC12A	AMIGO2	NHLRC2	SLC43A3
	PDCD10	NUDT2	TUBG2	CCDC85A	SFR1	ANKRD1	PCDHB10					MOCOS	C16orf92	GZMM	ELAC2	ESRRG	PROM1	LOC645591
	SLC35G2	DNASE2	MPV17L2	ARHGAP6	SMAP2	EIF2B1	BCL6B					AUTS2	NOTCH1	NR2F1-AS1	CA5A	CD38	SCN9A	ACTR6
	HTRA2	CADM1	ZNF512	IL17D	TREML1	MMGT1	GBP2					CCDC69	RGS11	CCNH	ZC3H12C	ABCG4	PAPSS2	SNHG8
	PCSK5	SLC46A1	TSPAN10	TULP4	SLC15A4	H2AZ2	OPLAH					PER3	GPRIN2	TOR1A	PTGIS	MAD2L1BP	CPNE8	RALB
	NUP153	C11orf93	TIMM10	LRRC37B	TIMM23	QSOX2	TMEM147					SLC6A16	C9orf70	ZRANB1	CCNI	FBXO44	AJAP1	REG1P
	ZNF232	PSMG3	CENPL	CERS5	TMEM145	INCENP	NINJ2					GGT5	ACOX3	CBR1	FTCD	ATP2A3	CNPY3	MOS
	GINS2	SLC22A5	TRMU	SSRP1	MBLAC2	CLK2P1	SLC25A40					ASGR2	FAM55D	ABCG4	FMO6P	STEAP3	LIPC	KRT71
	FN3KRP	PILRB	RAB3IP	CD74	METTL6	VDR	DNAJC3-AS1					EFHD1	CTTNBP2NL	CYSRT1	DGLUCY	EIF4G1	DYNLL2	TGFB1I1
	DNAJC13	MKRN2	KIF20B	B4GALT7	TNS3	NIN	LOC100507265					ORM1	PGS1	PID1	COPZ2	PTGDR	TCAIM	CYP2W1
	ZNHIT6	NET1	TIPRL	FATE1	YDJC	RTN3	TOPBP1					FABP1	P2RX6	CMC2	EFNB1	CPA3	UBB	ATP4B
	SMAD5	EXO1	DZIP1L	PCDHB18P	XPO1	ALKBH6	MTX1					GAS2	BMP2	MTMR3	EVA1A	CFAP74	CLDN1	OR7D4
	RABGGTB	USP1	C12orf75	DSTNP2	MAN2A1	EDARADD	CCDC85A					SERPING1	C5orf49	KRBOX4	MYL7	TRIM62	CMAS	FCAR
	ITGAE	RALGPS2	LIMA1	SRRD	MPP7	PLEKHH1	ATG10					MST1	SNAPC5	OCEL1	CDH23	FAM24A	NPAP1	CLDND1
	CAPN15	STK11	SEMA4F	CDK5R1	LRRC40	KAT7	TM4SF1					FXN	CREB3L1	KAAG1	MIR518E	FUT4	PBX3	LOC100507140
	RPL27A	PAFAH1B3	LRR1	H3C13	DDX19B	SNORD79	USF1					MAFB	PDE10A	BMP5	BTD	SLC24A3	ABHD15	OTX2
	BCL7A	COL27A1	GSTA4	TNFAIP3	DCTN3	DUSP8	PPPDE1					LAP3	BAI1	LSAMP	POF1B	SEC24B	ACYP2	WHAMM
	CTC-338M12.4	TSTA3	HMGCR	NKAPD1	DMPK	DGKI	NOL12					GPLD1	DIS3L	ABI3BP	WSCD2	ADGRG3	MBNL2	LOC100130713
	EIF2B1	TNFRSF4	GPSM2	RELL2	PMM1	NUP93	XPR1					PRG4	CASC1	ABCB11	HADHB	PHACTR4	CAND2	IL22
	DHX9	CXCL17	MOB3B	CPD	IQSEC1	CRNKL1	TP53RK					ABCB11	EPHB1	MRI1	GDPD5	APOL2	MIR503	C12orf26
	CDV3	WDYHV1	SLC7A6	MED12	DBNDD1	ACACA	SPERT					NR4A1	WDR86	XPA	ACOX3	LILRA2	FES	SMAP2
	RPS12	PCSK9	PPM1F	SIX5	FGFRL1	HHAT	COG2					ACADM	C1orf69	CYTIP	ATG5	POM121L4P	CCS	LOC729059
	NLK	MOGAT3	TATDN1	TSPAN19	STAMBPL1	THEM4	CDC25A					SOCS2	MDH1B	CYBB	OLFM1	CLEC3B	ADSS1	ATP6V1G1
	DHX15	TRAF5	DROSHA	HSPB11	LGALS8	UMPS	CDC42BPA					ISOC1	NOD1	GATD3	BDNF-AS	C2CD4B	PPARA	ZNF25
	SERBP1	FOXA2	NFKBIE	ATP1B1	GPBP1L1	MTX1	ZBED3					PIK3R1	LCE3B	COQ5	TFB1M	RASL10A	GAB1	PLXNB2
	CHEK1	COL5A3	COL6A3	RNMT	PTK2	SMARCAL1	ZNF620					FBXO21	FAM136B	SLC9A3R2	SHROOM3	FGF10	CENPC	OR1L4
	XAB2	C2orf28	TIMM44	ATL3	APPBP2	CDPF1	DKC1					HYAL1	BRAF	FZD8	RFPL1	MIR100	ZEB2	IFNGR1
	SIPA1L3	GPATCH8	PROSER1	CSN2	TFDP1	SAMM50	LINC00204B					CYP3A5	DIXDC1	SH3YL1	SNORA47	EDN2	CCDC28A	GNAI2
	GPR107	DCP2	GTPBP6	MIR1909	LSM1	CYP2R1	MEA1					A2M	CCDC48	CYBRD1	ARRDC1	POM121L10P	IL20RA	TPTE2P2
	PEX1	HSPA1A	EIF5A2	URM1	KPNA3	NDC1	LOC284926					NQO2	RGS7BP	KLF2	AMDHD1	MYBBP1A	CLEC9A	USP46
	IL22RA1	RUFY1	CTDSP2	SMG9	MRPS33	CLN3	C19orf48					ADIRF	DENND2A	DUSP10	TIMD4	ATG101	TCEA2	YSK4
	PTBP2	MLL2	MYH4	PIAS3	DYRK1A	RPP40	MECOM					C11orf71	KCNK15	SLA	FGFRL1	IL15RA	KLRC3	IL7
	SUMO2	UTP6	ELOC	PSMC3IP	KLF13	ZIC2	LINC00346					CYFIP2	ESAM	CFHR2	SEMA6A	PTPN21	ZNF737	FZD2
	RECQL	UHMK1	PRUNE1	MORF4L1	CARMIL3	DHX8	CD3EAP					SAMD4A	KIFC3	RAB3IL1	HECW2	NDRG4	CD38	ZNF429
	TIGAR	SRD5A3	MFAP1	TCF15	CNOT2	URB1	UFC1					TMEM131L	USP32	RNF165	FCHSD2	FLCN	MPDZ	GPR87
	PSPC1	MAGEA12	GBF1	ZSCAN32	C7orf50	SLC35B4	CADM2					SUOX	PKD1	XRN1	TENT5A	RNF145	ZBTB48	CIITA
	ABI1	FNDC1	FBXO5	PUS7	SNORA26	RNF20	TRMT61A					ZCCHC24	BHLHE23	CALHM6	TPRG1	NAIP	TPST2	KRT24
	BCAM	METTL13	UBE3B	SERPINB1	QARS1	STEEP1	TTLL7					SFXN1	HDAC9	MRPS31	TP53TG1	BPIFB1	CLEC3B	DCAF5
	C17orf75	FOXN4	POLRMT	SPATA5L1	GPR20	TEAD3	CYB5R1					BST2	PGLYRP1	TSFM	RBPMS	GJC2	PRELP	GOLGB1
	HSF1	ZNF407	NRBP2	TMED2	NOP10	SLC25A33	LOC100132057					PLAAT4	EPHB3	RAB18	LSMEM1	GGT1	MTARC1	TCTN3
	MCAM	CD99L2	SNRPA1	E2F3	CYRIB	RAD1	HIST2H2BE					ACBD4	C4orf29	NOL4	CD200	ALPP	LILRA1	CHGA
	GMEB2	DNAJC5	HINFP	PMS2	ATG14	AUNIP	ABCB6					ABHD6	KRR1	MBNL2	CD27-AS1	PLA2G10	NDUFS1	RBPMS
	GTF2H2B	VPS8	OSTM1	ZNF260	GPAA1	PLXNA1	FZD6					MAOA	REEP3	ADAMTS1	SPDYC	VIPR2	PPCS	LOC100509091
	ZFR	DYNLT3	MIS18A	LYPLAL1	NAA80	HTR1D	ODC1					RHOB	ESPNP	S100A12	OR2W3	SDR39U1	ADIPOR2	LRCH1
	CILK1	C2orf24	CDC23	CTHRC1	UPF3B	PTPDC1	TRMT112					CCL16	POTEC	HAPSTR1	SMCO3	PLEKHG6	C11orf71	GALNTL4
	UVRAG	STAP2	ZNF296	CBX8	EIF1AX	PXMP4	MTBP					PECR	DCAF6	SMCO4	RCN3	SERHL	SLC8A1	TMF1
	MCM3AP-AS1	ASH1L	EIF4G2	RPL35A	RAP2A	SLC22A11	NPM3					SLC16A1	ZNF654	SGK1	COQ8B	CSDC2	PDK2	LOC100287616
	NANS	NT5DC2	SRM	COMMD9	HDDC3	PRELID1	ZWILCH					TPD52L1	PMAIP1	SPIRE1	NODAL	HEPH	IL18RAP	LIN7A
	NRP1	MKL2	NEB	TCERG1	UBE2D3	RPS4X	CYR61					ATF3	TNFAIP1	MIB2	MIR27A	C12orf50	SLITRK3	TCEB3
	CHCHD3	CPD	DR1	ZFC3H1	TOR1A	BCAT2	CCDC81					PALM2AKAP2	HLA-DRB6	AKR1A1	AHI1	CEACAM4	SLCO1B1	IGF1R
	DHX40	C12orf75	HSP90AB3P	NAPB	DHX35	MIER2	SOX4					PCSK6	PCBP3	NDUFB10	ERMARD	MIR542	SLC44A1	SOX7
	SEC11A	FXYD3	SH3GLB2	ATP2B1	RASGRP3	PRR5L	OR2B6					FBLN5	NLRP9	C21orf91	ETFRF1	SYTL1	HCLS1	OR11A1
	SEC13	RBMX2	DBNL	SCGB2B2	ADM2	KDM3B	MAGEC1					ABAT	IL21R	APOB	GASK1A	LINC00951	CYP3A5	HIPK3
	XRCC1	CAPN1	PSMC4	COX6A1	STAU1	ZNF574	PLXND1					EDNRB	LRRC29	MYOT	METAP1D	FAM241B	HOMER2	LOC401431
	NOX4	WDR45L	ECE2	ZNF106	IRAK1	TPP1	RIOK1					AVPI1	LENEP	RNU2-1	SLC16A10	SIGLEC17P	CLSTN2	LOC100131170
	TTC28	SPTAN1	RADX	CXCL9	ZNF124	POU2F1	NSL1					GCLC	OTOP2	ZNHIT1	ZNF18	IL1B	RETREG1	APOBEC3H
	SEPTIN7	ATP6V1H	ARHGEF35	OR1L3	MOSPD2	SLC26A11	SPARC					CRYM	PCDH19	HMOX1	ELK1	BMS1P1	GRK5	C16orf48
	RHBDD3	NEK4	CDR2L	CCDC138	EIF3I	NPM1	PALLD					ABCG5	STON2	GGT1	SMARCD2	METTL17	KRTCAP3	FLJ43860
	FRYL	RNF115	KHDRBS3	PIK3IP1	NOL12	GZF1	PLCH1					TGDS	C17orf66	NDUFC1	ZC3H12A	COMTD1	CP	FAM13B
	CDK2AP1	KEAP1	EEPD1	ARHGEF2	PSMD4	NUDT17	SCAI					PLIN1	PSG8	ST8SIA3	FAM151A	CRABP1	USP6NL	CBY1
	RPL23A	WDR55	CDC37	KANSL3	SHLD2	LMBR1	TATDN3					KAT2B	ITGA10	SLC6A1	VWA3A	TRAPPC2L	ZNF266	MADD
	NOL3	SH3BP5L	ZFPL1	ACTA1	CS	MRM1	ACCN3					PLAAT3	CCDC157	CDK20	MIR1277	PRPSAP2	HSD11B1	LOC100653218
	NPEPPSP1	PAIP1	KIF11	YIPF1	ST6GAL1	ATP5MC1	RSRC1					ALAD	AFF1	ARMC5	CCDC198	MIR892A	SLC14A1	MYCBPAP
	PAK1IP1	G3BP1	CBX8	HNF1A-AS1	GLB1	CACNB4	YWHAZ					SUCLG2	TRIM13	ECI1	RBBP6	ADAM21	LARGE1	SF1
	SRSF10	TMEM126B	MRM2	OR4M1	CWF19L1	METTL1	PLP2					APOL1	MIB2	SPI1	HPD	MAP1B	NYNRIN	ST13
	UBE2M	CCHCR1	PIAS3	OR13A1	CUTA	USP11	KIAA0907					KLF12	HIST2H2AB	PLK2	SAMD11	VAV1	CCNI	FKBP15
	MYLIP	GINS3	PPM1M	MTX1	SREBF2	GMNN	PCNA					GREM2	MKNK1	CNDP2	MROH2B	ENG	SLC16A9	SENP6
	DSN1	MAPKAPK5	AGR2	SEMA3G	NUPR1	UBE2Z	STH					SLC25A37	B3GAT1	C1QA	SLC17A2	STPG2	MIR101-2	TCP10
	SPCS1	SSBP1	VIRMA	TBC1D24	TJAP1	DNAH14	CCDC137					SYBU	SPATA3	CMTM4	OR5I1	JMJD6	TNFRSF14	OR2C1
	IQCE	SHISA4	POLR3H	RPS18	DDI2	CBX4	VPS45					NAMPT	REV1	TOB1	ABHD15	DZIP1	CTTNBP2	UQCR11
	ERAL1	ATF2	SLC38A10	SNORD12B	FBXO4	MTX3	LYSMD3					LYRM1	RRP8	LINC01348	NME5	DIO3OS	TLE4	ZNF525
	NBAS	CPSF7	CHRAC1	LSM3	DDX42	ZNF219	LRRC37A3					CYB5A	POU2F2	MAN2B2	NFIA	CARD11	BAIAP2	FLJ20021
	TRIP10	IRAK2	DPY19L4	PPP4R4	NR2F6	ATXN2L	TP53INP1					ALDH6A1	KIF17	PLPP4	TUBGCP2	RNF122	PIGQ	GIT2
	SHQ1	DDX42	JTB	NIBAN1	DGCR6L	ATP6V1E1	PPP1R1B					LYVE1	RORB	NDUFC2	ITGA9	THBD	FAM162A	LGALS4
	NAA15	CCDC53	RNF181	MACROH2A1	CTSZ	ZNF16	NOM1					DLC1	WDR20	CADM3	DFFB	CDH26	PNP	HOXB1
	IDH3B	DTNA	CRIP1	ZFP91	ZFPL1	TNFRSF9	DNAJB11					SLC6A13	CST4	CDK10	NCKAP5	CSGALNACT1	CSRP1	GRM7
	NGRN	CREBBP	GGA2	CEP85	ZHX2	PIK3C2B	CACNB4					PNPLA3	ACER2	DNAJB9	LOC100506236	LINC00908	HDHD3	CDKN2AIP
	NECTIN2	DCAF4L2	GEMIN2	CALCRL	DDX6	RPL30	NEDD4					CISH	PIGW	ASMTL	GTF2H4	RHOH	ISYNA1	ABRA
	CHPF2	NRAS	RPS11	TUBB4B	TTC1	PDZD2	IPO9					SMAD6	MYCN	C16orf87	ABI3BP	PDE4B	SELENOP	DDX25
	CSRNP2	C7orf49	RC3H2	PAQR9	KRAS	PRMT3	USP27X					ADI1	WNT10A	CDKN1B	KNDC1	SNORD65	SRPRA	ZNF771
	CENPQ	GRINA	DPCD	MSH6	WASF1	COPG1	ZYX					PIGV	C1QTNF2	ELF1	LGI1	AXL	GRIA3	KCNA7
	ZNF473	STIP1	RHNO1	TKT	KAT2A	ZNF777	FBLN7					ASGR1	CEACAM4	PGAP3	MRPL41	STK24	ARFGAP2	PKD2L1
	ERBB3	MRAP2	DUSP9	PRAMEF7	ACTR1B	LINC00528	ABLIM2					EIF4A1	CIDEA	FLVCR2	ACAD10	GNG8	ANGPTL3	GFM2
	POLD3	ATP6V0E2	NAPB	RNF144A	NT5DC3	GPNMB	FAM49B					BAAT	C9orf66	ACOT2	RBP5	CASQ1	MXRA5	FRMD8
	OXTR	SETD4	ANGPT2	U2SURP	AP2B1	NABP2	MOB3B					EXPH5	FAM53C	PLCXD3	FETUB	TRPC7	TNKS1BP1	MGAT2
	SSX3	ZNRF3	PAPSS1	ZNFX1	E2F7	C7orf25	CHD1L					CFHR2	C1orf190	AUTS2	ANGPTL4	IL4	NDUFC1	TRIT1
	ISG20	GAL3ST4	MEA1	FGF13	H2AC7	COL8A1	ZNF34					ITPR2	IL10	GIMAP7	SELENOI	RIN1	HENMT1	LATS2
	SP2	SRGAP2P1	CNPPD1	FLT1	HIBADH	DNAJB6	LOC100129960					CD81	B3GALT2	SPATA2L	CBS	GTSF1L	NUDT16L2P	PNPLA1
	AK6	HIP1R	RUVBL1	CRNDE	PTMA	SMURF2	TPM3					ECHS1	KCNE4	EDAR	MBNL2	SOX15	MYO1B	SLC18A3
	NDUFA1	DOLK	PCBP1	TMEM126B	APOO	HILPDA	ATE1					PROS1	MEF2A	PIGR	NLRP12	SLC12A2	HOXB4	FAM73B
	SART3	TRMT12	BBX	RPL23A	RAB1A	TMCO1	POTEF					EGR2	PSMG1	RBMS3	BAG4	PAQR7	PRKCB	VTI1B
	ITPA	DNAJC14	SLC4A1AP	NPLOC4	TLCD4	CREB3L2	CIZ1					SERPINF2	ANK2	NRG4	AP1G1	SEL1L3	GAREM1	RNF138
	PSMB5	CLGN	PPIL1	MUC13	MRPL58	THOC2	RAB23					FERMT2	CMA1	MCFD2	MLPH	CYSLTR1	MYCBP2	SCNN1G
	ANGPT2	TPR	MFSD14B	DAGLA	PGAP1	DNAH12	LOC493754					SDHB	IL17RC	OR9A4	C16orf87	CDCP1	ARHGAP15	LOC286161
	ZNF84	CTNND2	WDR55	CRELD1	RBM18	LYN	NRAS					GADD45G	RP11-374F3.4	SLC9A3	XPC	FAM167A	ENDOD1	ARF4
	RPP30	ZNF189	CEP350	GABPB1	PPIP5K1	DCK	HIST1H2BG					NPY1R	PBRM1	TMEM59	C4orf19	TTC12	FBXO25	ZRANB1
	SLC29A2	DTD1	MYO1A	EIF2D	GNPAT	CORIN	YWHAG					SELENBP1	RAPGEF5	RITA1	ZFAND5	LINC02418	TSPYL1	PARP4
	SLC30A5	PTPRG	RASEF	BHLHE22-AS1	PPP2R5C	GEMIN7	NANOS3					CFH	GABPB2	ADIPOR2	BHMT	SFSWAP	ZNF879	NR3C1
	KCMF1	FLOT2	DUSP18	SPCS2	NRTN	CCDC88A	FTHL17					NAT8	FCRL1	SMG6	RANBP6	MIR183	SH2D1B	PPM1A
	EIF3F	SPC25	RIPK2	FAM118B	EXOC3L2	NAGPA	C14orf93					SCP2	CCDC147	NIPSNAP1	TRIM66	PSG1	EIF5	KCNK10
	ACTR10	SNX11	ZBTB3	PYGB	CLN6	TRAF3IP1	PPFIA3					PSAT1	ITGA2B	SIK3	ALOX12P2	TRPV2	MDH1B	CASP6
	MED12	TFIP11	ZNF212	ZC3HC1	MOSPD1	CRTC2	SMARCA4					RAB17	KIR3DS1	NAA38	LRP5	ANTXR1	PRDX3	AURKAIP1
	NMB	APITD1	ALG8	DDX3Y	TMEM192	DNASE2B	FNIP1					ALDH4A1	RNF141	KPNA1	SNORD105B	ACTG1	PDSS2	BAIAP2
	SMG5	PCMTD2	SNRPD3	CRACDL	LPCAT3	SPIDR	DISP2					SLC6A1	MAGI1	RAB14	CYP2U1	SLC8A3	NR1I3	CRLF2
	LTA4H	CBR3	ZNF256	RPIA	CAMKMT	CBX3	SMG7					STARD5	PCSK2	UBALD1	CHPF	COL4A3	TRPM8	PSMA5
	FADD	NAE1	RPS3	CYREN	NXT2	OR5H6	CHTOP					MIR22HG	MLLT4	LRRK2	WEE2-AS1	MSR1	RCVRN	AK1
	OBI1	DMKN	EDEM2	DGAT2L6	DPAGT1	RAB29	EDARADD					IER2	CXorf21	OAS2	TMEM220	APBB1	EDAR	IGIP
	TMCO3	SLC25A16	RP9	ZNF329	KRT18P55	NPSR1-AS1	JOSD1					NAAA	L3MBTL4	C2CD4C	ST3GAL3	ISL1	SMPDL3A	TRAPPC6B
	GALNT7	RHBDF2	SNTA1	SH3PXD2B	AIMP2	THAP5P1	LOC100506668					CYP27A1	ARHGEF4	ACOT1	VSTM2A	ZBTB32	NAGLU	PAM
	UGGT1	CFHR5	CCNO	SOX18	PLEKHM1	KATNB1	CEP72					JUNB	IGSF22	FABP1	SOWAHB	VWC2	SIGLEC14	FABP12
	ARHGAP12	PARL	PBX2	VPS13C	PSENEN	TLCD3A	CDC73					EHD3	SAMD12	BTBD16	CYP2C8	RUNX3	ST3GAL1	SP140
	DYRK2	TMEM219	GHDC	ARF4	ZNF510	BID	PKN1					ALDH5A1	CYorf15A	KNG1	ST13	PHC1	KIAA0040	C16orf46
	TFG	BAP1	STK38	PPA1	C1orf198	SNORA68	TYMS					ETS2	MVK	SPTBN5	DNAJC19	KLHL28	SELENOW	POLI
	NOSIP	SIPA1L2	MVP	SEC22A	LRRC37A6P	DNM1L	REPIN1					IFIT1	SPATA6	TSC22D2	SNRNP200	CHRM1	PER3	IL26
	EOLA1	TCFL5	CDK2AP1	SESTD1	EIF4A2	C6orf47	IPO4					PLA1A	WISP1	RANBP6	BAZ2B	TTTY11	ZNF790	ZFAND6
	VAMP5	SUB1	ASF1B	H2BC7	SSBP1	PPP2R5D	PDSS1					MACROD1	MRGPRE	NARS2	FAM95A	CLEC4G	GZMK	CPLX4
	MARCHF3	GIT1	FUBP1	ADGB	UQCR11	TTC9	NOP2					CROCCP2	C17orf13	MLF2	PLCXD3	IFNB1	NRBF2	CAPRIN2
	SFXN3	C8orf76	FXR1	RPS27A	PTAR1	USF1	LOC440934					AGXT	S100B	SLC16A14	SLC39A8	POLR2A	GNG12	MGAT1
	OGG1	STEAP2	TMEM199	PMS2P2	HARS2	SF3B3	DISP1					HGF	ASMT	COL8A2	GPT2	ANKK1	CNNM3	COX4I1
	GLRX2	C6orf153	ARHGEF5	CD40LG	SLC25A5	THSD1	SLC5A10					TRIB1	RHPN2	GPBAR1	KRT17P5	OR2Y1	MAL2	P2RX5
	ZNF318	INTS7	RPS10	PXMP4	TUBB2A	CPD	GALK1					ACAT1	FAM193B	LIN54	FOXC2	IGSF11	IL17RE	PLCZ1
	TRAPPC12	EIF5B	STX6	EXOC3L2	TMEM150A	NEDD4	TRIM28					ADGRG6	RNF187	JMJD1C	ATG16L2	RPS7	CMBL	SPAG11B
	RHBDF1	RRS1	EEF2KMT	RPS23	GALK1	XIAP	FUS					AADAC	SRL	TMEM25	SLC9A9	SPIN2A	LRRK1	PPP1R16B
	MAEA	PCP4L1	NUP42	OR1I1	VAMP1	ALG6	RASGRF1					F7	WNT10B	ERGIC1	STEAP3	PRSS57	MTUS2	LOC100132287
	IFNGR2	COPG2	STK25	SLC39A10	UBR4	SLC5A4	DBIL5P					F8	ARRDC1	FANCC	FAM104B	SLCO1B3	PINK1-AS	SMAD5-AS1
	RNPS1	CCDC93	SNHG11	H4C3	DUSP12	SERPINI1	CPA4					SULT1E1	CSDC2	TNFRSF10B	UGT1A3	FGF23	GPRASP1	ALPK1
	H2BC9	TM4SF20	PKNOX1	ARHGAP18	HEXB	DDX59	MIF4GD					MXRA5	PSMD12	SDSL	LCE6A	CCNA1	KLRB1	LOC100506710
	TEX10	ZNF75A	NELFE	FCGR2A	DHX34	RAB15	LOC100129502					CAPN3	PTPRN2	MZB1	DLEU1	INO80E	NFASC	C5orf38
	RABIF	PAGE1	MYOF	POU2AF3	ONECUT2	ABCC10	TTC35					F13B	HOXA2	GASK1A	COBLL1	ZNF665	PPP2R2D	THAP10
	CHEK2	CAMLG	ANAPC5	SRP19	RMI2	SFT2D2	EPHB2					PAMR1	C17orf88	THAP5	RAB17	OR4K14	LECT2	LOC729915
	GDI1	ATXN7L3	KIFC2	NES	SNORD32B	MRM2	YKT6					HSD17B2	CSNK1A1P	C4A	B3GNT6	CCDC62	TAB2	SYCP1
	EXO1	RPA1	PGBD1	GNB5	FBXO42	SCARNA22	SPA17					MPC1	AKAP3	ELOA	KAAG1	OLAH	MEIS2	NEURL4
	POLR1G	SFN	SULF1	NSDHL	MCUR1	SPATA5	TIGD7					DHTKD1	PHOSPHO1	UROD	FZD5	LSMEM1	TTR	IL17F
	RRP15	ORC3L	PPP1R14B	IFIT3	MCM5	VRK1	SCARA3					ADCY1	EMR3	KANK4	RPL21P44	CDKN2AIPNL	CR1	G3BP2
	DGKZ	DERL1	SURF6	SMS	SMC2	PIGT	KCNH6					GPT	PTPLAD2	BTBD6	MIGA1	PDLIM5	EPHA1	CHRM2
	LINC00342	KIAA1797	RTF2	TMEM179B	KLHL24	RADX	EFNA1					TRIM66	TNIP3	FGL1	BRF1	TNFRSF13C	DCXR	LTA
	UNG	LIG1	NIF3L1	ITGAV	PIGM	GORASP2	BLVRA					INSIG1	CCK	CNOT6L	KLF12	IL1RL2	SLC27A2	OTOL1
	C11orf80	MRPL27	CCT2	TOPAZ1	TAX1BP1	B3GLCT	BCAS4					CYP3A7-CYP3A51P	BTBD6	RGS18	SFRP5	PEG3-AS1	THAP4	DKFZP434H168
	DUT	TRIP13	LPP	RBM4	RNF130	PDE1C	POP1					RAPGEF2	HBD	SGCA	CLIC6	DNAJC28	HID1	SCGN
	C12orf4	ZNF444	ATP5F1EP2	CYB561	TRIP12	ZNF449	KLHL13					SLC66A2	SMG1	PRAM1	TMEM100	BBX	ZCWPW2	LOC100127886
	UBE3B	BCL2L12	ATP8B2	MTERF3	GTF2F1	RALGDS	ARPC1A					LIME1	TAC4	NR0B2	SETD3	HPCAL4	GLIS3	ADH7
	WASF2	ITFG3	RBM15B	MFSD11	EFCAB2	RGS16	SPAG1					HMGCL	INHBC	IRS1	BSPH1	ARMCX3	ANGPTL8	KIAA1644
	FTH1	BRPF3	ZNF324	UBXN2A	PRR15	GAS2L3	PSIP1					MYO10	ZFPM1	AKAIN1	LRP1	ZNF589	C3	N4BP2
	MTF2	LIN28B	CPSF1	NRCAM	STIL	REG1A	LOC158960					IRF8	DMXL1	HMBOX1	CA13	MMRN1	OAZ2	TXNDC3
	MAD2L1BP	OTUD7B	CHN1	KRT23	ZNF512	NKAP	SLC26A1					CAT	ALDOAP2	P2RY12	ARSL	PENK	CASP4	C11orf88
	RMI1	VPS33B	CCDC124	XRCC6	POLG	FAM133A	LOC100170939					COBLL1	DOK5	SEC24A	SPAG16-DT	TPRXL	NOS3	CHERP
	ZNF239	TOB2	STOML1	TUBB8	OTUB2	GNAL	NOP56					SATB1	SPRR2F	ITIH3	FAM238A	PTX4	SEC16A	SCAF8
	HNRNPA2B1	PHF16	COPS5	NUB1	CLCN5	NUTF2	PUS1					GCGR	MYO15A	MAG	C2orf88	CACNA2D2	MPDU1	RAB11FIP3
	KCTD7	C12orf45	USP39	SLC25A33	SLC39A8	HAUS2	DLAT					SULT1A1	RP11-138L21.1	REPS2	LRRC75B	MIRLET7E	ZHX3	ZNF501
	LIF	CCDC163P	COX5A	RAD1	ADNP	SEMA7A	SHISA6					GPM6A	PBX4	CCDC90B	USP45	NDN	ASB13	ZNF700
	DYNLT1	JKAMP	WSB2	PRMT5	CAST	SYNGR2	C1orf216					RNASE4	SETD6	CCL2	OSTCP1	TNNC1	ALDH7A1	TMSB4X
	DDIT3	PFAS	WIPI1	DMXL2	CARD18	SYPL1	RIT1					PAIP2B	ENTPD4	NLRP8	ZFYVE1	CLCN6	MIR130A	ZP2
	SMG8	GPX1	TUBB4A	PFAS	VPS28	SART1	C21orf37					SIRT5	C6orf217	GPRASP1	TRIM2	INSYN1	ABCC3	UBE2D4
	C20orf27	ACTA2	ZNF34	PMFBP1	MAPKAPK2	GGPS1	SLC30A10					PRODH2	HOOK2	CITED2	MAIP1	FAM174B	CIPC	LOC399744
	APPL2	EPHA1	ANKRD49	HASPIN	GIP	TXLNG	GABPB1					CSAD	2024-03-07	CCDC106	GABRP	PDE8B	BMPR2	KRT37
	UBE2J1	THOC5	BLOC1S4	TYMSOS	ZDHHC24	RPL7	LOC145783					LIPC	DUSP1	SLAMF6	LINC02275	PTPN7	SNORD116-1	IQSEC3
	SALL2	PTP4A3	VPS8	GPR22	SLC38A3	SERPINB1	CNTD2					TTPAL	MAP1LC3C	COQ2	MRPL37	PYGO1	RANBP10	SIK1
	COPS8	SLC35A4	PPP1CA	GIMAP2	VPS13A	TMEM245	TMEM237					TMEM47	NHLRC4	GGACT	DNAJC17	RAB33A	ABCC6	TOMM20L
	RBM28	IGF2BP1	RPS19BP1	NQO1	GOLGA4	PRKAA2	SLC29A1					ZNF330	MAPK4	PASK	IVL	DEFB110	NEK6	CCNC
	KBTBD2	DNMT1	CAPN1	DPP8	WDR27	MGAT5	CLIP2					ZFP36	GLB1L2	PTGER4	LGR4	RPAIN	COQ2	ZNF100
	OXLD1	ANKRD49	PLXNA3	ZNF746	COL18A1	ATR	TUBG2					GLUD1	KIAA0408	PBX1	TMLHE	MFSD4A	CCL21	ARHGEF1
	ANKRD6	HSPA9	ZNF384	GTF2H5	MPST	OR52E6	MDM4					RBP1	TXNRD3	WFDC10B	VAMP2	DNAAF8	SNORD115-38	WNT9B
	NRBP1	TJAP1	KIAA0232	RAD21	NDUFA1	HOXD10	DROSHA					CPN1	RCVRN	KRTAP10-3	LOH12CR2	ZER1	SNORD116-15	SNX21
	BLMH	MAGEC2	WDSUB1	TNFRSF25	TBC1D15	RCBTB1	PGCP					PTGIS	LENG1	HAPLN2	MIR646	NR2E3	PON1	FAM47E
	INPP5F	NONO	GASK1B	AP3M1	UBA52	BRD2	SOSTDC1					DCAF11	C10orf54	R3HCC1	DIP2A	TNR	SCG5	STAP2
	SMARCAL1	TMEM85	ITGB3BP	TFAP2E	ZNF658	H2BC7	C14orf169					SHBG	ALOX12P2	GNPTG	CCDC122	OR9K2	SPON1	OR52A1
	KANSL2	C17orf90	MBOAT7	VARS1	PPP6C	ATG7	GM2A					TUT7	TTC16	SNX25	ECSIT	CDHR2	ACOT2	USP2
	UIMC1	PPP1R11	WARS1	ANKIB1	TINAG	RNF32-DT	HABP4					MTARC2	DDR2	CSF2RB	RBM38	NUP210	PAQR7	ANK1
	CYBC1	SLC39A10	C1orf74	ITGA4	PDSS2	GON4L	SLC25A44					CFI	SLC17A9	GXYLT1	SPIRE1	BVES	MICAL3	KIAA0247
	CLN6	RPL32P3	CDK2AP2	PTOV1-AS1	MYL6B	SEPTIN7P13	LOC100506262					COMT	CWH43	COPZ2	LOC100131532	FHOD1	CPO	FOXI1
	ZFYVE26	UBR7	RPP40	PPM1F	ZNF367	UTP15	SPTA1					SKAP1	GDF5	ELMOD3	SAV1	THBS1	CRBN	WDFY4
	POU2F1	RPL27	OLR1	RTL9	UBD	MCM5	RFWD2					FAXDC2	DDX31	PRAF2	PEMT	MYH4	MMADHC	HCG4
	LRRC20	XPOT	GSDME	ARHGAP33	NFS1	MAST2	CAPN8					GBP1	KLHDC7A	COX14	USHBP1	CLASRP	CTDSPL	RBM17
	IFT20	PGAP2	QRICH1	LDLRAD1	PUS1	RPAP1	CDH23					CPB2	DCLK2	FSTL4	SNORA46	C17orf97	FBXO3	ZMYND8
	CDK5RAP1	CPNE1	TSPAN17	RAB11FIP4	UBR2	SPATA2	PTHLH					CD1D	hCG_2038586	GRIA3	UTP14C	RGL4	NDUFV1	CHD2
	HMG20B	MED29	SNRPF	H2AC1	RHOA	H2BC6	ZNF16					KAZN	MRPL17	FAM86EP	ARHGEF26	SNTN	ITSN1	PPM1K
	NCKAP1	RAB11FIP4	PUDP	ZNF692	ACTL6A	PSMD7	TMEM101					FAH	ZNF415	TNFSF10	TOLLIP	IRAK1BP1	SNORD116-24	ZNF488
	ACTB	C19orf48	ATRAID	MYL6B	FBXO28	PI4KB	LOC96610					FAM149A	SYTL3	LINC00879	IGSF22	MIR222	MYD88	KRT2
	PKD1P6-NPIPP1	CCNA2	ZNF91	BPNT2	PEA15	BAGE	BUB3					ECHDC2	TMEM130	QPRT	APLP2	NCAM1	TPP2	MRGPRX1
	ZNF184	SOBP	DTL	FUCA2	TRAPPC6A	APAF1	ELMO1					SLC17A3	DCUN1D1	TENT4B	PLAC9P1	PDGFRA	MMP15	GNAI3
	MYG1	TTC31	PUS7	PSMA1	RYK	RNVU1-3	BEND3					ASPN	ACTC1	ZNF80	SESN2	CD40LG	KLRC4-KLRK1	TBC1D10A
	MAPK1	SEPN1	PPIA	SHISA5	MNS1	RB1CC1	NANP					KBTBD11	REPIN1	SERPINB8	POM121L1P	SCN3A	CFAP57	EMR4P
	OPTN	LSM3	SLC43A2	SLC2A5	SLC22A8	ZNF34	WNT3A					C1RL	C21orf30	FBXL14	SHROOM2	SIAH3	TF	C1orf192
	IFT57	PPA1	ERP27	SOX4	MAGOH	TIMM17B	SHD					PGM1	FAM129B	RARB	MIR553	KLRB1	ABCG8	PSAPL1
	DARS2	ZBTB9	SLC10A3	FNIP1	HMGN2	IER3IP1	LINC00491					AGTR1	FAM57B	FHIP2A	CYP4F12	STARD5	SESN2	USP9X
	AFTPH	CLN6	CAD	THOC5	GNAI2	FAM43A	MYB					APOC3	GCNT1	CZIB	DLG4	SLC30A4	SDC1	PPP4R1L
	MLH3	MAP3K7	GABPB1	SEMA3F	BOD1	CCDC15	ATP4A					LEPR	UNQ6125	GSTA3	AK3	ADD3	SLC25A16	NTSR2
	PSMB3	HJURP	CD248	C6orf136	NUP205	PHF20	LRP11					FCGR2B	SEMA6D	SEC14L4	HERPUD1	UCA1	HECTD1	MBTD1
	BCORL1	PVRL2	VDAC1	FOXS1	UBP1	CEP76	TMEM145					TFR2	VILL	NFKBID	EDN1	DUSP13	INF2	PPP1R18
	PLEKHM2	FCAMR	HDAC11	EXOC6	DPM1	GCNT4	CLIC1					SORD	STK32A	PITHD1	PLIN1	TMED3	ZNF137P	RABEP1
	CCDC59	KCTD3	CTSK	BTF3L4	NR2C2AP	PPP6R1	NARF					NEAT1	P2RX1	SIX2	MMRN1	WNT2B	SERPINA3	ODF3L2
	RPL7A	ACSF2	TRIM27	TUBB	FOXN3	NELFCD	YOD1					CETP	LRRC49	FGG	ASPRV1	BCL6	STRN3	KCNJ10
	FANCF	FAM199X	LEF1	OR5AS1	PROX1	CLVS1	TFCP2L1					ASL	ZC3H13	FHL2	JADE1	MIR154	IL6ST	GPR31
	EIF3K	ARL8B	ICAM2	P2RY8	STRIP1	PREB	CHEK2					PCOLCE	POLR3H	PDGFD	TMEM120A	CRH	TTC23	KIAA0664
	GGNBP2	ZNF672	VPS11	ARID3A	ZFP36L2	NOP58	MARS2					G6PC1	SYDE1	DIS3L	C1orf68	TAF13	ZNF528	RFX4
	RNF144A	C5orf22	DCP2	LIPA	GLYAT	DDX10	GEMIN6					C1S	CASP9	AQP11	CYP26C1	TARP	LNX2	TAS2R40
	RAB3GAP2	ZDHHC6	TTLL4	ACTB	RBBP4	EXOSC4	LOC100133299					F12	CSDA	AQP3	ABCC6	HRH4	LST1	OCIAD1
	POLR2H	SMARCAL1	RELB	TUFT1	ATF6	JARID2	FAM149B1					NR3C2	SKI	MEP1B	TENT4B	UBXN2A	PIP4K2A	PCGF3
	NSF	WRNIP1	ZNF30	RRP1B	LYSMD4	TJP1	RBM42					C4BPA	PEX12	KLF6	TGM6	MYO1G	NFATC3	ECHDC3
	GLUD2	SCGN	GORASP1	SEC23B	ZC3H12B	SPATA45	ZNF736					CES2	AKAP13	SLC20A2	SNORD68	PCA3	SLC38A3	CNGA4
	CDK5RAP2	IER5	CCT7	SUSD1	KRT5	LYZ	RTDR1					CA5A	RLIM	SLC35A1	MLF2	MIR759	COL27A1	TAS1R1
	SUPT5H	C20orf4	TTC1	FAM217A	MAPRE1	TRIM55	EXOSC4					KLHL2	MAG	SHD	UBE2G2	LINC00426	KRT17P5	HTR5A
	FASTK	CABYR	SOWAHA	NSUN5P2	ZMYM3	SLC35B1	TRAF2					TXNIP	WHAMML2	LUM	PLIN2	DLK1	MFSD8	FXYD7
	ZNF189	PFKFB2	LANCL1	PTGES3	IL27	CAMSAP1	AATF					PLSCR4	C8orf85	SLC16A13	DIPK2A	MOK	TRIM66	PAN3
	APAF1	COL1A2	PLEKHA6	DNAL4	CD22	DVL3	NUPL1					GPD1	FAM38A	SMOC1	DLGAP2	CACNB1	ALKAL2	UNC79
	ENY2	EXOSC9	PRRT3	IL32	PRDX2	HASPIN	UBE2M					PCTP	ZNF132	BLNK	ENDOU	NPY2R	SLC20A2	MGC14436
	MED23	KLHL23	RAD54L	LRRC59	RNF26	GSTCD	ZNF628					SERPINA7	FLT3LG	PRDX3	PLEKHA7	PRKCZ	RPH3AL	MESTIT1
	ZNF282	ZNF248	FBXO46	ACTR3	MIF	TRIB3	RFXANK					SULT1A2	C1orf122	CCNE1	RANBP10	MPO	SLC17A2	USP20
	IDE	FEM1B	NEURL1B	FBXL19-AS1	COPG2	RSU1	LOC728407					FGA	EFCAB6	MCC	MNT	MEDAG	GALNS	LRP2BP
	HIP1	PHF6	GAK	PLP2	COL5A2	CEBPG	SLC22A11					GRHPR	JSRP1	ZNF593	GTPBP1	FZD8	C19orf18	NCF4
	COPZ1	BBS10	PI4KA	FAM162B	TBPL1	AHSA1	EEF1E1					AHSG	HIST3H2BB	AASDHPPT	UQCRC1	IMP4	BAG4	EIF2B3
	PCBP1	DDX49	GLRX3	NOX4	FN1	REXO5	RFC3					PDGFC	SLC24A4	NUDT9	ORMDL3	TCAF1	LILRA3	GALNT6
	LOC100288570	CKB	C6orf136	HLA-F	RAI14	URM1	C22orf29					FMO2	DAB2	PIK3CD	THSD7B	WDR64	IQUB	ALPPL2
	TAOK3	SNAP47	ZC2HC1A	GNL2	SLC48A1	DERL1	LOC728875					NR4A2	TP53I11	MRPL20	BRWD1	KLRC3	RIOK3	PTRHD1
	TFPT	CDK14	PNO1	RIOX1	RPP38	SAP130	JAKMIP3					BDH1	C14orf79	SIGLEC7	DUSP5	STK19	NAPSA	DUSP14
	GLS	VPS11	ATP6V0B	TSPO2	CDC23	NIP7	TIRAP					MLYCD	CDKN2D	THAP8	CCNL1	LRP1	RGS7BP	ALDH7A1
	EXOSC10	ACTR2	RFC3	REC114	GOLPH3	SNORD41	CT45A5					NMRK1	TMEM204	PMCHL1	CAT	RND1	IFITM1	TTC14
	ALG9	AAGAB	MSN	GPR137C	MTBP	POLR1F	GTF2H2D					SLC25A20	LAMC2	DDTL	SLC17A9	TCTN2	SNX9	WDR96
	INTS3	KIAA1598	UBE2D2	DNAJC8	TPRA1	CCDC97	THEM4					ABCB4	AKT3	MRPL37	CILP	SRF	HNF1B	KRTAP1-1
	PDAP1	ORMDL1	DENND10	TSNAX	ZCCHC14	WDR12	FLJ21369					GADD45A	NEGR1	STX12	PON3	KRT74	APLNR	ZNF702P
	LRRFIP1	CMTM4	GATAD1	GLRX3	DLST	VPS52	ISL2					UGT2B15	SIDT1	C1QTNF1	FST	LAYN	PARP16	DCUN1D4
	IRF3	RING1	MRS2	SERPINA1	ATE1	SNORD12C	HLTF					CRYBG1	ZNF808	GTF2IRD2B	GRPEL1	PRSS30P	COQ6	ADAMTS3
	OGT	CDC20	TJP1	PPP6C	AFF3	NRCAM	CCHCR1					ACAA1	ANGPTL2	OR5P3	EEF1AKMT1	NBPF22P	AK2	FAM76B
	ATF4	CFL1	PIGM	SUGP1	TAPBP	ASIC1	NOL10					SIGIRR	TTPA	RABEP1	MON2	MIR132	ZNF204P	KRTAP12-2
	DHX57	ZNF789	TMBIM1	SMC5	TMEM116	CCT8	CCL7					PDK4	MAP3K8	TANGO6	MAP7	TPO	NRN1	LSM1
	PIK3R3	LHFPL2	SRP19	STC2	EDC3	FCGR2A	PPM1G					SLC16A2	LMOD1	UFM1	DHTKD1	EPB41L3	SLC44A2	LOC100131510
	SP3	BAX	CDC5L	RPS11	LINC00115	UBE2I	CDCA7L					ACADS	FAM163A	KRCC1	ERMAP	PRSS42P	LAMA2	SDR16C5
	SMOX	BUB1B	C2orf49	PSMG2	CCDC91	HMBS	GPR137C					ITIH1	ECE1	TMEM233	CNTN3	TPD52L3	SPATA20	PDYN
	H2BC6	LSM11	RGS12	NIPAL2	CENPU	RPS6KC1	NUP37					CCL19	CWF19L2	TRUB2	RILPL2	STK10	PDGFC	ARAF
	TMBIM1	CTR9	TMEM144	KHDRBS1	HDAC8	CEP295	SRGAP2					CDA	PISD	BMP1	ZNF236-DT	PLA2G5	GUCD1	DNHD1
	CDT1	POLR3GL	SLC6A8	G6PD	ATP13A2	LYST	ZCCHC2					QDPR	RNMT	CMTR2	NUDT13	CTBP2	TENM3	CREG1
	NUDT1	ZNF193	CDKAL1	EXOSC9	GPATCH2	SF3B6	TPD52					AGL	TMEM184A	NPR3	ZNF33A	TPTE2	ZNF326	ELN
	ADCK2	TGFBI	SNORD56	SPSB2	ACOT8	ULK4	SMARCB1					ADK	LTC4S	SIAE	USP53	RNF165	FMO4	NLRP9
	FNTA	CASK	ZNF343	SLC48A1	E2F4	MRPL51	C20orf26					ENPEP	SLC30A7	DIP2C-AS1	ACO1	KLK13	CDO1	MTMR4
	SLC38A7	LYNX1	SNX5	IL21	SMO	ACTR2	C4orf46					STAB2	IL17RA	CXCR2P1	SLC45A3	HGF	SLC17A9	HTR3C
	NDUFS6	NDUFA4L2	INTS7	MRPS18A	RBM39	HIGD1B	PTBP1					CRYL1	SNX20	UQCRC2	SKP1P2	WRAP73	ZNF429	DEFT1P
	DEPDC1	TNFAIP8L1	BCL7B	PITX1	ATAD1	BACH1	RPS6KC1					COLEC11	APOBEC3D	KLF12	ATOSA	ALOX5AP	RCHY1	KAAG1
	P4HB	C20orf111	GNG5	GAS2L3	STYXL1	ATP1B1	TAF5L					TKFC	NDUFC2	WDR7	SCN2A	KRT17P5	ASPN	PRSS53
	SRSF9	GPD1L	RAB15	COL1A1	DPM3	DLGAP1-AS1	SEMA3F					GOT2	MYL4	DUSP14	USP27X-DT	ZNF765	TNFRSF17	UBE2G2
	DDX1	TMOD3	MED6	RNF216P1	SATB2	SPAG5	SEMA7A					PAPSS2	ASB10	HBG1	NR2E1	KRTAP5-1	AKR1A1	SALL3
	ADRM1	ASPSCR1	IGF2R	RFXANK	CLDN9	ZNF706	DUSP8					HAL	ODZ2	SERPINA6	NRADDP	RUNX1	PRKRA	HCRT
	ABCC5	PSME2	BMF	GPR137	AIP	SNORA65	DPM3					SLC1A2	FUT3	IRF2	ERBB4	LINC02694	LTK	SMCR7
	PACS2	NUPL2	SSH2	TIMM17B	GDI2	PIEZO2	PCDHB2					FAHD2A	ARRDC2	LRRC10B	LRRK2	SPIB	CH25H	REG1B
	POLR3E	RPL17	DCAF16	RRAGC	TIGD5	NOTUM	AP1S3					SLC6A12	FAM170A	GZMA	IFT43	ADGRE4P	NIPSNAP3A	UROS
	PURA	SLC26A11	HROB	TGFBI	LSM8	H3C6	RIMS2					HMGCS2	BMP10	C14orf180	MFN2	KIAA0087	B3GALT5-AS1	TRIM53P
	VRK2	CYP4F22	ZDHHC23	SATB2	CWF19L2	SH3BP5L	VBP1					ETNK2	ARHGEF7	ITPRID1	HSCB	GATA3	MYO1E	FYCO1
	RPS11	METT11D1	DDX49	EXOC6B	FIG4	HGS	UXS1					GCDH	WNT2	PDE3B	SLC25A42	WFDC12	LRRC43	ZNF304
	BTN2A1	CDK16	AP3D1	CD248	FAM114A1	RABEPK	GRID1					GADD45B	VWDE	PPP1R32	SHPRH	CDH4	ATG2B	LOC100505964
	TMF1	RFC1	MCTP1	RTL8C	RNU2-1	DUSP23	C1orf64					IGFBP1	GTSCR1	FOLR2	CYP4F2	ZNF137P	ECHDC1	SNX1
	TIMM17B	DOM3Z	TRIP6	DRAM2	TMEM179B	ATP6V0A2	PEAK1					DAO	ZNF157	AUH	TACSTD2	PDCD4	WFDC1	WDR90
	ACTN1	JTB	MTA3	RAB3GAP2	ZCCHC7	CA12	PYCR2					CBR4	COL16A1	RNU12	MCC	OR7E85BP	CPT1A	2024-09-10
	RNMT	SLC25A14	NDC80	GLDN	TRAPPC1	GEMIN5	TCAP					RNF125	TMEM217	MMADHC	HSD11B1	KRT26	SLC6A13	IFNAR2
	RPL7	FBXO46	MAL2	VPS41	DPY30	STX4	CA12					CP	DPEP3	IGSF9	MAPK14	TMEM25	SULT2A1	SLC24A1
	NEDD8	KLHDC3	COX19	SCAF11	CCT2	SIPA1L3	DEAF1					CFHR5	IL1RL2	EPB41L4A-DT	L2HGDH	CFAP69	PCP4L1	FLJ43663
	ANP32A	RB1CC1	FGD1	LRP4	TIE1	POMP	AVL9					RUNDC3B	OTUD5	HOOK1	SLC10A1	MFNG	CLXN	HCCS
	NEMF	CANX	ZKSCAN5	NUDT17	CMC1	RIOX2	TRIM24					RAB26	P2RY1	ENG	NUDT6	GSTP1	DHRS7	OR4X2
	RPS9	CPPED1	PLCE1	PGP	BSN	RNPS1	GOLGA8F					PCYOX1	DDX25	THSD4	PRNP	REG4	CD207	NFATC3
	DARS1	PPARG	ACIN1	FOXD2	DDX24	SNORA23	HRAS					CYP4F3	AMOT	MAFF	FCGR2B	ULK2	VAMP8	RTKN
	COPS3	AHCTF1	UBTF	LINC00622	TAGLN2	PIK3CB	DNAJC2					NAT1	TSPAN2	CHRNA2	PLG	MIRLET7I	SNORD116-14	LIM2
	PRKAG1	PLA2G12B	ANKLE2	LIX1L	NCBP1	SULF1	TRIO					PSD3	CELA2A	SRRM1	SNIP1	GPR83	CYB5A	CCR10
	PAK1	TTC27	DEAF1	PUS1	LEO1	DCAF8L2	HSPA13					FMO4	C1orf211	ANGPTL4	TERF2IP	SERPINB8	COA5	MAP3K3
	EIF6	PDCD2L	MGAT4B	SUCO	ATP6AP1	NIFK	C6orf108					PPP1R1A	NR3C2	DDAH1	DGCR8	CALCA	RPAIN	LCT
	SND1	TMEM106B	PHF1	ADNP	PDIK1L	CAPNS1	HIST2H2AC					PEMT	MMP17	MTRF1L	MIR24-1	SNORA64	KLF3	PPIL3
	COX5A	NSUN2	POLE2	ACTR3BP2	MRPS28	C5orf46	ACTR5					MME	TMEM51	HBP1	AKAP8L	ASPHD1	FAM83A-AS1	ABHD5
	RNF19B	MFSD6	DMAC2	LINC00989	NUDT5	SHISA4	UBAP2					SMARCA2	ACBD5	RAB33B	HERC5	ST6GAL2	LMBRD1	KDELC2
	IPO9	EDC3	MAPKAPK3	SIGLEC12	B4GALT1	PSENEN	KAT2A					LIPG	ZDHHC1	PPP1R3B	MIR1275	SNORD22	LTBP3	EIF3I
	MTREX	GPS1	NPM2	ZSCAN26	PFN1P2	CABLES2	ZMYND19					SLC35D1	SOX10	LOC285097	RER1	CXCR6	SMG6	PRRT2
	MOGS	DAPK2	SEC11C	MTRFR	NR6A1	BICD1	RAD51C					ANO1	COX18	ADM	CRYBG1	GJD3	OMP	MRPS15
	MAZ	STAU2	ARL8B	UPRT	ARHGDIA	RPIA	PIGU					ANGPTL3	C11orf35	KLHL29	EXOSC6	OR10T2	ADGRG4	GRSF1
	EIF3L	HEY1	GTF3C2	RPAP3	RPS16	SHC3	USP31					MMUT	SUSD5	GP6	NPY5R	CSRP3	NPW	CNTLN
	RAB5C	CCDC58	CAMSAP3	CENPI	CHD7	ADCK1	DTNA					CCN1	LEPREL2	CHCHD10	BZW1	AVP	ARSD	C9orf91
	DHRS11	C19orf10	CDK19	PFKFB4	DDX5	VCAN	TPD52L2					MYRIP	RELT	ABCC9	AKAP13	MRPL34	RXFP1	ARMC10
	PTDSS2	ATP6V0A1	PIMREG	PCLAF	CHTOP	TMEM184B	CHN1					ABCA6	DDX6	IFIT2	NMD3	TMTC2	RTKN	ZIC3
	CAPRIN1	CCDC99	GNG4	UNG	HERC2	ABHD12	PDCD5					BCKDHB	CCDC85C	SALL1	TBC1D2	CTNNAL1	RNF144B	TRIM10
	WIPF2	PROL1	ZNF3	SAMD8	REPS2	TM4SF18	TPR					HAGH	MORN4	RNLS	ORAI3	HDAC9	SNORD115-41	WFDC8
	CD63	BAT2L1	RFX1	KIFAP3	ACTR3	LOC105378085	YTHDF3					PER1	DIO3	PPP1R15A	BDH1	ZMIZ2	ITCH	IL10RB
	PRKCSH	MED20	CDCA7L	STMND1	PACS2	ZSCAN2	RAP2B					MTTP	SH3GL2	NFE2L2	TIAM1	CITED4	LINC02905	FAM182A
	PITX1	NINJ2	TTLL12	UBTD2	PNMA6A	SSBP1	MOSPD1					MS4A6A	NACAD	WNT11	CLDN2	KHDC3L	MAFB	APITD1
	PLXND1	MCM6	GTF3C1	UGT3A2	ELMO1	ODF2	KLF5					ADGRA3	FAM89A	PER2	HTR1A	KCNA10	SHROOM3	RPS15A
	GAB2	C22orf30	GART	C15orf39	EIF1AD	GMEB1	RGS9BP					ENO3	HIVEP3	SLC25A18	PROX1	GYPC	SLC2A4RG	PLA2G2F
	ABCD1	DUS4L	PTP4A3	TAF1A	SEC61B	LIMS1	OLA1					PPARGC1A	ZFY	DYNLRB2	TMED1	NKAIN4	NAT8B	UTP3
	KIF20B	GAS2L3	RPL7A	OGFOD1	SIN3A	PAPPA2	TYK2					ALDH2	SLC2A13	MUC6	ARRB2	TNFRSF10D	GRTP1	BEND2
	CENPT	TATDN2	CDK7	LUZP1	ZNF441	OLA1	SNX16					ALDH1B1	SIKE1	JAGN1	FXYD6	MIR660	SPATA1	MYT1L
	SLC39A1	HMBS	ZC3HC1	SCRN3	EXOC5	MYH9	PRMT3					PZP	MPPED1	EIF2AK4	HEBP1	SNORD119	SLC30A4	CHKB
	UBL4A	FAM169A	GCN1	REXO4	PIGC	ITGB3BP	XKRX					LONP2	DLGAP2	CARHSP1	MED16	ACBD7	PISD	MYH15
	GNB2	SOX4	YDJC	ANKRD39	HYI	IDUA	BRP44					AKR1C4	C14orf80	ZNF580	SLC3A1	IL11	MTTP	RP2
	LPL	PIGM	UPK3A	SCGB2A2	ALKBH4	NSMAF	CLN6					DPYS	C2orf77	CPNE8	SDR42E1	KRTAP5-AS1	ACOT13	CNOT6L
	WDR62	PTBP2	EPHB4	EGLN3	H1-2	TOMM40	ZNF563					PCK2	BMPR2	CCR1	SNORA70B	TCL6	CHDH	GJA8
	COX8A	TRIM45	PEX11B	HSP90AB4P	TCF19	EML4	CAMSAP2					OLFML3	VEPH1	CD200R1	ATP7B	SHISAL2A	TMTC3	ZNF185
	POLQ	BCOR	OLFML2A	POLR2B	SLC20A2	TSC22D2	RBM12B					SYNE1	RPL32	SEMA6D	ROPN1B	RUFY3	ZDHHC4	NCBP1
	TFCP2	GTF2IRD1	ADCY9	GATAD2B	NRM	RAN	FOXK2					NDRG2	JMJD7-PLA2G4B	VTN	REL	SLC44A3	SAMD5	LOC100506681
	FAM20B	IFRD2	C1orf35	ZBTB22	HDAC1	ZNF503	ADM2					DMD	SNORD10	SNORA46	IL1RN	SRPX	ADH5	LAPTM4A
	RFC2	ARL2BP	STMND1	SSUH2	AP1AR	MAPKAPK5	ZNF295					PLPP3	AASDH	ENPP1	MYO1F	OR52I2	EDRF1-DT	TBC1D30
	SLC10A3	CSK	SMC3	KCNA5	ANO8	TTYH3	ERCC2					ACOX2	ALAS2	PPIF	SMTN	MIR134	L3MBTL3	SNTN
	FBXO46	MRFAP1L1	DPP8	INTS8	INTS1	CATSPER2	LOC100130700					PFKFB1	MATK	PRICKLE1	SLC25A18	ANXA3	PDZRN3	PDXP
	STX10	KCNE3	PRAMEF4	ETV4	ZBTB33	COA7	DEF8					CPEB3	ANKRD53	B3GAT1	SRMS	CFP	RIPOR2	C2CD2L
	BLTP2	C7orf36	ZMPSTE24	RCCD1	GPX4	LAIR1	ME3					G0S2	C15orf44	TWSG1	NDUFV2	POU2F3	SMCO4	PTPN2
	AP5Z1	PHYHIPL	DNAJC5	TAX1BP1	CRYBB1	SMS	HNRNPA1P27					CYP2C18	KLHL25	AR	TDO2	VGLL2	AK3	MYOZ3
	ARHGAP19	MGAT1	PRDM4	LYSMD1	RNF11	OGG1	SERPINH1					CTSO	SEL1L	PROKR2	NRG4	GARIN5A	DBI	SARS
	MAPK12	TK1	TBC1D10B	RNF26	HNRNPK	FBXO30	TMCC3					CDHR2	LEPROT	GPR65	C21orf62-AS1	BEND2	SLC17A3	GRAMD3
	PRIM2	ANP32E	ASAP3	MILR1	PXMP4	VPS33B	TCF20					CFP	TNFSF9	ALB	C7orf31	MIR1251	ANKRD20A9P	SCRN2
	SREK1	PKLR	ANXA2P1	LTF	YY2	ALG8	GATS					AASS	SFTA2	TENT4A	ZNF684	SRPX2	A1CF	RIN2
	RNF113A	CCDC43	SRARP	GOLGA2P6	CCNQ	HSPBAP1	TLE1					SLC22A7	FA2H	FZD5	TERB2	P3H2	RGL3	UNC80
	FAM53C	PDGFRB	ZFAND2A	RTL1	OR10K1	IQCH	FITM2					UGT2B28	HRC	LRRC28	SERP1	LHX2	RGN	FGF17
	NCL	TAF9B	ARHGAP17	DBR1	TIGD1	CCDC142	HSF2BP					CYP2J2	hCG_2022304	SLC66A3	ZBTB20	ACER2	P4HTM	SYN1
	PTPRA	SLC35E1	IFNAR2	CBX4	PSMB6	RALA	PNO1					RGN	ZNF334	LMO7	AMT	KBTBD12	TIGD2	NRSN1
	KLHL12	FRMD8	KDM1A	HLA-DRA	SPEN	DCAF15	BCAP31					CPS1-IT1	NEK9	CYP4F3	HES7	KRTAP13-4	PDE1B	NDUFS3
	AAAS	TGM3	DRAM1	COMMD5	CENPA	RFX8	C1orf43					BDH2	ACACB	WDR43	TRAPPC6B	HOXB4	ETFBKMT	KRT36
	ACIN1	GUSB	SESTD1	CASP4LP	CCNY	PDE6D	CCDC150					CPN2	CEACAM3	IL2RB	CYP11B2	KATNAL1	HRG	MICAL1
	NIPBL	C5orf53	CCT4	ADAM15	SNRPA	GSK3B	ADAR					SERPINA10	TLN1	DOCK2	ARHGAP29	CYCSP52	ITIH2	SP4
	TGIF2	HNRNPA3	NFXL1	SLX4	KPNA6	PLPPR1	NCBP2					KDM8	THSD7B	RNU5A-1	CCNT1	ZFP3	ZNF83	ITPRIPL1
	COMMD9	LCMT1	MYLIP	PLEKHH1	SOD2	DSTYK	PGAM5					LY6E	GRM6	DHRS3	MRPL23	FBXO17	NCOA4	NR2C1
	PPP1R2	RUVBL1	MVB12A	IARS2	ATXN3	ATP6V0B	WDR52					KCNJ8	CLEC4D	SLC25A17	ABCB7	WFDC6	SIK2	LOC646513
	TRMT13	BTNL8	RARS1	TBX20	RAD23A	EXOC4	AGBL5					PTH1R	NEU4	HCLS1	LYPD8	WNT7B	DDR2	UBXN11
	RBMX	CCNK	CCDC127	PLCD4	GORASP1	PGS1	LOC100507094					PHLDA1	FIGN	DSCAM	ADAMTS2	PCBP4	SCN7A	GFRA3
	WARS2	KLHDC8B	ATXN2	TRAIP	APLP2	KCTD7	SYNM					PXMP2	MXRA7	EHBP1	UFM1	LAMB2	L3MBTL4	SNX9
	CLCC1	CBY1	ZNF428	HSPB7	RPS6KA3	WRAP73	OSM					RND3	ALDH3A2	RNF167	SNORA70C	ATF3	ATP2B2	CELSR2
	TLCD3A	GPR158	GK5	GTF2A2	CPSF4	DKK1	LOC100527964					XDH	CCDC42B	SAR1B	SPATA13	MIR1827	DNAJC12	STON2
	OAZ1	CSTA	ATP1B3	ZFP82	SEC61A2	PCGF1	ZNF280C					ARG1	KIAA1279	GABARAP	ELP3	SEMG1	MVB12B	KCNG4
	UBL5	ZNF322A	GPS2	RHEBL1	R3HDM1	GLRX2	NXT1					RIDA	FSD1	DHRS7B	GGT6	KLHL35	SLC13A5	TBKBP1
	TRPM4	ST14	SKA3	KIF23	DYNC2I2	INKA2	TSPAN5					ANK3	TWISTNB	SHLD2	BGN	MSH3	C1orf162	ATP5B
	DSC2	PRKAG1	ZC3H4	COPG2	PLEKHG2	MIR222	FAM59B					TRIM22	RSPRY1	C8G	SLC8B1	TNFSF13	STAP1	UBP1
	HSPG2	DAXX	EIF3K	TTC27	KIAA0232	LYSMD4	TMEM68					ECM2	ONECUT3	MMP23B	SLC1A2	KRTAP11-1	DENND1A	SRP54
	AGK	BET1L	ITPR3	TMEM50A	FAM219B	HUS1B	C9orf16					SLC47A1	KPNA4	TBC1D9	SAA2	PCDHB9	ALB	LOC100128818
	ZNF514	FNDC3B	HERC1	GNPTAB	OSBP	NSDHL	NFXL1					CIDEB	SEMA4C	PLSCR1	TSBP1	PRIMA1	ANXA4	SIRPD
	OXA1L	ACPL2	DHX30	GPIHBP1	ADAM10	ABCB6	GMPPA					DUSP1	GZMM	HSD11B1L	PLA2G5	KRT77	SPINT1	TCF25
	TASOR2	LUC7L2	RAB34	LINC00472	ZFHX4	MED30	CTU1					MTHFD1	USP50	TMPRSS6	COL23A1	GPX7	LRP5L	SECTM1
	ATP5F1C	HNRNPA0	IMPA1	SPAG5	MTARC2	MPPED2	BCL2L12					GRAMD1C	ANKRD20A5	MATN2	SSTR1	RBP1	MRGPRF	LOC90246
	LIMS1	TREM2	RPGR	IDO1	IRAK2	LIMK1	FBXL19-AS1					IGFALS	TSPAN32	SLC35D1	CLRN1-AS1	PLD4	GUSBP5	M6PR
	IP6K2	AP3M1	FAM216A	ATP8B1	C9orf64	OGT	PLAC1					HRG	CMC1	DCLK1	SLFNL1-AS1	TTC21B	PITPNA	LIMA1
	RAD50	NECAB2	NKD1	HARS1	C1S	ZNF526	PFAS					BHMT2	C5orf36	NEU2	MPP4	ADPRH	CRACR2A	PAN2
	ZNF268	ZNF212	RFTN2	SFT2D2	RAF1	ZNF174	PPIA					IGFBP3	CMKLR1	MAOA	LOC100131289	CIB2	EFEMP2	ZNF750
	PLCE1	KIAA0317	F13A1	CLDN15	NSMCE4A	RCN2	RAB15					ALAS1	MDM2	PSCA	YBEY	VANGL2	CCL5	MTCH2
	SPA17	PNN	ITGAV	CYP27B1	IQGAP2	CNOT6	ALOX15B					HP	FHOD1	TEKT2	TECTA	P2RY8	NDST2	PAQR7
	PRPF39	REG1B	STX4	BAIAP2L1	PSMA3	RASSF4	SUB1					CDC37L1	CALN1	MARF1	SLC25A34	ACTL7A	MAOB	UMODL1
	ABL1	ZNF146	NOX4	DSC3	EML2	TBX19	GP2					TTR	CD164L2	DCUN1D1	ENTPD5	KCTD4	MACO1	C7orf31
	NAGPA	SLC2A4	SMARCE1	ENTPD1	NENF	ICE1	ANKRD28					PON1	ADAMTS8	CACNA1H	SUCNR1	MIR648	ZNF502	HEBP2
	RPS24	PLEKHF2	ZNF213	MRPL10	SEH1L	RNF2	TTC30A					SLC2A2	TMEM44	KRTAP1-5	ADPRM	UROC1	ABCG5	CAMK2N2
	HDAC1	TOR1AIP1	TMEM201	POLE3	ALG2	SHKBP1	CAMKMT					HGD	WIPF3	TIAM1-AS1	AUH	ARL16	COQ5	SEC31A
	SRI	FBXO31	PLAGL2	ISX	ZMYM1	LASP1	TRIM37					FYN	CXorf65	PMPCB	ARHGEF40	MON1A	FOXRED1	ZNF784
	DYNC2LI1	FAM109A	LINC00221	ARHGAP17	HSP90B1	PCSK5	TMEM209					EPB41L4B	FAM189A1	LIAS	ETHE1	LINC00242	GNG7	LOC100507419
	DDX23	HELZ	RPS19	C17orf80	CCDC34	MEP1A	PRPF3					TENM1	SAMD9L	TF	RNASE4	LINC00051	CCDC125	LOC285696
	MRPL24	TNPO1	IRF6	PARL	RBM3	AKR1C1	FKTN					ACSM3	LCN6	ZFP3	PRSS8	GPR15	MICALL2	FIBCD1
	LSM12	CDC25A	TPGS2	MIR511	NET1	PTBP3	DUT					HAAO	NLRP12	NAPEPLD	SDC4	MFSD2A	C1QTNF7	NCAM1
	TMEM115	MAN2A2	SLC25A29	TRIOBP	PBRM1	HARS1	FKBPL					MPDZ	OVOL2	PPP1R3G	HPN	MCOLN1	GPR65	2024-03-09
	JRK	RP6-213H19.1	PPDPF	PLA2G4D	XPC	LPCAT2	PPARG					SLC23A2	CPNE2	RAB27A	PRRG4	CCDC88B	VKORC1	CXCL16
	KLHDC3	RCOR3	MAD2L1BP	JARID2	ACYP1	XRCC6	PPIAL4A					SLC25A15	POLR2E	THNSL2	ADAT3	RBPJL	CFHR4	ARMC3
	NUP98	ELOVL7	MFSD6	C12orf75	SEPHS2	SMARCC1	TRAPPC9					ACSL5	LRRC7	SLC23A1	BRD1	ROBO2	C21orf62-AS1	C1GALT1
	RHOG	C21orf37	FADS2	C19orf84	BOLA3	E2F5	RAB13					CA2	UGCG	WDFY4	UBE2G1	MYF6	BTRC	HMG20A
	NXT1	MAD2L2	TSPAN18	CDC123	TM2D3	CD93	MMP8					ACSL1	SH2D1B	MAMDC2	COQ9	FAM221B	FGD2	HELB
	TIMM8B	C6orf129	B9D1	CXCR4	HSPA4	RECQL	UTP15					PIPOX	CPOX	LOC100240735	HRH3	FAR1	UBA7	C17orf104
	IFT81	IRX3	IRAK2	CGRRF1	DNM3	HOXD9	LOC100505909					SLC4A4	CCNL2	CFLAR	CD300A	P2RY1	TMEM47	C17orf88
	CCHCR1	KDELC1	CD46	C10orf88	TDGF1	TMEM79	RMI1					AZGP1	TRMT61A	RASA4CP	ARHGAP35	NKX6-1	CLASP1	LOC100506769
	PDCD2	OAS3	ARPC4	DR1	HCFC1	ALG1	ZNF259P1					AR	RBM18	DOCK8-AS1	ZNF274	RHO	CAPS2	JMJD7-PLA2G4B
	TET1	TOR1AIP2	SYNE4	EXOC8	PLEKHH1	TMEM258	KIF3A					SERPINC1	MIR604	SLC7A2	PGM5	HCCAT5	ETFA	NTRK1
	MTIF2	GPN1	RHBDD2	SMAD2	H3C7	REN	HSP90AA4P					C1R	TOE1	NCOA4	HAGH	MPRIP	DCUN1D1	ALKBH3
	RAB22A	ULK1	SMG9	RASD2	E2F2	CCN1	ZNF48					SHMT1	SCXB	SPRED2	XRN1	OR6C70	SLC6A1	RIT2
	MRPL3	SIK2	PABIR2	RPL4	CENPX	ALMS1	LOC650226					STEAP3	METRN	LRRC19	TMED10	KRT1	CDC42BPB	CLEC7A
	CCDC22	CTDSP1	CLN6	GPAA1	MBD3	DBF4B	TFDP3					GNE	MRPS26	CCNI	ART4	ELAVL4	GGTLC1	EMR2
	ITGA2	POLG2	TMEM44	UBC	PRPF4B	SEH1L	LOC100192204					ADRA1A	PNOC	VGLL2	ATMIN	OR8B3	LCN12	ARF3
	E2F1	COL5A2	ONECUT2	ITM2A	FANCI	C12orf75	SEC23B					FXYD1	CHST3	PRKAG2	RFPL3	ALOX15B	XRN1	SLC6A18
	GUSBP14	CGA	SH3PXD2B	CRSP8P	VPS26C	HAT1	NAA40					HLF	SLC27A1	SORBS2	NAA35	LINC00312	SPNS2	APOPT1
	MED28	AACS	SOAT2	TMEM131	MIR1915HG	TFE3	C8orf55					CYP3A4	SLC18A2	NAXD	B3GNT8	TMEM100	EP400P1	RFX7
	ECD	CPNE3	CABLES2	E2F6	LINC00999	LCMT2	MLLT3					ABCG2	SIGLECP3	APLNR	ZBTB7A	OR5P3	ZBTB44	C14orf178
	SEPTIN2	ZWINT	CAVIN1	GUCY1A2	ANKRD49	ZNF322	ZNF680					PDGFRA	MRPL35	SATB1	CLBA1	GPR63	HAO1	PPP3CB
	RPL12	UPK3A	NDUFS2	B4GALT6	ITGAV	PPM1F	HNRNPCL1					CUX2	LMF1	NRG3	FBXO3	LYNX1	APOL3	KIAA1715
	ZNF426	FADD	ADCY6	MMP10	CHST14	RMND5B	TUBB					ASPA	FARSA	ZNF395	SNORA77	CARTPT	ZNF70	SNPH
	NR1H2	PLCG1	PLBD2	ROMO1	DEDD2	ANGEL2	NFE4					GCKR	BEX5	NDUFV2	TGM7	KCNG3	CRADD	NDUFB5
	UBFD1	CXXC5	YJU2B	PNMA1	EXOC4	RBMX2	HIST1H3D					ALDH8A1	IL7	VTCN1	PLCB2	SNORD103C	GCHFR	FAM22D
	INTS13	IRF6	HDDC2	COL5A2	EIF3F	TTI1	NOP58					PLAC8	SLC37A3	KIR2DL1	CD55	PVRIG	MRC2	ZNF638
	IK	C5orf28	NUP153	PPIAP30	TEX13A	PRUNE1	PHF6					CXCL12	MYO3A	PTPRB	IRF2BPL	FUT3	LILRB1	TTTY3
	ZNF133	PGBD1	RIPPLY3	SLC9A3R1	KDELR1	SNRNP200	ATP6V0A1					ST3GAL6	KIAA0748	NEFL	VTI1B	CYP26A1	CR1L	IPW
	RPP38	AFF3	EML4	CTDSPL2	CLINT1	PSMC5	GSDMD					SORL1	EDAR	DEFB123	ACSBG2	OR5P2	APCS	WIPI1
	BMI1	MOV10	TDG	SMPX	COX4I1	IMPDH2	C2orf82					FAM13A	CXCR5	RFPL1	CCDC157	MYO1F	COL18A1	LCN8
	PFN1	CISD1	SWAP70	NFASC	STX5	PDCL3	PCSK1					OTC	DOHH	PGLYRP3	ANKRD35	MIR26A2	PERP	FOS
	SFRP4	NCRNA00188	SPARCL1	MYO5A	UBE2E1	ARG2	ATP11A					LUM	NIPSNAP3A	XRRA1	SEMA5A	ZNF502	KAT6B	C15orf57
	ACYP1	TRNAU1AP	MGME1	ENPP5	SEPTIN7P2	EXOC8	FLOT1					MAN1C1	C3orf31	DAAM1	MRPL16	DACT3	ESD	DMXL1
	IQCB1	CHST13	PRR7	DCTN4	FMC1	HSPA5	KIF5B					MSRA	PMM2	PCGF6	PKN2	BCAR4	FAM47B	BAG4
	ELAVL1	ZNF219	CYREN	CLK2P1	AHCYL1	PFN4	LMTK2					FTCD	CD300LB	SIGLEC9	COL13A1	TMEM151A	DPP10	PKIB
	ZNF267	DPAGT1	GUK1	RTCA	LDAH	IFT52	RNF115					HPX	ZNF80	FOXRED1	PGM2	TPSAB1	GAMT	RPL36AP40
	CAMK1	UBE2A	IDE	DCP2	MSL2	SF3A3	CRKL					SERPINA4	FAM18B2	MRC2	MCPH1	NTS	SNORD116-23	CST6
	DDX11	OBFC2B	UNK	TAF10	H2BC5	ITGA7	ENSA					ANG	C19orf23	DNAJC22	FGG	SIGLEC11	ACSM2A	SORCS3
	SPIDR	CDC45L	LGALSL	UGT2A3	MCRS1	HARS2	LARP1					DHRS1	SCAMP1	C14orf28	TCEA3	VEGFC	SLC22A25	LOC100507100
	PIGH	CRTAP	ARHGDIA	LOC283788	SYF2	MRPL13	FAM86C1					EPHX2	PGBD3	SULT2B1	FXYD2	CTSE	CHRNE	RBFA
	PLEKHG6	PCF11	ARID5B	AGFG2	CBX2	BIRC3	GDF9					CDC14B	MIR105-2	SPATA48	THNSL2	IL22	SLC25A34	SLC10A2
	EIF4A2	ALG6	IFI30	IMPDH2	CLK4	EEF1G	TTL					CYP2B7P	C22orf36	ARHGEF6	SGCA	DCAF4	EVL	OR1S2
	ZNF202	MAP3K9	AFTPH	PHF21A	RTRAF	BAG6	WDR46					SLC27A2	FCER2	ASH2L	PPP1R13B	SLC18A2	HOXB3	ZNF791
	ERF	ASB9	STARD3	TM4SF18	RAB5C	CAPZA2	NFKBIL1					CDO1	CADM3	LAMC3	DDB2	TRMT44	VMO1	TIPARP
	C1GALT1	UPF3A	CRTC3	CAMSAP2	PEX11B	SLC6A2	CASP2					SEC14L2	KCNQ1	DDX19B	MRPL12	SNORD114-2	HSD3B2	VENTXP1
	JMJD4	TAF12	CWF19L1	KPNA4	OSTC	CLGN	UBE2MP1					ACADSB	SEMA5A	CXCL6	C8orf58	PCBP2	LRRC19	WDR34
	MGA	TAF5L	RSRC1	SLITRK1	DNAJC13	OTULIN	PPAT					ACADL	VPS13D	CHN2	SNORA55	DYTN	KBTBD3	CAPN7
	ANKRD40	POLB	EMC2	SPATC1L	ASAP2	RNU105B	ICK					AKR7A3	KIF16B	THEMIS2	LDHC	AFG3L1P	TTC12	FAM174B
	METTL3	GEMIN6	NYNRIN	COPB1	CMC2	CAP1	IL17B					MAT1A	C18orf34	PARP16	PICSAR	OVOL2	C8G	ADAMTS19
	ZDHHC14	THOC7	DHX8	DMC1	TSPAN17	CENPO	FASTK					SLCO1B1	SSBP2	INPP5B	ZNF516	SCGB2A1	ATP2C2	MAFIP
	PIK3C2A	FBXO45	ARL2BP	SLC12A8	GPR108	MID1	ZNF217					GCH1	WAPAL	ANXA8L1	TTC21A	SEMA3D	CPTP	LYL1
	NSA2	SMARCB1	TMEM51	RBM15B	ANP32B	SSR3	ZBED4					RCL1	GOLIM4	CERT1	UGT1A4	SPNS3	FGG	ASCC1
	BRD8	WDR12	LYRM4	SDCBP	HDAC2	PLK3	TMEM180					JCHAIN	NMUR1	H2BC17	MCL1	CILP	LILRA2	TMEM31
	ZNF354A	RHOT1	PPP6R3	DDX1	ZFAND1	TMEM185B	CENPI					EHHADH	TTYH1	TET1	ADGRV1	OR1S1	TNR	C10orf107
	CHAF1B	DYNC1I1	RGL2	ETF1	UBQLN2	TOP1MT	LOC100506233					SLC17A2	SNORA75	KRTAP11-1	ACMSD	DCD	CWH43	RAB18
	SEC61B	IKBKG	NAP1L4	MRPL50	C1orf43	H2BC8	C2orf18					ASS1	EHD1	RIC3	NECTIN3	ANTXR2	GARNL3	TRIM25
	RRAS2	GPR56	ESAM	TMEM45B	FAM13C	BEND3	PTGER3					BCHE	IL18BP	OAS1	STAT5B	AP1B1	IKZF4	MRI1
	ZNF529	SESTD1	ZNF16	SNHG11	GGPS1	VSIG10	STK39					TMEM45A	KCNJ13	AAMP	LINC00207	UBTFL1	ABLIM3	PIGY
[truncated: 9,848 more rows]

## Sheet: Supplementary Table 2
Supplementary Table 2: DEGs of our RNA-seq using 3 shNC vs 3 shTACC3 PLC/PRF/5 cells.
Downregulated genes					Upregulated genes
Gene_name	Pvalue	FDR	log2FC		Gene_name	Pvalue	FDR	log2FC
ENSG00000286185	6.84e-08	2.62e-06	-7.07485		ARHGEF10	9.42e-37	3.28e-34	4.09741
KBTBD11-OT1	4.52e-25	9.46e-23	-5.96621		ENSG00000272772	3.39e-06	8.38e-05	2.73436
ENSG00000286192	0.00287028	0.0229117	-2.85169		PCDH7	2.18e-08	9.16e-07	2.20607
ENSG00000288674	0.00407251	0.0294741	-1.92553		BMP7	1.01e-06	2.94e-05	1.77333
CHAC1	1.01e-161	6.85e-158	-1.85367		UTP14C	0.0362676	0.142946	1.68192
MSTRG.11867	1.28e-13	1.11e-11	-1.67345		RPS10-NUDT3	0.00755779	0.0473241	1.56251
MSTRG.21850	7.2e-67	8.9e-64	-1.5692		ENSG00000288534	0.00303759	0.0238964	1.56177
SH3BP2	5.07e-36	1.68e-33	-1.52822		SFRP1	4.45e-13	3.58e-11	1.5118
SLC7A11	7.27e-96	1.41e-92	-1.49964		COL3A1	4.03e-08	1.61e-06	1.47565
DDIT4	4.07e-23	7.58e-21	-1.4356		CCL2	3.21e-07	1.05e-05	1.40161
PLA2G12B	1.72e-05	0.00034687	-1.4216		RNF182	0.00028986	0.00378886	1.35738
TLR5	4.43e-05	0.00078793	-1.42046		ENSG00000272410	0.0103866	0.0597022	1.34364
TIMP3	9.57e-10	5.33e-08	-1.36853		CLTRN	3.22e-10	1.93e-08	1.32657
PDGFRB	8.79e-06	0.00019481	-1.31693		P2RY11	0.0127167	0.0690929	1.31022
UGT2B4	1.11e-06	3.21e-05	-1.29772		VGF	2.83e-06	7.17e-05	1.30789
TXNIP	6.74e-06	0.00015307	-1.27562		AGO1	6.97e-193	9.47e-189	1.25051
MSTRG.5777	2.9e-06	7.34e-05	-1.27412		SOX2	4.33e-07	1.37e-05	1.22883
SLC30A10	9.53e-60	9.25e-57	-1.26979		PGM5	2.02e-09	1.07e-07	1.0823
ORM1	4.39e-10	2.55e-08	-1.26283		DHRSX	6.4e-13	5.03e-11	1.06772
SESN2	4.48e-116	1.22e-112	-1.26168		GARIN1A	0.00170263	0.0153689	1.04215
KNG1	3.34e-15	3.49e-13	-1.24895		DSC3	9.6e-07	2.82e-05	1.02819
DDIT3	2.83e-37	1.04e-34	-1.24333		TMEM179	0.00325263	0.0251086	1.02679
AKR1C3	2.41e-22	4.1e-20	-1.2325		ENSG00000284820	0.01288	0.0697016	0.949507
MSTRG.12120	1.37e-05	0.00028411	-1.22612		SLITRK5	0.00013724	0.00204636	0.930452
MAT1A	3.59e-05	0.00065722	-1.18741		ANKLE1	0.00357901	0.0268899	0.929846
TRIB3	3.06e-49	1.73e-46	-1.18112		FAM111A	0.00077575	0.00834445	0.919432
INHBE	2.19e-54	1.75e-51	-1.13453		MSTRG.14608	0.0418976	0.158651	0.919125
ODAD4	9.87e-05	0.00154966	-1.1327		L1CAM	0.00140996	0.0133197	0.904801
MSTRG.5669	0.0001539	0.00223998	-1.12734		EVA1B	0.00013102	0.00197455	0.903501
AKNA	2.09e-26	4.57e-24	-1.12676		HSPA8	9.51e-154	4.31e-150	0.89724
JDP2	8.28e-40	3.63e-37	-1.10607		BDKRB2	0.00022139	0.00303995	0.896759
AKR1C1	6.65e-60	6.96e-57	-1.10243		FOSB	6.73e-07	2.05e-05	0.879885
CEBPB	1.23e-127	4.19e-124	-1.08481		UGT8	0.00435123	0.0309689	0.832169
MSTRG.11071	2.76e-08	1.15e-06	-1.07348		AFAP1L2	0.00980183	0.0573256	0.816475
MGST1	4.62e-15	4.67e-13	-1.05479		CA9	7.22e-06	0.00016247	0.810305
MSTRG.7104	0.00028008	0.00370008	-1.04247		MSTRG.7281	0.0179612	0.0880506	0.804159
TM4SF4	1.99e-10	1.23e-08	-1.03244		LTB	5.99e-05	0.00101733	0.804037
ENSG00000284762	0.00204979	0.0177032	-1.01038		RGCC	0.0180964	0.0883949	0.801375
NUPR1	1.13e-102	2.56e-99	-1.0067		DSC2	3.54e-10	2.1e-08	0.790959
ULBP1	1.27e-46	6.17e-44	-0.989046		RIMKLA	4.83e-07	1.52e-05	0.784695
MTTP	0.00013728	0.00204636	-0.971015		MMP24	8.2e-05	0.0013199	0.783255
MDP1	0.00255872	0.0210425	-0.964642		EOMES	0.00058724	0.00666909	0.773523
AHSG	8.99e-06	0.00019778	-0.926659		KRTAP3-1	1.19e-18	1.68e-16	0.764904
ADM2	7e-37	2.5e-34	-0.926169		ADAM8	0.0169839	0.0846548	0.763138
RAB39B	8.99e-06	0.00019778	-0.926146		OR2I1P	0.00020818	0.00288487	0.759778
GCNA	0.0037794	0.0279449	-0.908067		CGA	1.43e-19	2.19e-17	0.746012
AASS	4.63e-08	1.81e-06	-0.906745		MSTRG.11192	9.31e-10	5.23e-08	0.734065
VLDLR	1.52e-17	2.02e-15	-0.894855		SULT1A4	5.59e-05	0.00096087	0.726537
AKR1C2	1.03e-07	3.77e-06	-0.889528		SEPTIN5	2.35e-06	6.11e-05	0.712276
SH2B3	1.02e-50	6.93e-48	-0.885867		RIN1	0.0110192	0.0624403	0.708861
MSTRG.15474	3.14e-09	1.59e-07	-0.885092		NR2F1	1.75e-07	6.06e-06	0.707141
CDK18	1.17e-06	3.32e-05	-0.88139		ADM5	0.00337061	0.0257127	0.705669
PCK2	1.61e-53	1.15e-50	-0.881048		EPHA3	0.0128799	0.0697016	0.705152
CTH	1.14e-28	3.03e-26	-0.876967		DACT1	9.19e-10	5.19e-08	0.703937
EXOC3L4	5.22e-20	8.07e-18	-0.873891		SPARC	0.0309128	0.128135	0.698779
SLC2A2	0.00289832	0.0231084	-0.867929		FAM111B	5.79e-18	7.87e-16	0.698104
MSTRG.24064	3.61e-05	0.00065722	-0.867646		SPRY2	0.0003616	0.00450977	0.693305
SLCO4C1	0.00579622	0.0387003	-0.859913		CXCL5	7.47e-08	2.83e-06	0.689599
ZFP69B	1.42e-46	6.64e-44	-0.854104		RYR3	0.0323928	0.132555	0.687627
SCART1	0.00014916	0.00218268	-0.852762		RGPD2	0.00543009	0.0368596	0.684614
NHSL1	1.27e-50	7.87e-48	-0.849569		ISM2	0.00028665	0.00376837	0.683567
MSTRG.22918	0.00738662	0.0465309	-0.848203		GAGE12G	0.00974105	0.0570284	0.6703
DPYD	0.00022004	0.0030275	-0.846842		SUSD5	1.61e-06	4.4e-05	0.670039
LETM2	0.00104325	0.0105756	-0.845093		PRICKLE1	0.00568391	0.0381916	0.665021
SLC16A4	0.0163594	0.0825194	-0.836769		CD55	0.00056007	0.00641956	0.664629
CCDC152	0.00016183	0.0023354	-0.830548		PRR35	0.032213	0.131859	0.664143
FAM20A	0.00041598	0.00504049	-0.816306		ARHGAP42	1.02e-27	2.43e-25	0.648261
GRPEL2	3.53e-39	1.45e-36	-0.816171		PRKG1	0.0165187	0.0830146	0.641785
CLVS2	9.58e-09	4.34e-07	-0.812489		EID3	0.0080616	0.0495879	0.640271
APOA2	0.00041415	0.00503121	-0.80808		TENT5C	0.0206119	0.0970951	0.628342
MDFIC	0.00373315	0.027686	-0.80096		UBD	1.41e-05	0.0002903	0.628171
ADAMTSL3	0.0075544	0.0473241	-0.796147		CTAG1B	0.0052716	0.0360292	0.625688
MSTRG.14555	0.00971973	0.056928	-0.792185		KRT80	1.45e-08	6.29e-07	0.624482
RHEBL1	0.00867521	0.0522847	-0.789977		FHDC1	0.0117862	0.0655304	0.622827
MSTRG.20168	0.0177695	0.0873312	-0.788676		QRICH2	0.00038213	0.0047096	0.615684
STC2	4.31e-54	3.25e-51	-0.787523		POU3F3	0.0218137	0.100828	0.614125
BDH1	0.0261729	0.114256	-0.786644		THBS1	2.68e-24	5.27e-22	0.61275
PAQR8	5.82e-11	3.77e-09	-0.784843		STXBP5L	0.00944972	0.0559005	0.611763
FBLL1	0.00373626	0.027694	-0.78245		BIRC3	1.73e-30	4.9e-28	0.610827
ALB	1.06e-22	1.92e-20	-0.780956		ALPG	0.0124938	0.0683738	0.60563
SLC22A15	4.84e-14	4.41e-12	-0.778074		ENSG00000285437	0.00505545	0.0348498	0.604865
SYNE3	2.99e-08	1.23e-06	-0.777504		OXCT1	0.00301796	0.0237971	0.603865
APOL6	0.0154856	0.0791899	-0.775981		DUSP4	0.00016802	0.00240929	0.599759
HRK	1.14e-13	1e-11	-0.773634		HSPA1A	7.26e-38	2.74e-35	0.596271
FBXO36	5.46e-05	0.00094375	-0.77362		GPC4	7.41e-08	2.81e-06	0.594357
LRRC31	0.00115606	0.0114712	-0.773251
ALPK2	3.9e-15	4.02e-13	-0.769624
ZC3H6	0.00065912	0.0072787	-0.769329
ATP2B2	6.73e-16	7.32e-14	-0.768978
DOK6	3.62e-05	0.00065951	-0.763239
ZNF674	1.52e-06	4.16e-05	-0.758855
ASNS	6.57e-56	5.58e-53	-0.758497
AQP4	0.00027404	0.00363799	-0.757351
MTHFD2	2.74e-93	4.65e-90	-0.756143
NOX5	0.0122702	0.0675307	-0.753607
LRRC7	0.00624746	0.0410082	-0.752393
PCED1B	1.55e-05	0.00031542	-0.751127
TNFSF4	3.8e-05	0.00068658	-0.749693
CEP57L1	5.4e-17	6.61e-15	-0.745935
MOGAT3	3.93e-07	1.26e-05	-0.741729
C5	1.07e-50	6.93e-48	-0.736011
ATF3	2.37e-13	2e-11	-0.731735
MSTRG.17779	2.86e-09	1.46e-07	-0.731444
TNFSF10	1.05e-06	3.06e-05	-0.730318
HSD17B8	0.00302966	0.0238478	-0.729168
MSTRG.2670	0.0183834	0.0892515	-0.727801
CT45A8	0.00071134	0.00776362	-0.724324
COLQ	0.0223448	0.102385	-0.722293
ABHD14A-ACY1	0.0017497	0.015751	-0.722258
MSTRG.12335	0.00885002	0.0531392	-0.721275
MSTRG.22689	0.0187813	0.0905725	-0.721135
DDC	0.00692476	0.0444243	-0.720698
NME1-NME2	0.0399683	0.153309	-0.716893
BCAR3	3.56e-19	5.2e-17	-0.716055
OSBPL6	2.12e-17	2.77e-15	-0.715858
ACSS3	4.64e-15	4.67e-13	-0.713693
MSTRG.13524	0.0163417	0.0824916	-0.708906
MSTRG.1361	0.00208705	0.0179679	-0.707512
GADD45A	6.12e-10	3.48e-08	-0.7039
LDHD	7.67e-06	0.00017142	-0.703671
SLC43A1	5.03e-32	1.46e-29	-0.702926
METTL27	0.0241636	0.108552	-0.702225
CEBPG	7.1e-65	8.04e-62	-0.700701
CFI	0.00015713	0.0022845	-0.69876
PSAT1	9.69e-81	1.32e-77	-0.698426
MSTRG.1965	0.00649106	0.0421997	-0.695469
SLC2A4	1.02e-07	3.76e-06	-0.693733
ALDH1L2	3.09e-48	1.56e-45	-0.693512
SCG2	0.00201075	0.0174214	-0.688176
MSTRG.11426	1.71e-20	2.7e-18	-0.686655
MSTRG.3369	0.0417116	0.158304	-0.686301
ACBD4	0.00104567	0.0105844	-0.685941
HLF	1.47e-17	1.97e-15	-0.682154
TUBE1	4.13e-19	5.98e-17	-0.681963
MSTRG.18392	0.0223925	0.102527	-0.681695
PMAIP1	3.39e-16	3.84e-14	-0.680909
H1-0	9.48e-90	1.43e-86	-0.680711
APOC3	0.00339753	0.0258601	-0.680665
BCAT1	7.61e-49	3.98e-46	-0.677361
MSTRG.14181	0.0111702	0.062981	-0.677352
BSPRY	0.0030104	0.023765	-0.675373
MSTRG.6993	0.0266223	0.115809	-0.674406
ENSG00000261732	0.0185095	0.0896466	-0.673743
LRIG1	5.24e-09	2.54e-07	-0.672422
MSTRG.23626	1.94e-10	1.21e-08	-0.670603
MSTRG.17688	0.029241	0.123684	-0.670369
ARHGAP23	0.003342	0.0255808	-0.668683
MSTRG.5622	1.08e-08	4.8e-07	-0.668432
MSTRG.19	1.16e-07	4.17e-06	-0.668096
GPT2	3.56e-32	1.05e-29	-0.66739
PHEX	0.00031596	0.00405204	-0.666605
MSTRG.9391	3.85e-06	9.38e-05	-0.666107
ISL2	8.95e-09	4.08e-07	-0.663759
ENSG00000292357	0.0295045	0.124361	-0.663143
NMUR1	0.0188935	0.0909805	-0.660773
SLC7A1	1.07e-57	9.71e-55	-0.656927
ENSG00000167774	0.0251649	0.111467	-0.656538
LMO4	5.31e-33	1.64e-30	-0.655946
HYAL1	0.00052885	0.00613932	-0.655474
NGEF	3.98e-09	1.98e-07	-0.652759
NIPSNAP3B	0.00159759	0.014605	-0.652525
MSTRG.20103	3.02e-06	7.59e-05	-0.652157
MSTRG.15518	0.0028141	0.0226315	-0.651272
TBC1D3G	0.0458889	0.168598	-0.650333
ACSL4	5.72e-49	3.11e-46	-0.649516
MSTRG.9269	0.0301018	0.126025	-0.647944
MSTRG.7913	0.0384145	0.148692	-0.646627
SLC5A9	2.58e-06	6.66e-05	-0.646169
MSTRG.12302	1.3e-08	5.69e-07	-0.64597
MSTRG.5762	3.67e-11	2.44e-09	-0.64531
CYP4F3	4.81e-06	0.00011461	-0.642006
MSTRG.10348	1.71e-13	1.47e-11	-0.636675
TGM2	1.93e-16	2.27e-14	-0.632904
GRB10	1.02e-24	2.07e-22	-0.632275
LHPP	3.1e-08	1.27e-06	-0.631324
SLC1A4	7.38e-28	1.86e-25	-0.628549
MSTRG.19149	2.57e-07	8.61e-06	-0.625433
F5	5.14e-09	2.51e-07	-0.625042
HERPUD1	3.41e-38	1.32e-35	-0.624522
MSTRG.3620	0.0104126	0.0598011	-0.623831
DTX4	2.07e-15	2.18e-13	-0.623746
PLIN5	0.00200723	0.017402	-0.623416
FGG	4.26e-11	2.81e-09	-0.622745
ZNF711	1.16e-11	8.27e-10	-0.621959
NEURL3	0.00010248	0.00159941	-0.621121
MSTRG.9379	0.0207977	0.0977267	-0.620663
TNFRSF13C	0.00190602	0.0167164	-0.62002
LRRC8D	7.26e-30	2.02e-27	-0.619345
MSTRG.17661	6.42e-05	0.00107408	-0.617646
MSTRG.8337	0.0445699	0.165723	-0.617328
RASA4B	0.0141135	0.0741281	-0.616294
FRY	3.24e-36	1.1e-33	-0.614603
SLCO2B1	0.00033208	0.00422559	-0.614365
COL9A2	0.00297274	0.0235529	-0.614101
MSTRG.14089	0.0327364	0.133533	-0.614066
TMEM79	8.31e-05	0.0013309	-0.612001
S100P	0.00092694	0.00957507	-0.60775
HMCN2	0.00054494	0.00627261	-0.605837
PLEKHA6	0.00028399	0.00374086	-0.605114
CREB5	0.00019467	0.00272825	-0.604582
MSTRG.9293	0.0406639	0.155451	-0.601985
MSTRG.19676	0.00063371	0.00707237	-0.601815
PHOSPHO1	0.00378039	0.0279449	-0.601668
MSTRG.1841	0.00028719	0.00376837	-0.601017
TSPAN7	5.62e-11	3.66e-09	-0.600328
FAM133A	0.0342362	0.137369	-0.599212
MSTRG.16208	4.12e-13	3.33e-11	-0.598519
NKX1-2	1.86e-11	1.28e-09	-0.596785
MSTRG.7344	0.00156235	0.014399	-0.59384
ASGR2	1.78e-25	3.78e-23	-0.593065
MSTRG.8295	0.0248844	0.110621	-0.589355
RAB37	9.25e-09	4.2e-07	-0.587325
KLF15	2.84e-11	1.91e-09	-0.587062
HNMT	3.54e-08	1.43e-06	-0.586721
AGR2	0.0342035	0.137279	-0.585864

## Sheet: Supplementary Table 3
Supplementary Table 3: Specific partner proteins of TACC3 identified by LC-MS.
Gene Symbol
AKAP8
ALOX12B
ANXA5
ANXA6
AP3B1
AP3D1
APEH
APP
ASAH1
ATG2A
BSN
CAMKK2
CAPN1
CARMIL2
CCAR1
CDK11A
CKB
CPE
CPSF6
CTPS1
CUL4B
DARS
DBNL
DCTN1
DDX20
DICER1
DLAT
DNM1
DPP3
DYNC1H1
EIF4B
EIF5
ENAH
EP300
ERVK-18
ETFB
EWSR1
FABP5P3
FAM120A
FIP1L1
FKBP4
G3BP
GLRB
GPATCH4
GPHN
HDLBP
HECTD1
hEMMPRIN
HLA-B
HM13
HMGN5
HNRNPF
HNRNPM
HPD
HSD17B4
HSPD1
HUWE1
IARS1
IDE
IGHG4
IPO11
IPO5
keratin
KIAA1522
KIF2A
KLC1
KRT13
KRT23
KRT5
KRT6B
KRT72
KRT78
KRT8
LARP1
LMNB1
LORICRIN
LRRIQ1
MAGED2
MAJIN
MAVS
MDM1
MIER1
MSH6
MUC16
MYBBP1A
Myo6-008
NACA
ND1
NFIA
NME2
NPEPPS
NUCKS1
NUP210
NUTF2
PABPC1
PDIA3
PDS5A
PGM1
PLEKHM1
PPP1R12A
PPP6R3
PRCC
PRPF19
PRSS3
PSAPL1
PSMB6
PSMB7
PSMD4
PTCD3
RAB15
RABL6
RACK1
RANBP1
RANBP3
RAP1B
RNH1
RPL10
RPL14
RPL19
RPL23A
RPL8
RPS27L
RPS4Y1
RPS6
RPS6KA3
RPS9
RRBP1
RUFY1
RUVBL1
SDHA
SDR9C7
SEC16A
SEC23IP
SEC61A1
SEC62
SEPT9
SFRS4
SLAIN1
SLAIN2
SLC25A6
SLC7A1
SNX9
SPRR2E
SRP72
STMN1
TACC3
TAF15
TAGLN2
THOP1
TNPO1
UBA6
USP7
WDHD1
YLPM1
ZNF703
ZNF768

## Sheet: Supplementary Table 4
Supplementary Table 4: Currently known RNA binding proteins from RBPsuite (http://www.csbio.sjtu.edu.cn/bioinf/RBPsuite/).
Gene Symbol	Annotation ID	Gene Description	Species
RBM5	ENSG00000003756	RNA binding motif protein 5 [Source:HGNC Symbol;Acc:9902]	Homo sapiens
RBM6	ENSG00000004534	RNA binding motif protein 6 [Source:HGNC Symbol;Acc:9903]	Homo sapiens
	ENSG00000005189	Putative RNA exonuclease NEF-sp (EC 3.1.-.-) [Source:UniProtKB/Swiss-Prot;Acc:Q96IC2]	Homo sapiens
YBX2	ENSG00000006047	Y box binding protein 2 [Source:HGNC Symbol;Acc:17948]	Homo sapiens
CSDE1	ENSG00000009307	cold shock domain containing E1, RNA-binding [Source:HGNC Symbol;Acc:29905]	Homo sapiens
PTBP1	ENSG00000011304	polypyrimidine tract binding protein 1 [Source:HGNC Symbol;Acc:9583]	Homo sapiens
ZC3H3	ENSG00000014164	zinc finger CCCH-type containing 3 [Source:HGNC Symbol;Acc:28972]	Homo sapiens
MATR3	ENSG00000015479	matrin 3 [Source:HGNC Symbol;Acc:6912]	Homo sapiens
SAMD4A	ENSG00000020577	sterile alpha motif domain containing 4A [Source:HGNC Symbol;Acc:23023]	Homo sapiens
YTHDC2	ENSG00000047188	YTH domain containing 2 [Source:HGNC Symbol;Acc:24721]	Homo sapiens
CUGBP2	ENSG00000048740	CUG triplet repeat, RNA binding protein 2 [Source:HGNC Symbol;Acc:2550]	Homo sapiens
PUM2	ENSG00000055917	pumilio homolog 2 (Drosophila) [Source:HGNC Symbol;Acc:14958]	Homo sapiens
RC3H2	ENSG00000056586	ring finger and CCCH-type zinc finger domains 2 [Source:HGNC Symbol;Acc:21461]	Homo sapiens
ZC3H11A	ENSG00000058673	zinc finger CCCH-type containing 11A [Source:HGNC Symbol;Acc:29093]	Homo sapiens
PARP12	ENSG00000059378	poly (ADP-ribose) polymerase family, member 12 [Source:HGNC Symbol;Acc:21919]	Homo sapiens
CSDA	ENSG00000060138	cold shock domain protein A pseudogene 1 [Source:HGNC Symbol;Acc:2429]	Homo sapiens
SFRS8	ENSG00000061936	splicing factor, arginine/serine-rich 8 (suppressor-of-white-apricot homolog, Drosophila) [Source:HGNC Symbol;Acc:10790]	Homo sapiens
EIF4B	ENSG00000063046	eukaryotic translation initiation factor 4B [Source:HGNC Symbol;Acc:3285]	Homo sapiens
U2AF2	ENSG00000063244	U2 small nuclear RNA auxiliary factor 2 [Source:HGNC Symbol;Acc:23156]	Homo sapiens
SFRS14	ENSG00000064607	splicing factor, arginine/serine-rich 14 [Source:HGNC Symbol;Acc:18641]	Homo sapiens
SPEN	ENSG00000065526	spen homolog, transcriptional regulator (Drosophila) [Source:HGNC Symbol;Acc:17575]	Homo sapiens
ZC3H15	ENSG00000065548	zinc finger CCCH-type containing 15 [Source:HGNC Symbol;Acc:29528]	Homo sapiens
YBX1	ENSG00000065978	Y box binding protein 1 [Source:HGNC Symbol;Acc:8014]	Homo sapiens
ELAVL1	ENSG00000066044	ELAV (embryonic lethal, abnormal vision, Drosophila)-like 1 (Hu antigen R) [Source:HGNC Symbol;Acc:3312]	Homo sapiens
THUMPD1	ENSG00000066654	THUMP domain containing 1 [Source:HGNC Symbol;Acc:23807]	Homo sapiens
DHX8	ENSG00000067596	DEAH (Asp-Glu-Ala-His) box polypeptide 8 [Source:HGNC Symbol;Acc:2749]	Homo sapiens
SRBD1	ENSG00000068784	S1 RNA binding domain 1 [Source:HGNC Symbol;Acc:25521]	Homo sapiens
PABPC1	ENSG00000070756	poly(A) binding protein, cytoplasmic 1 [Source:HGNC Symbol;Acc:8554]	Homo sapiens
DAZAP1	ENSG00000071626	DAZ associated protein 1 [Source:HGNC Symbol;Acc:2683]	Homo sapiens
IGF2BP2	ENSG00000073792	insulin-like growth factor 2 mRNA binding protein 2 [Source:HGNC Symbol;Acc:28867]	Homo sapiens
ZNF638	ENSG00000075292	zinc finger protein 638 [Source:HGNC Symbol;Acc:17894]	Homo sapiens
SART3	ENSG00000075856	squamous cell carcinoma antigen recognized by T cells 3 [Source:HGNC Symbol;Acc:16860]	Homo sapiens
MKRN2	ENSG00000075975	makorin ring finger protein 2 [Source:HGNC Symbol;Acc:7113]	Homo sapiens
RBM7	ENSG00000076053	RNA binding motif protein 7 [Source:HGNC Symbol;Acc:9904]	Homo sapiens
RBMS2	ENSG00000076067	RNA binding motif, single stranded interacting protein 2 [Source:HGNC Symbol;Acc:9909]	Homo sapiens
MBNL3	ENSG00000076770	muscleblind-like 3 (Drosophila) [Source:HGNC Symbol;Acc:20564]	Homo sapiens
SNRPA	ENSG00000077312	small nuclear ribonucleoprotein polypeptide A [Source:HGNC Symbol;Acc:11151]	Homo sapiens
SYNJ2	ENSG00000078269	synaptojanin 2 [Source:HGNC Symbol;Acc:11504]	Homo sapiens
A2BP1	ENSG00000078328	Fox-1 homolog A (Ataxin-2-binding protein 1)(Hexaribonucleotide-binding protein 1) [Source:UniProtKB/Swiss-Prot;Acc:Q9NWB1]	Homo sapiens
	ENSG00000078687	Trinucleotide repeat-containing gene 6C protein [Source:UniProtKB/Swiss-Prot;Acc:Q9HCJ0]	Homo sapiens
DDX43	ENSG00000080007	DEAD (Asp-Glu-Ala-Asp) box polypeptide 43 [Source:HGNC Symbol;Acc:18677]	Homo sapiens
KIAA0020	ENSG00000080608	KIAA0020 [Source:HGNC Symbol;Acc:29676]	Homo sapiens
CNOT4	ENSG00000080802	CCR4-NOT transcription complex, subunit 4 [Source:HGNC Symbol;Acc:7880]	Homo sapiens
YTHDC1	ENSG00000083896	YTH domain containing 1 [Source:HGNC Symbol;Acc:30626]	Homo sapiens
PPIE	ENSG00000084072	peptidylprolyl isomerase E (cyclophilin E) [Source:HGNC Symbol;Acc:9258]	Homo sapiens
CHERP	ENSG00000085872	calcium homeostasis endoplasmic reticulum protein [Source:HGNC Symbol;Acc:16930]	Homo sapiens
RBM22	ENSG00000086589	RNA binding motif protein 22 [Source:HGNC Symbol;Acc:25503]	Homo sapiens
KHSRP	ENSG00000088247	KH-type splicing regulatory protein [Source:HGNC Symbol;Acc:6316]	Homo sapiens
FUS	ENSG00000089280	fused in sarcoma [Source:HGNC Symbol;Acc:4010]	Homo sapiens
RBM41	ENSG00000089682	RNA binding motif protein 41 [Source:HGNC Symbol;Acc:25617]	Homo sapiens
PCBP4	ENSG00000090097	poly(rC) binding protein 4 [Source:HGNC Symbol;Acc:8652]	Homo sapiens
PABPC4	ENSG00000090621	poly(A) binding protein, cytoplasmic 4 (inducible form) [Source:HGNC Symbol;Acc:8557]	Homo sapiens
TNRC6A	ENSG00000090905	trinucleotide repeat containing 6A [Source:HGNC Symbol;Acc:11969]	Homo sapiens
RBM27	ENSG00000091009	RNA binding motif protein 27 [Source:HGNC Symbol;Acc:29243]	Homo sapiens
HNRNPC	ENSG00000092199	heterogeneous nuclear ribonucleoprotein C (C1/C2) [Source:HGNC Symbol;Acc:5035]	Homo sapiens
DAZL	ENSG00000092345	deleted in azoospermia-like [Source:HGNC Symbol;Acc:2685]	Homo sapiens
HNRNPH3	ENSG00000096746	heterogeneous nuclear ribonucleoprotein H3 (2H9) [Source:HGNC Symbol;Acc:5043]	Homo sapiens
SETD1A	ENSG00000099381	SET domain containing 1A [Source:HGNC Symbol;Acc:29010]	Homo sapiens
CIRBP	ENSG00000099622	cold inducible RNA binding protein [Source:HGNC Symbol;Acc:1982]	Homo sapiens
HNRNPM	ENSG00000099783	heterogeneous nuclear ribonucleoprotein M [Source:HGNC Symbol;Acc:5046]	Homo sapiens
TRMT2A	ENSG00000099899	TRM2 tRNA methyltransferase 2 homolog A (S. cerevisiae) [Source:HGNC Symbol;Acc:24974]	Homo sapiens
SF3A1	ENSG00000099995	splicing factor 3a, subunit 1, 120kDa [Source:HGNC Symbol;Acc:10765]	Homo sapiens
SNRPD3	ENSG00000100028	small nuclear ribonucleoprotein D3 polypeptide 18kDa [Source:HGNC Symbol;Acc:11160]	Homo sapiens
POLDIP3	ENSG00000100227	polymerase (DNA-directed), delta interacting protein 3 [Source:HGNC Symbol;Acc:23782]	Homo sapiens
ZMAT5	ENSG00000100319	zinc finger, matrin type 5 [Source:HGNC Symbol;Acc:28046]	Homo sapiens
RBM9	ENSG00000100320	RNA binding motif protein 9 [Source:HGNC Symbol;Acc:9906]	Homo sapiens
ZC3H7B	ENSG00000100403	zinc finger CCCH-type containing 7B [Source:HGNC Symbol;Acc:30869]	Homo sapiens
RBM23	ENSG00000100461	RNA binding motif protein 23 [Source:HGNC Symbol;Acc:20155]	Homo sapiens
SFRS5	ENSG00000100650	splicing factor, arginine/serine-rich 5 [Source:HGNC Symbol;Acc:10787]	Homo sapiens
ZC3H14	ENSG00000100722	zinc finger CCCH-type containing 14 [Source:HGNC Symbol;Acc:20509]	Homo sapiens
ACIN1	ENSG00000100813	apoptotic chromatin condensation inducer 1 [Source:HGNC Symbol;Acc:17066]	Homo sapiens
PABPN1	ENSG00000100836	poly(A) binding protein, nuclear 1 [Source:HGNC Symbol;Acc:8565]	Homo sapiens
PABPC1L	ENSG00000101104	poly(A) binding protein, cytoplasmic 1-like [Source:HGNC Symbol;Acc:15797]	Homo sapiens
BRUNOL4	ENSG00000101489	bruno-like 4, RNA binding protein (Drosophila) [Source:HGNC Symbol;Acc:14015]	Homo sapiens
CSTF2	ENSG00000101811	cleavage stimulation factor, 3' pre-RNA, subunit 2, 64kDa [Source:HGNC Symbol;Acc:2484]	Homo sapiens
ZC3H12B	ENSG00000102053	zinc finger CCCH-type containing 12B [Source:HGNC Symbol;Acc:17407]	Homo sapiens
FMR1	ENSG00000102081	fragile X mental retardation 1 [Source:HGNC Symbol;Acc:3775]	Homo sapiens
HTATSF1	ENSG00000102241	HIV-1 Tat specific factor 1 [Source:HGNC Symbol;Acc:5276]	Homo sapiens
RBM3	ENSG00000102317	RNA binding motif (RNP1, RRM) protein 3 [Source:HGNC Symbol;Acc:9900]	Homo sapiens
ESRP2	ENSG00000103067	epithelial splicing regulatory protein 2 [Source:HGNC Symbol;Acc:26152]	Homo sapiens
MTHFSD	ENSG00000103248	methenyltetrahydrofolate synthetase domain containing [Source:HGNC Symbol;Acc:25778]	Homo sapiens
DNAJC17	ENSG00000104129	DnaJ (Hsp40) homolog, subfamily C, member 17 [Source:HGNC Symbol;Acc:25556]	Homo sapiens
MYEF2	ENSG00000104177	myelin expression factor 2 [Source:HGNC Symbol;Acc:17940]	Homo sapiens
ESRP1	ENSG00000104413	epithelial splicing regulatory protein 1 [Source:HGNC Symbol;Acc:25966]	Homo sapiens
HNRNPL	ENSG00000104824	heterogeneous nuclear ribonucleoprotein L [Source:HGNC Symbol;Acc:5045]	Homo sapiens
SNRNP70	ENSG00000104852	small nuclear ribonucleoprotein 70kDa (U1) [Source:HGNC Symbol;Acc:11150]	Homo sapiens
SFRS16	ENSG00000104859	splicing factor, arginine/serine-rich 16 [Source:HGNC Symbol;Acc:17731]	Homo sapiens
TRMT1	ENSG00000104907	TRM1 tRNA methyltransferase 1 homolog (S. cerevisiae) [Source:HGNC Symbol;Acc:25980]	Homo sapiens
NOVA2	ENSG00000104967	neuro-oncological ventral antigen 2 [Source:HGNC Symbol;Acc:7887]	Homo sapiens
SF4	ENSG00000105705	splicing factor 4 [Source:HGNC Symbol;Acc:18643]	Homo sapiens
ZC3HAV1	ENSG00000105939	zinc finger CCCH-type, antiviral 1 [Source:HGNC Symbol;Acc:23721]	Homo sapiens
EIF3B	ENSG00000106263	eukaryotic translation initiation factor 3, subunit B [Source:HGNC Symbol;Acc:3280]	Homo sapiens
RBM28	ENSG00000106344	RNA binding motif protein 28 [Source:HGNC Symbol;Acc:21863]	Homo sapiens
LSM5	ENSG00000106355	LSM5 homolog, U6 small nuclear RNA associated (S. cerevisiae) [Source:HGNC Symbol;Acc:17162]	Homo sapiens
EIF4H	ENSG00000106682	eukaryotic translation initiation factor 4H [Source:HGNC Symbol;Acc:12741]	Homo sapiens
ELAVL2	ENSG00000107105	ELAV (embryonic lethal, abnormal vision, Drosophila)-like 2 (Hu antigen B) [Source:HGNC Symbol;Acc:3313]	Homo sapiens
FUBP3	ENSG00000107164	far upstream element (FUSE) binding protein 3 [Source:HGNC Symbol;Acc:4005]	Homo sapiens
CPEB3	ENSG00000107864	cytoplasmic polyadenylation element binding protein 3 [Source:HGNC Symbol;Acc:21746]	Homo sapiens
LARP4B	ENSG00000107929	La ribonucleoprotein domain family, member 4B [Source:HGNC Symbol;Acc:28987]	Homo sapiens
SUPT6H	ENSG00000109111	suppressor of Ty 6 homolog (S. cerevisiae) [Source:HGNC Symbol;Acc:11470]	Homo sapiens
PPARGC1A	ENSG00000109819	peroxisome proliferator-activated receptor gamma, coactivator 1 alpha [Source:HGNC Symbol;Acc:9237]	Homo sapiens
CPSF6	ENSG00000111605	microRNA 1279 [Source:HGNC Symbol;Acc:35357]	Homo sapiens
KRR1	ENSG00000111615	KRR1, small subunit (SSU) processome component, homolog (yeast) [Source:HGNC Symbol;Acc:5176]	Homo sapiens
SFRS9	ENSG00000111786	splicing factor, arginine/serine-rich 9 [Source:HGNC Symbol;Acc:10791]	Homo sapiens
SFRS3	ENSG00000112081	splicing factor, arginine/serine-rich 3 [Source:HGNC Symbol;Acc:10785]	Homo sapiens
RBM24	ENSG00000112183	RNA binding motif protein 24 [Source:HGNC Symbol;Acc:21539]	Homo sapiens
KHDRBS2	ENSG00000112232	KH domain containing, RNA binding, signal transduction associated 2 [Source:HGNC Symbol;Acc:18114]	Homo sapiens
QKI	ENSG00000112531	quaking homolog, KH domain RNA binding (mouse) [Source:HGNC Symbol;Acc:21100]	Homo sapiens
CPEB4	ENSG00000113742	cytoplasmic polyadenylation element binding protein 4 [Source:HGNC Symbol;Acc:21747]	Homo sapiens
FXR1	ENSG00000114416	fragile X mental retardation, autosomal homolog 1 [Source:HGNC Symbol;Acc:4023]	Homo sapiens
NCL	ENSG00000115053	nucleolin [Source:HGNC Symbol;Acc:7667]	Homo sapiens
	ENSG00000115128	Pre-mRNA branch site protein p14 (SF3B 14 kDa subunit) [Source:UniProtKB/Swiss-Prot;Acc:Q9Y3B4]	Homo sapiens
HDLBP	ENSG00000115677	high density lipoprotein binding protein [Source:HGNC Symbol;Acc:4857]	Homo sapiens
SFRS7	ENSG00000115875	splicing factor, arginine/serine-rich 7, 35kDa [Source:HGNC Symbol;Acc:10789]	Homo sapiens
PNO1	ENSG00000115946	partner of NOB1 homolog (S. cerevisiae) [Source:HGNC Symbol;Acc:32790]	Homo sapiens
TIA1	ENSG00000116001	TIA1 cytotoxic granule-associated RNA binding protein [Source:HGNC Symbol;Acc:11802]	Homo sapiens
SFRS4	ENSG00000116350	splicing factor, arginine/serine-rich 4 [Source:HGNC Symbol;Acc:10786]	Homo sapiens
SFPQ	ENSG00000116560	splicing factor proline/glutamine-rich (polypyrimidine tract binding protein associated) [Source:HGNC Symbol;Acc:10774]	Homo sapiens
SFRS11	ENSG00000116754	splicing factor, arginine/serine-rich 11 [Source:HGNC Symbol;Acc:10782]	Homo sapiens
PRPF3	ENSG00000117360	PRP3 pre-mRNA processing factor 3 homolog (S. cerevisiae) [Source:HGNC Symbol;Acc:17348]	Homo sapiens
PTBP2	ENSG00000117569	polypyrimidine tract binding protein 2 [Source:HGNC Symbol;Acc:17662]	Homo sapiens
ROD1	ENSG00000119314	ROD1 regulator of differentiation 1 (S. pombe) [Source:HGNC Symbol;Acc:10253]	Homo sapiens
RBM18	ENSG00000119446	RNA binding motif protein 18 [Source:HGNC Symbol;Acc:28413]	Homo sapiens
C14orf156	ENSG00000119705	SRA stem-loop-interacting RNA-binding protein, mitochondrial Precursor [Source:UniProtKB/Swiss-Prot;Acc:Q9GZT3]	Homo sapiens
RBM25	ENSG00000119707	RNA binding motif protein 25 [Source:HGNC Symbol;Acc:23244]	Homo sapiens
ENOX1	ENSG00000120658	ecto-NOX disulfide-thiol exchanger 1 [Source:HGNC Symbol;Acc:25474]	Homo sapiens
TARDBP	ENSG00000120948	TAR DNA binding protein [Source:HGNC Symbol;Acc:11571]	Homo sapiens
AKAP1	ENSG00000121057	A kinase (PRKA) anchor protein 1 [Source:HGNC Symbol;Acc:367]	Homo sapiens
PSPC1	ENSG00000121390	paraspeckle component 1 [Source:HGNC Symbol;Acc:20320]	Homo sapiens
ZCCHC17	ENSG00000121766	zinc finger, CCHC domain containing 17 [Source:HGNC Symbol;Acc:30246]	Homo sapiens
KHDRBS1	ENSG00000121774	KH domain containing, RNA binding, signal transduction associated 1 [Source:HGNC Symbol;Acc:18116]	Homo sapiens
ZC3H7A	ENSG00000122299	zinc finger CCCH-type containing 7A [Source:HGNC Symbol;Acc:30959]	Homo sapiens
HNRNPA2B1	ENSG00000122566	heterogeneous nuclear ribonucleoprotein A2/B1 [Source:HGNC Symbol;Acc:5033]	Homo sapiens
BICC1	ENSG00000122870	bicaudal C homolog 1 (Drosophila) [Source:HGNC Symbol;Acc:19351]	Homo sapiens
RBM19	ENSG00000122965	RNA binding motif protein 19 [Source:HGNC Symbol;Acc:29098]	Homo sapiens
ZC3H13	ENSG00000123200	zinc finger CCCH-type containing 13 [Source:HGNC Symbol;Acc:20368]	Homo sapiens
SFRS6	ENSG00000124193	splicing factor, arginine/serine-rich 6 [Source:HGNC Symbol;Acc:10788]	Homo sapiens
RNF113A	ENSG00000125352	ring finger protein 113A [Source:HGNC Symbol;Acc:12974]	Homo sapiens
SNRPD2	ENSG00000125743	small nuclear ribonucleoprotein D2 polypeptide 16.5kDa [Source:HGNC Symbol;Acc:11159]	Homo sapiens
SNRPB	ENSG00000125835	small nuclear ribonucleoprotein polypeptides B and B1 [Source:HGNC Symbol;Acc:11153]	Homo sapiens
SNRPB2	ENSG00000125870	small nuclear ribonucleoprotein polypeptide B'' [Source:HGNC Symbol;Acc:11155]	Homo sapiens
HNRNPR	ENSG00000125944	heterogeneous nuclear ribonucleoprotein R [Source:HGNC Symbol;Acc:5047]	Homo sapiens
RALY	ENSG00000125970	RNA binding protein, autoantigenic (hnRNP-associated with lethal yellow homolog (mouse)) [Source:HGNC Symbol;Acc:15921]	Homo sapiens
RBM42	ENSG00000126254	RNA binding motif protein 42 [Source:HGNC Symbol;Acc:28117]	Homo sapiens
HNRNPH2	ENSG00000126945	heterogeneous nuclear ribonucleoprotein H2 (H') [Source:HGNC Symbol;Acc:5042]	Homo sapiens
ZFP36	ENSG00000128016	zinc finger protein 36, C3H type, homolog (mouse) [Source:HGNC Symbol;Acc:12862]	Homo sapiens
NAA38	ENSG00000128534	N(alpha)-acetyltransferase 38, NatC auxiliary subunit [Source:HGNC Symbol;Acc:20471]	Homo sapiens
SNRPN	ENSG00000128739	small nuclear ribonucleoprotein polypeptide N [Source:HGNC Symbol;Acc:11164]	Homo sapiens
FXR2	ENSG00000129245	fragile X mental retardation, autosomal homolog 2 [Source:HGNC Symbol;Acc:4024]	Homo sapiens
SAFB2	ENSG00000130254	scaffold attachment factor B2 [Source:HGNC Symbol;Acc:21605]	Homo sapiens
LSM7	ENSG00000130332	LSM7 homolog, U6 small nuclear RNA associated (S. cerevisiae) [Source:HGNC Symbol;Acc:20470]	Homo sapiens
LSM4	ENSG00000130520	LSM4 homolog, U6 small nuclear RNA associated (S. cerevisiae) [Source:HGNC Symbol;Acc:17259]	Homo sapiens
ZC3H4	ENSG00000130749	zinc finger CCCH-type containing 4 [Source:HGNC Symbol;Acc:17808]	Homo sapiens
EIF3G	ENSG00000130811	eukaryotic translation initiation factor 3, subunit G [Source:HGNC Symbol;Acc:3274]	Homo sapiens
DKC1	ENSG00000130826	small nucleolar RNA, H/ACA box 56 [Source:HGNC Symbol;Acc:32650]	Homo sapiens
PPIL4	ENSG00000131013	peptidylprolyl isomerase (cyclophilin)-like 4 [Source:HGNC Symbol;Acc:15702]	Homo sapiens
RBM39	ENSG00000131051	RNA binding motif protein 39 [Source:HGNC Symbol;Acc:15923]	Homo sapiens
ANKHD1	ENSG00000131503	ankyrin repeat and KH domain containing 1 [Source:HGNC Symbol;Acc:24714]	Homo sapiens
KHDRBS3	ENSG00000131773	KH domain containing, RNA binding, signal transduction associated 3 [Source:HGNC Symbol;Acc:18117]	Homo sapiens
RBM8A	ENSG00000131795	RNA binding motif protein 8A [Source:HGNC Symbol;Acc:9905]	Homo sapiens
LIN28	ENSG00000131914	lin-28 homolog (C. elegans) [Source:HGNC Symbol;Acc:15986]	Homo sapiens
GRSF1	ENSG00000132463	G-rich RNA sequence binding factor 1 [Source:HGNC Symbol;Acc:4610]	Homo sapiens
ANKRD17	ENSG00000132466	ankyrin repeat domain 17 [Source:HGNC Symbol;Acc:23575]	Homo sapiens
UNK	ENSG00000132478	unkempt homolog (Drosophila) [Source:HGNC Symbol;Acc:29369]	Homo sapiens
NIP7	ENSG00000132603	nuclear import 7 homolog (S. cerevisiae) [Source:HGNC Symbol;Acc:24328]	Homo sapiens
TOE1	ENSG00000132773	target of EGR1, member 1 (nuclear) [Source:HGNC Symbol;Acc:15954]	Homo sapiens
RBM38	ENSG00000132819	RNA binding motif protein 38 [Source:HGNC Symbol;Acc:15818]	Homo sapiens
SRRM1	ENSG00000133226	serine/arginine repetitive matrix 1 [Source:HGNC Symbol;Acc:16638]	Homo sapiens
MKRN1	ENSG00000133606	makorin ring finger protein 1 [Source:HGNC Symbol;Acc:7112]	Homo sapiens
EIF2S1	ENSG00000134001	eukaryotic translation initiation factor 2, subunit 1 alpha, 35kDa [Source:HGNC Symbol;Acc:3265]	Homo sapiens
THUMPD3	ENSG00000134077	THUMP domain containing 3 [Source:HGNC Symbol;Acc:24493]	Homo sapiens
RBMX2	ENSG00000134597	RNA binding motif protein, X-linked 2 [Source:HGNC Symbol;Acc:24282]	Homo sapiens
PUM1	ENSG00000134644	pumilio homolog 1 (Drosophila) [Source:HGNC Symbol;Acc:14957]	Homo sapiens
MSI1	ENSG00000135097	musashi homolog 1 (Drosophila) [Source:HGNC Symbol;Acc:7330]	Homo sapiens
SYNCRIP	ENSG00000135316	synaptotagmin binding, cytoplasmic RNA interacting protein [Source:HGNC Symbol;Acc:16918]	Homo sapiens
ZC3H10	ENSG00000135482	zinc finger CCCH-type containing 10 [Source:HGNC Symbol;Acc:25893]	Homo sapiens
HNRNPA1	ENSG00000135486	heterogeneous nuclear ribonucleoprotein A1 [Source:HGNC Symbol;Acc:5031]	Homo sapiens
RC3H1	ENSG00000135870	ring finger and CCCH-type zinc finger domains 1 [Source:HGNC Symbol;Acc:29434]	Homo sapiens
IGF2BP3	ENSG00000136231	insulin-like growth factor 2 mRNA binding protein 3 [Source:HGNC Symbol;Acc:28868]	Homo sapiens
NUPL2	ENSG00000136243	nucleoporin like 2 [Source:HGNC Symbol;Acc:17010]	Homo sapiens
SFRS1	ENSG00000136450	splicing factor, arginine/serine-rich 1 [Source:HGNC Symbol;Acc:10780]	Homo sapiens
TRA2B	ENSG00000136527	transformer 2 beta homolog (Drosophila) [Source:HGNC Symbol;Acc:10781]	Homo sapiens
CPEB2	ENSG00000137449	cytoplasmic polyadenylation element binding protein 2 [Source:HGNC Symbol;Acc:21745]	Homo sapiens
ALKBH8	ENSG00000137760	alkB, alkylation repair homolog 8 (E. coli) [Source:HGNC Symbol;Acc:25189]	Homo sapiens
SLTM	ENSG00000137776	SAFB-like, transcription modulator [Source:HGNC Symbol;Acc:20709]	Homo sapiens
PNPT1	ENSG00000138035	polyribonucleotide nucleotidyltransferase 1 [Source:HGNC Symbol;Acc:23166]	Homo sapiens
THUMPD2	ENSG00000138050	THUMP domain containing 2 [Source:HGNC Symbol;Acc:14890]	Homo sapiens
ASCC1	ENSG00000138303	activating signal cointegrator 1 complex subunit 1 [Source:HGNC Symbol;Acc:24268]	Homo sapiens
SSB	ENSG00000138385	Sjogren syndrome antigen B (autoantigen La) [Source:HGNC Symbol;Acc:11316]	Homo sapiens
HNRNPD	ENSG00000138668	heterogeneous nuclear ribonucleoprotein D (AU-rich element RNA binding protein 1, 37kDa) [Source:HGNC Symbol;Acc:5036]	Homo sapiens
LARP1B	ENSG00000138709	La ribonucleoprotein domain family, member 1B [Source:HGNC Symbol;Acc:24704]	Homo sapiens
G3BP2	ENSG00000138757	GTPase activating protein (SH3 domain) binding protein 2 [Source:HGNC Symbol;Acc:30291]	Homo sapiens
ZCRB1	ENSG00000139168	zinc finger CCHC-type and RNA binding motif 1 [Source:HGNC Symbol;Acc:29620]	Homo sapiens
SNRPF	ENSG00000139343	small nuclear ribonucleoprotein polypeptide F [Source:HGNC Symbol;Acc:11162]	Homo sapiens
	ENSG00000139675	Heterogeneous nuclear ribonucleoprotein A1-like protein 2 (hnRNP core protein A1-like protein 2) [Source:UniProtKB/Swiss-Prot;Acc:Q32P51]	Homo sapiens
SETD1B	ENSG00000139718	SET domain containing 1B [Source:HGNC Symbol;Acc:29187]	Homo sapiens
RBM26	ENSG00000139746	RNA binding motif protein 26 [Source:HGNC Symbol;Acc:20327]	Homo sapiens
MBNL2	ENSG00000139793	muscleblind-like 2 (Drosophila) [Source:HGNC Symbol;Acc:16746]	Homo sapiens
RNF113B	ENSG00000139797	ring finger protein 113B [Source:HGNC Symbol;Acc:17267]	Homo sapiens
NOVA1	ENSG00000139910	neuro-oncological ventral antigen 1 [Source:HGNC Symbol;Acc:7886]	Homo sapiens
BRUNOL6	ENSG00000140488	bruno-like 6, RNA binding protein (Drosophila) [Source:HGNC Symbol;Acc:14059]	Homo sapiens
DUS3L	ENSG00000141994	dihydrouridine synthase 3-like (S. cerevisiae) [Source:HGNC Symbol;Acc:26920]	Homo sapiens
SF3B4	ENSG00000143368	splicing factor 3b, subunit 4, 49kDa [Source:HGNC Symbol;Acc:10771]	Homo sapiens
LGTN	ENSG00000143486	ligatin [Source:HGNC Symbol;Acc:6583]	Homo sapiens
HNRPLL	ENSG00000143889	heterogeneous nuclear ribonucleoprotein L-like [Source:HGNC Symbol;Acc:25127]	Homo sapiens
SNRPG	ENSG00000143977	small nuclear ribonucleoprotein polypeptide G [Source:HGNC Symbol;Acc:11163]	Homo sapiens
ZC3H8	ENSG00000144161	zinc finger CCCH-type containing 8 [Source:HGNC Symbol;Acc:30941]	Homo sapiens
RBMS3	ENSG00000144642	RNA binding motif, single stranded interacting protein [Source:HGNC Symbol;Acc:13427]	Homo sapiens
G3BP1	ENSG00000145907	GTPase activating protein (SH3 domain) binding protein 1 [Source:HGNC Symbol;Acc:30292]	Homo sapiens
NONO	ENSG00000147140	non-POU domain containing, octamer-binding [Source:HGNC Symbol;Acc:7871]	Homo sapiens
RBMX	ENSG00000147274	RNA binding motif protein, X-linked [Source:HGNC Symbol;Acc:9910]	Homo sapiens
A1CF	ENSG00000148584	APOBEC1 complementation factor [Source:HGNC Symbol;Acc:24086]	Homo sapiens
PPRC1	ENSG00000148840	peroxisome proliferator-activated receptor gamma, coactivator-related 1 [Source:HGNC Symbol;Acc:30025]	Homo sapiens
PDCD11	ENSG00000148843	programmed cell death 11 [Source:HGNC Symbol;Acc:13408]	Homo sapiens
TUT1	ENSG00000149016	terminal uridylyl transferase 1, U6 snRNA-specific [Source:HGNC Symbol;Acc:26184]	Homo sapiens
CUGBP1	ENSG00000149187	CUG triplet repeat, RNA binding protein 1 [Source:HGNC Symbol;Acc:2549]	Homo sapiens
RPS3	ENSG00000149273	ribosomal protein S3 [Source:HGNC Symbol;Acc:10420]	Homo sapiens
ZC3H12C	ENSG00000149289	zinc finger CCCH-type containing 12C [Source:HGNC Symbol;Acc:29362]	Homo sapiens
CPSF7	ENSG00000149532	cleavage and polyadenylation specific factor 7, 59kDa [Source:HGNC Symbol;Acc:30098]	Homo sapiens
YTHDF1	ENSG00000149658	YTH domain family, member 1 [Source:HGNC Symbol;Acc:15867]	Homo sapiens
PABPC3	ENSG00000151846	poly(A) binding protein, cytoplasmic 3 [Source:HGNC Symbol;Acc:8556]	Homo sapiens
TIAL1	ENSG00000151923	TIA1 cytotoxic granule-associated RNA binding protein-like 1 [Source:HGNC Symbol;Acc:11804]	Homo sapiens
RBM46	ENSG00000151962	RNA binding motif protein 46 [Source:HGNC Symbol;Acc:28401]	Homo sapiens
UHMK1	ENSG00000152332	U2AF homology motif (UHM) kinase 1 [Source:HGNC Symbol;Acc:19683]	Homo sapiens
BOLL	ENSG00000152430	bol, boule-like (Drosophila) [Source:HGNC Symbol;Acc:14273]	Homo sapiens
ZFP36L2	ENSG00000152518	zinc finger protein 36, C3H type-like 2 [Source:HGNC Symbol;Acc:1108]	Homo sapiens
PAN3	ENSG00000152520	PAN3 poly(A) specific ribonuclease subunit homolog (S. cerevisiae) [Source:HGNC Symbol;Acc:29991]	Homo sapiens
MBNL1	ENSG00000152601	muscleblind-like (Drosophila) [Source:HGNC Symbol;Acc:6923]	Homo sapiens
HNRPDL	ENSG00000152795	heterogeneous nuclear ribonucleoprotein D-like [Source:HGNC Symbol;Acc:5037]	Homo sapiens
CARHSP1	ENSG00000153048	calcium regulated heat stable protein 1, 24kDa [Source:HGNC Symbol;Acc:17150]	Homo sapiens
RBMS1	ENSG00000153250	RNA binding motif, single stranded interacting protein 1 [Source:HGNC Symbol;Acc:9907]	Homo sapiens
SFRS12	ENSG00000153914	splicing factor, arginine/serine-rich 12 [Source:HGNC Symbol;Acc:17882]	Homo sapiens
MSI2	ENSG00000153944	musashi homolog 2 (Drosophila) [Source:HGNC Symbol;Acc:18585]	Homo sapiens
SFRS13B	ENSG00000154548	splicing factor, arginine/serine-rich 13B [Source:HGNC Symbol;Acc:21220]	Homo sapiens
C4orf23	ENSG00000155275	Probable tRNA (uracil-O(2)-)-methyltransferase (EC 2.1.1.n2) [Source:UniProtKB/Swiss-Prot;Acc:Q8IYL2]	Homo sapiens
MKI67IP	ENSG00000155438	MKI67 (FHA domain) interacting nucleolar phosphoprotein [Source:HGNC Symbol;Acc:17838]	Homo sapiens
LARP1	ENSG00000155506	La ribonucleoprotein domain family, member 1 [Source:HGNC Symbol;Acc:29531]	Homo sapiens
RBM45	ENSG00000155636	RNA binding motif protein 45 [Source:HGNC Symbol;Acc:24468]	Homo sapiens
PPARGC1B	ENSG00000155846	peroxisome proliferator-activated receptor gamma, coactivator 1 beta [Source:HGNC Symbol;Acc:30022]	Homo sapiens
LSM11	ENSG00000155858	LSM11, U7 small nuclear RNA associated [Source:HGNC Symbol;Acc:30860]	Homo sapiens
SFRS15	ENSG00000156304	splicing factor, arginine/serine-rich 15 [Source:HGNC Symbol;Acc:19304]	Homo sapiens
RBPMS	ENSG00000157110	RNA binding protein with multiple splicing [Source:HGNC Symbol;Acc:19097]	Homo sapiens
ZC3H18	ENSG00000158545	zinc finger CCCH-type containing 18 [Source:HGNC Symbol;Acc:25091]	Homo sapiens
SYNJ1	ENSG00000159082	synaptojanin 1 [Source:HGNC Symbol;Acc:11503]	Homo sapiens
IGF2BP1	ENSG00000159217	insulin-like growth factor 2 mRNA binding protein 1 [Source:HGNC Symbol;Acc:28866]	Homo sapiens
TNRC4	ENSG00000159409	trinucleotide repeat containing 4 [Source:HGNC Symbol;Acc:11967]	Homo sapiens
U2AF1	ENSG00000160201	U2 small nuclear RNA auxiliary factor 1 [Source:HGNC Symbol;Acc:12453]	Homo sapiens
SAFB	ENSG00000160633	scaffold attachment factor B [Source:HGNC Symbol;Acc:10520]	Homo sapiens
CPSF4	ENSG00000160917	cleavage and polyadenylation specific factor 4, 30kDa [Source:HGNC Symbol;Acc:2327]	Homo sapiens
BRUNOL5	ENSG00000161082	bruno-like 5, RNA binding protein (Drosophila) [Source:HGNC Symbol;Acc:14058]	Homo sapiens
U2AF1L4	ENSG00000161265	U2 small nuclear RNA auxiliary factor 1-like 4 [Source:HGNC Symbol;Acc:23020]	Homo sapiens
SFRS2	ENSG00000161547	splicing factor, arginine/serine-rich 2 [Source:HGNC Symbol;Acc:10783]	Homo sapiens
LARP4	ENSG00000161813	La ribonucleoprotein domain family, member 4 [Source:HGNC Symbol;Acc:24320]	Homo sapiens
RAVER1	ENSG00000161847	ribonucleoprotein, PTB-binding 1 [Source:HGNC Symbol;Acc:30296]	Homo sapiens
ELAVL4	ENSG00000162374	ELAV (embryonic lethal, abnormal vision, Drosophila)-like 4 (Hu antigen D) [Source:HGNC Symbol;Acc:3315]	Homo sapiens
RAVER2	ENSG00000162437	ribonucleoprotein, PTB-binding 2 [Source:HGNC Symbol;Acc:25577]	Homo sapiens
FUBP1	ENSG00000162613	far upstream element (FUSE) binding protein 1 [Source:HGNC Symbol;Acc:4004]	Homo sapiens
RBM15	ENSG00000162775	RNA binding motif protein 15 [Source:HGNC Symbol;Acc:14959]	Homo sapiens
DHX57	ENSG00000163214	DEAH (Asp-Glu-Ala-Asp/His) box polypeptide 57 [Source:HGNC Symbol;Acc:20086]	Homo sapiens
TDRD10	ENSG00000163239	tudor domain containing 10 [Source:HGNC Symbol;Acc:25316]	Homo sapiens
TIPARP	ENSG00000163659	TCDD-inducible poly(ADP-ribose) polymerase [Source:HGNC Symbol;Acc:23696]	Homo sapiens
RBM47	ENSG00000163694	RNA binding motif protein 47 [Source:HGNC Symbol;Acc:30358]	Homo sapiens
SR140	ENSG00000163714	U2-associated protein SR140 (140 kDa Ser/Arg-rich domain protein) [Source:UniProtKB/Swiss-Prot;Acc:O15042]	Homo sapiens
TTC14	ENSG00000163728	tetratricopeptide repeat domain 14 [Source:HGNC Symbol;Acc:24697]	Homo sapiens
LSM6	ENSG00000164167	LSM6 homolog, U6 small nuclear RNA associated (S. cerevisiae) [Source:HGNC Symbol;Acc:17017]	Homo sapiens
TRA2A	ENSG00000164548	transformer 2 alpha homolog (Drosophila) [Source:HGNC Symbol;Acc:16645]	Homo sapiens
HNRNPK	ENSG00000165119	microRNA 7-1 [Source:HGNC Symbol;Acc:31638]	Homo sapiens
ENOX2	ENSG00000165675	ecto-NOX disulfide-thiol exchanger 2 [Source:HGNC Symbol;Acc:2259]	Homo sapiens
LARP6	ENSG00000166173	La ribonucleoprotein domain family, member 6 [Source:HGNC Symbol;Acc:24012]	Homo sapiens
KIAA0430	ENSG00000166783	KIAA0430 [Source:HGNC Symbol;Acc:29562]	Homo sapiens
RBPMS2	ENSG00000166831	RNA binding protein with multiple splicing 2 [Source:HGNC Symbol;Acc:19098]	Homo sapiens
SNRPD1	ENSG00000167088	small nuclear ribonucleoprotein D1 polypeptide 16kDa [Source:HGNC Symbol;Acc:11158]	Homo sapiens
SAMD14	ENSG00000167100	sterile alpha motif domain containing 14 [Source:HGNC Symbol;Acc:27312]	Homo sapiens
	ENSG00000167281	Fox-1 homolog C [Source:UniProtKB/Swiss-Prot;Acc:A6NFN3]	Homo sapiens
POLR2G	ENSG00000168002	polymerase (RNA) II (DNA directed) polypeptide G [Source:HGNC Symbol;Acc:9194]	Homo sapiens
SF1	ENSG00000168066	splicing factor 1 [Source:HGNC Symbol;Acc:12950]	Homo sapiens
HNRNPH1	ENSG00000169045	heterogeneous nuclear ribonucleoprotein H1 (H) [Source:HGNC Symbol;Acc:5041]	Homo sapiens
ZRSR2	ENSG00000169249	zinc finger (CCCH type), RNA-binding motif and serine/arginine rich 2 [Source:HGNC Symbol;Acc:23019]	Homo sapiens
PCBP1	ENSG00000169564	poly(rC) binding protein 1 [Source:HGNC Symbol;Acc:8647]	Homo sapiens
RBMY1F	ENSG00000169800	RNA binding motif protein, Y-linked, family 1, member F [Source:HGNC Symbol;Acc:23974]	Homo sapiens
HNRNPF	ENSG00000169813	heterogeneous nuclear ribonucleoprotein F [Source:HGNC Symbol;Acc:5039]	Homo sapiens
HNRNPA3	ENSG00000170144	heterogeneous nuclear ribonucleoprotein A3 [Source:HGNC Symbol;Acc:24941]	Homo sapiens
RBMXL2	ENSG00000170748	RNA binding motif protein, X-linked-like 2 [Source:HGNC Symbol;Acc:17886]	Homo sapiens
LSM3	ENSG00000170860	LSM3 homolog, U6 small nuclear RNA associated (S. cerevisiae) [Source:HGNC Symbol;Acc:17874]	Homo sapiens
NCBP2L	ENSG00000170935	nuclear cap binding protein subunit 2-like [Source:HGNC Symbol;Acc:31795]	Homo sapiens
CSDC2	ENSG00000172346	cold shock domain containing C2, RNA binding [Source:HGNC Symbol;Acc:30359]	Homo sapiens
TAF15	ENSG00000172660	TAF15 RNA polymerase II, TATA box binding protein (TBP)-associated factor, 68kDa [Source:HGNC Symbol;Acc:11547]	Homo sapiens
RBM4B	ENSG00000173914	RNA binding motif protein 4B [Source:HGNC Symbol;Acc:28842]	Homo sapiens
RBM4	ENSG00000173933	RNA binding motif protein 4 [Source:HGNC Symbol;Acc:9901]	Homo sapiens
LARP7	ENSG00000174720	La ribonucleoprotein domain family, member 7 [Source:HGNC Symbol;Acc:24912]	Homo sapiens
PABPC5	ENSG00000174740	poly(A) binding protein, cytoplasmic 5 [Source:HGNC Symbol;Acc:13629]	Homo sapiens
LSM1	ENSG00000175324	LSM1 homolog, U6 small nuclear RNA associated (S. cerevisiae) [Source:HGNC Symbol;Acc:20472]	Homo sapiens
RBMXL3	ENSG00000175718	RNA binding motif protein, X-linked-like 3 [Source:HGNC Symbol;Acc:26859]	Homo sapiens
MEX3C	ENSG00000176624	mex-3 homolog C (C. elegans) [Source:HGNC Symbol;Acc:28040]	Homo sapiens
RBM44	ENSG00000177483	RNA binding motif protein 44 [Source:HGNC Symbol;Acc:24756]	Homo sapiens
CSTF2T	ENSG00000177613	cleavage stimulation factor, 3' pre-RNA, subunit 2, 64kDa, tau variant [Source:HGNC Symbol;Acc:17086]	Homo sapiens
HNRNPA0	ENSG00000177733	heterogeneous nuclear ribonucleoprotein A0 [Source:HGNC Symbol;Acc:5030]	Homo sapiens
ZC3H12D	ENSG00000178199	zinc finger CCCH-type containing 12D [Source:HGNC Symbol;Acc:21175]	Homo sapiens
SAMD4B	ENSG00000179134	sterile alpha motif domain containing 4B [Source:HGNC Symbol;Acc:25492]	Homo sapiens
HNRNPCL1	ENSG00000179172	heterogeneous nuclear ribonucleoprotein C-like 1 [Source:HGNC Symbol;Acc:29295]	Homo sapiens
MKRN3	ENSG00000179455	makorin ring finger protein 3 [Source:HGNC Symbol;Acc:7114]	Homo sapiens
RBM15B	ENSG00000179837	RNA binding motif protein 15B [Source:HGNC Symbol;Acc:24303]	Homo sapiens
PUF60	ENSG00000179950	poly-U binding splicing factor 60KDa [Source:HGNC Symbol;Acc:17042]	Homo sapiens
TRNAU1AP	ENSG00000180098	tRNA selenocysteine 1 associated protein 1 [Source:HGNC Symbol;Acc:30813]	Homo sapiens
SFRS2B	ENSG00000180771	splicing factor, arginine/serine-rich 2B [Source:HGNC Symbol;Acc:16988]	Homo sapiens
MEX3D	ENSG00000181588	mex-3 homolog D (C. elegans) [Source:HGNC Symbol;Acc:16734]	Homo sapiens
LSM10	ENSG00000181817	LSM10, U7 small nuclear RNA associated [Source:HGNC Symbol;Acc:17562]	Homo sapiens
SNRPE	ENSG00000182004	small nuclear ribonucleoprotein polypeptide E [Source:HGNC Symbol;Acc:11161]	Homo sapiens
TDRKH	ENSG00000182134	tudor and KH domain containing [Source:HGNC Symbol;Acc:11713]	Homo sapiens
RBM10	ENSG00000182872	RNA binding motif protein 10 [Source:HGNC Symbol;Acc:9896]	Homo sapiens
LENG9	ENSG00000182909	leukocyte receptor cluster (LRC) member 9 [Source:HGNC Symbol;Acc:16306]	Homo sapiens
EWSR1	ENSG00000182944	Ewing sarcoma breakpoint region 1 [Source:HGNC Symbol;Acc:3508]	Homo sapiens
LSMD1	ENSG00000183011	LSM domain containing 1 [Source:HGNC Symbol;Acc:28212]	Homo sapiens
DND1	ENSG00000183403	dead end homolog 1 (zebrafish) [Source:HGNC Symbol;Acc:23799]	Homo sapiens
MEX3B	ENSG00000183496	mex-3 homolog B (C. elegans) [Source:HGNC Symbol;Acc:25297]	Homo sapiens
PCBP3	ENSG00000183570	poly(rC) binding protein 3 [Source:HGNC Symbol;Acc:8651]	Homo sapiens
THOC4	ENSG00000183684	THO complex 4 [Source:HGNC Symbol;Acc:19071]	Homo sapiens
RBM12B	ENSG00000183808	RNA binding motif protein 12B [Source:HGNC Symbol;Acc:32310]	Homo sapiens
SNRNP35	ENSG00000184209	small nuclear ribonucleoprotein 35kDa (U11/U12) [Source:HGNC Symbol;Acc:30852]	Homo sapiens
PABPC1L2B	ENSG00000184388	poly(A) binding protein, cytoplasmic 1-like 2B [Source:HGNC Symbol;Acc:31852]	Homo sapiens
RALYL	ENSG00000184672	RALY RNA binding protein-like [Source:HGNC Symbol;Acc:27036]	Homo sapiens
DDX53	ENSG00000184735	DEAD (Asp-Glu-Ala-Asp) box polypeptide 53 [Source:HGNC Symbol;Acc:20083]	Homo sapiens
RBM33	ENSG00000184863	RNA binding motif protein 33 [Source:HGNC Symbol;Acc:27223]	Homo sapiens
RBM43	ENSG00000184898	RNA binding motif protein 43 [Source:HGNC Symbol;Acc:24790]	Homo sapiens
RBM11	ENSG00000185272	RNA binding motif protein 11 [Source:HGNC Symbol;Acc:9897]	Homo sapiens
ZFP36L1	ENSG00000185650	zinc finger protein 36, C3H type-like 1 [Source:HGNC Symbol;Acc:1107]	Homo sapiens
YTHDF3	ENSG00000185728	YTH domain family, member 3 [Source:HGNC Symbol;Acc:26465]	Homo sapiens
RNPC3	ENSG00000185946	RNA-binding region (RNP1, RRM) containing 3 [Source:HGNC Symbol;Acc:18666]	Homo sapiens
PABPC1L2A	ENSG00000186288	poly(A) binding protein, cytoplasmic 1-like 2A [Source:HGNC Symbol;Acc:27989]	Homo sapiens
DAZ3	ENSG00000187191	deleted in azoospermia 3 [Source:HGNC Symbol;Acc:15965]	Homo sapiens
RDM1	ENSG00000187456	RAD52 motif 1 [Source:HGNC Symbol;Acc:19950]	Homo sapiens
LIN28B	ENSG00000187772	lin-28 homolog B (C. elegans) [Source:HGNC Symbol;Acc:32207]	Homo sapiens
CPSF4L	ENSG00000187959	cleavage and polyadenylation specific factor 4-like [Source:HGNC Symbol;Acc:33632]	Homo sapiens
DAZ1	ENSG00000188120	deleted in azoospermia 1 [Source:HGNC Symbol;Acc:2682]	Homo sapiens
ZC3H6	ENSG00000188177	zinc finger CCCH-type containing 6 [Source:HGNC Symbol;Acc:24762]	Homo sapiens
SFRS13A	ENSG00000188529	splicing factor, arginine/serine-rich 13A [Source:HGNC Symbol;Acc:16713]	Homo sapiens
RBM34	ENSG00000188739	RNA binding motif protein 34 [Source:HGNC Symbol;Acc:28965]	Homo sapiens
RRP7A	ENSG00000189306	ribosomal RNA processing 7 homolog A (S. cerevisiae) [Source:HGNC Symbol;Acc:24286]	Homo sapiens
ELAVL3	ENSG00000196361	ELAV (embryonic lethal, abnormal vision, Drosophila)-like 3 (Hu antigen C) [Source:HGNC Symbol;Acc:3314]	Homo sapiens
C14orf21	ENSG00000196943	Pumilio domain-containing protein C14orf21 [Source:UniProtKB/Swiss-Prot;Acc:Q86U38]	Homo sapiens
PCBP2	ENSG00000197111	poly(rC) binding protein 2 [Source:HGNC Symbol;Acc:8648]	Homo sapiens
ZGPAT	ENSG00000197114	zinc finger, CCCH-type with G patch domain [Source:HGNC Symbol;Acc:15948]	Homo sapiens
HNRNPAB	ENSG00000197451	heterogeneous nuclear ribonucleoprotein A/B [Source:HGNC Symbol;Acc:5034]	Homo sapiens
NOL8	ENSG00000198000	nucleolar protein 8 [Source:HGNC Symbol;Acc:23387]	Homo sapiens
HELZ	ENSG00000198265	helicase with zinc finger [Source:HGNC Symbol;Acc:16878]	Homo sapiens
YTHDF2	ENSG00000198492	YTH domain family, member 2 [Source:HGNC Symbol;Acc:31675]	Homo sapiens
SFMBT2	ENSG00000198879	Scm-like with four mbt domains 2 [Source:HGNC Symbol;Acc:20256]	Homo sapiens
L3MBTL3	ENSG00000198945	l(3)mbt-like 3 (Drosophila) [Source:HGNC Symbol;Acc:23035]	Homo sapiens
MEX3A	ENSG00000203759	mex-3 homolog A (C. elegans) [Source:HGNC Symbol;Acc:33482]	Homo sapiens
RBM20	ENSG00000203867	RNA binding motif protein 20 [Source:HGNC Symbol;Acc:27424]	Homo sapiens
DPPA5	ENSG00000203909	developmental pluripotency associated 5 [Source:HGNC Symbol;Acc:19201]	Homo sapiens
MIR1236	ENSG00000204356	microRNA 1236 [Source:HGNC Symbol;Acc:33925]	Homo sapiens
	ENSG00000204392	U6 snRNA-associated Sm-like protein LSm2 (snRNP core Sm-like protein Sm-x5)(Small nuclear ribonuclear protein D homolog)(Protein G7b) [Source:UniProtKB/Swiss-Prot;Acc:Q9Y333]	Homo sapiens
PPP1R10	ENSG00000204569	Serine/threonine-protein phosphatase 1 regulatory subunit 10 (Phosphatase 1 nuclear targeting subunit)(MHC class I region proline-rich protein CAT53)(FB19 protein)(PP1-binding protein of 114 kDa)(p99) [Source:UniProtKB/Swiss-Prot;Acc:Q96QC0]	Homo sapiens
PRR3	ENSG00000204576	Proline-rich protein 3 (MHC class I region proline-rich protein CAT56) [Source:UniProtKB/Swiss-Prot;Acc:P79522]	Homo sapiens
PABPN1L	ENSG00000205022	poly(A) binding protein, nuclear 1-like (cytoplasmic) [Source:HGNC Symbol;Acc:37237]	Homo sapiens
RNPS1	ENSG00000205937	RNA binding protein S1, serine-rich domain [Source:HGNC Symbol;Acc:10080]	Homo sapiens
DAZ2	ENSG00000205944	deleted in azoospermia 2 [Source:HGNC Symbol;Acc:15964]	Homo sapiens
ZRSR1	ENSG00000212643	U2 small nuclear ribonucleoprotein auxiliary factor 35 kDa subunit-related protein 1 (U2(RNU2) small nuclear RNA auxiliary factor 1-like 1)(CCCH type zinc finger, RNA-binding motif and serine/arginine rich protein 1) [Source:UniProtKB/Swiss-Prot;Acc:Q15695]	Homo sapiens
RBM16	ENSG00000213079	RNA binding motif protein 16 [Source:HGNC Symbol;Acc:20959]	Homo sapiens
	ENSG00000213250	Putative uncharacterized protein ENSP00000395989 [Source:UniProtKB/TrEMBL;Acc:C9JFH9]	Homo sapiens
RBMXL1	ENSG00000213516	RNA binding motif protein, X-linked-like 1 [Source:HGNC Symbol;Acc:25073]	Homo sapiens
CPEB1	ENSG00000214575	cytoplasmic polyadenylation element binding protein 1 [Source:HGNC Symbol;Acc:21744]	Homo sapiens
	ENSG00000215042	Putative uncharacterized protein ENSP00000388079 Fragment [Source:UniProtKB/TrEMBL;Acc:C9JXI7]	Homo sapiens
	ENSG00000215492	Putative uncharacterized protein ENSP00000383298 [Source:UniProtKB/TrEMBL;Acc:C9JCD7]	Homo sapiens
RBMY1J	ENSG00000226941	RNA binding motif protein, Y-linked, family 1, member J [Source:HGNC Symbol;Acc:23917]	Homo sapiens
SNRPEL1	ENSG00000227624	small nuclear ribonucleoprotein polypeptide E-like 1 [Source:HGNC Symbol;Acc:20733]	Homo sapiens
	ENSG00000231942	Putative uncharacterized protein ENSP00000394145 Fragment [Source:UniProtKB/TrEMBL;Acc:C9JK19]	Homo sapiens
MCTS1	ENSG00000232119	malignant T cell amplified sequence 1 [Source:HGNC Symbol;Acc:23357]	Homo sapiens
PABPC4L	ENSG00000233034	poly(A) binding protein, cytoplasmic 4-like [Source:HGNC Symbol;Acc:31955]	Homo sapiens
RBMY1A1	ENSG00000234414	RNA binding motif protein, Y-linked, family 1, member A1 [Source:HGNC Symbol;Acc:9912]	Homo sapiens
MKRNP5	ENSG00000238222	makorin ring finger protein pseudogene 5 [Source:HGNC Symbol;Acc:7115]	Homo sapiens
RBM14	ENSG00000239306	RNA binding motif protein 14 [Source:HGNC Symbol;Acc:14219]	Homo sapiens
NSUN6	ENSG00000241058	NOP2/Sun domain family, member 6 [Source:HGNC Symbol;Acc:23529]	Homo sapiens
UNKL	ENSG00000242204	unkempt homolog (Drosophila)-like [Source:HGNC Symbol;Acc:14184]	Homo sapiens
RBMY1E	ENSG00000242389	RNA binding motif protein, Y-linked, family 1, member E [Source:HGNC Symbol;Acc:23916]	Homo sapiens
HNRNPA1L2	ENSG00000242466	heterogeneous nuclear ribonucleoprotein A1-like 2 [Source:HGNC Symbol;Acc:27067]	Homo sapiens
RBMY1B	ENSG00000242875	RNA binding motif protein, Y-linked, family 1, member B [Source:HGNC Symbol;Acc:23914]	Homo sapiens
RBMY1D	ENSG00000244395	RNA binding motif protein, Y-linked, family 1, member D [Source:HGNC Symbol;Acc:23915]	Homo sapiens
RBM12	ENSG00000244462	RNA binding motif protein 12 [Source:HGNC Symbol;Acc:9898]	Homo sapiens
DAZ4	ENSG00000205916	deleted in azoospermia 4 [Source:HGNC Symbol;Acc:15966]	Homo sapiens
DGKQ	ENSG00000145214	diacylglycerol kinase, theta 110kDa [Source:HGNC Symbol;Acc:2856]	Homo sapiens
RBM17	ENSG00000134453	RNA binding motif protein 17 [Source:HGNC Symbol;Acc:16944]	Homo sapiens
MCM3AP	ENSG00000160294	minichromosome maintenance complex component 3 associated protein [Source:HGNC Symbol;Acc:6946]	Homo sapiens
PARN	ENSG00000140694	poly(A)-specific ribonuclease (deadenylation nuclease) [Source:HGNC Symbol;Acc:8609]	Homo sapiens
TLR2	ENSG00000137462	toll-like receptor 2 [Source:HGNC Symbol;Acc:11848]	Homo sapiens
PARP10	ENSG00000178685	poly (ADP-ribose) polymerase family, member 10 [Source:HGNC Symbol;Acc:25895]	Homo sapiens
MOV10L1	ENSG00000073146	Mov10l1, Moloney leukemia virus 10-like 1, homolog (mouse) [Source:HGNC Symbol;Acc:7201]	Homo sapiens
CCAR1	ENSG00000060339	cell division cycle and apoptosis regulator 1 [Source:HGNC Symbol;Acc:24236]	Homo sapiens
LEMD3	ENSG00000174106	LEM domain containing 3 [Source:HGNC Symbol;Acc:28887]	Homo sapiens
UPF3B	ENSG00000125351	UPF3 regulator of nonsense transcripts homolog B (yeast) [Source:HGNC Symbol;Acc:20439]	Homo sapiens
RCAN2	ENSG00000172348	regulator of calcineurin 2 [Source:HGNC Symbol;Acc:3041]	Homo sapiens
SRRT	ENSG00000087087	serrate RNA effector molecule homolog (Arabidopsis) [Source:HGNC Symbol;Acc:24101]	Homo sapiens
ZC3H12A	ENSG00000163874	zinc finger CCCH-type containing 12A [Source:HGNC Symbol;Acc:26259]	Homo sapiens
ZC3HAV1L	ENSG00000146858	zinc finger CCCH-type, antiviral 1-like [Source:HGNC Symbol;Acc:22423]	Homo sapiens
PARP14	ENSG00000173193	poly (ADP-ribose) polymerase family, member 14 [Source:HGNC Symbol;Acc:29232]	Homo sapiens
TMEM63A	ENSG00000196187	transmembrane protein 63A [Source:HGNC Symbol;Acc:29118]	Homo sapiens
SLBP	ENSG00000163950	stem-loop binding protein [Source:HGNC Symbol;Acc:10904]	Homo sapiens
GTF3A	ENSG00000122034	general transcription factor IIIA [Source:HGNC Symbol;Acc:4662]	Homo sapiens
NUFIP1	ENSG00000083635	nuclear fragile X mental retardation protein interacting protein 1 [Source:HGNC Symbol;Acc:8057]	Homo sapiens
SRRM2	ENSG00000167978	serine/arginine repetitive matrix 2 [Source:HGNC Symbol;Acc:16639]	Homo sapiens
APTX	ENSG00000137074	aprataxin [Source:HGNC Symbol;Acc:15984]	Homo sapiens
ZFR	ENSG00000056097	zinc finger RNA binding protein [Source:HGNC Symbol;Acc:17277]	Homo sapiens
UPF1	ENSG00000005007	UPF1 regulator of nonsense transcripts homolog (yeast) [Source:HGNC Symbol;Acc:9962]	Homo sapiens
KIN	ENSG00000151657	KIN, antigenic determinant of recA protein homolog (mouse) [Source:HGNC Symbol;Acc:6327]	Homo sapiens
ZNF239	ENSG00000196793	zinc finger protein 239 [Source:HGNC Symbol;Acc:13031]	Homo sapiens
ZNF74	ENSG00000185252	zinc finger protein 74 [Source:HGNC Symbol;Acc:13144]	Homo sapiens
SNRPC	ENSG00000124562	small nuclear ribonucleoprotein polypeptide C [Source:HGNC Symbol;Acc:11157]	Homo sapiens
C1orf25	ENSG00000121486	TRM1-like protein [Source:UniProtKB/Swiss-Prot;Acc:Q7Z2T5]	Homo sapiens
ZFR2	ENSG00000105278	zinc finger RNA binding protein 2 [Source:HGNC Symbol;Acc:29189]	Homo sapiens
IREB2	ENSG00000136381	iron-responsive element binding protein 2 [Source:HGNC Symbol;Acc:6115]	Homo sapiens
ACO1	ENSG00000122729	aconitase 1, soluble [Source:HGNC Symbol;Acc:117]	Homo sapiens
TROVE2	ENSG00000116747	TROVE domain family, member 2 [Source:HGNC Symbol;Acc:11313]	Homo sapiens
TEP1	ENSG00000129566	telomerase-associated protein 1 [Source:HGNC Symbol;Acc:11726]	Homo sapiens
GAPDH	ENSG00000111640	glyceraldehyde-3-phosphate dehydrogenase [Source:HGNC Symbol;Acc:4141]	Homo sapiens
ZRANB2	ENSG00000132485	zinc finger, RAN-binding domain containing 2 [Source:HGNC Symbol;Acc:13058]	Homo sapiens

## Sheet: Supplementary Table 5
Supplementary Table 5: All genes positively associated with ACSL4 abs (correlation coefficient) > 0.1; p ≤ 0.05.
Gene Symbol	Correlation value	P.value
A1CF	0.495798	2.73881e-24
A2M	0.493322	4.99017e-24
AA06	0.49133	8.05702e-24
AAA1	0.483595	5.0251e-23
AASDHPPT	0.479937	1.17538e-22
ABCA1	0.479937	1.17538e-22
ABCA10	0.472656	6.18862e-22
ABCB1	0.455769	2.51114e-20
ABCB10	0.45467	3.17344e-20
ABCC6P2	0.450269	8.03061e-20
ABCD1	0.450269	8.03061e-20
ABCD3	0.444291	2.77422e-19
ABCG1	0.44329	3.40587e-19
ABHD3	0.426245	1.01268e-17
ACACA	0.426199	1.02163e-17
ACAT2	0.425899	1.08261e-17
ACBD3	0.418941	4.08965e-17
ACLY	0.418847	4.16259e-17
ACP1	0.417672	5.19359e-17
ACP2	0.415348	8.02588e-17
ACP6	0.415348	8.02588e-17
ACSL3	0.411945	1.50893e-16
ACSS2	0.410917	1.82336e-16
ACTR2	0.408399	2.89064e-16
ACVR1B	0.408399	2.89064e-16
ACVR2B	0.408051	3.07962e-16
ADAM10	0.408051	3.07962e-16
ADAMTS16	0.404807	5.54148e-16
ADAMTS3	0.403602	6.88089e-16
ADAT2	0.403602	6.88089e-16
ADD3	0.396649	2.36023e-15
ADIPOR2	0.394589	3.38153e-15
ADM2	0.394589	3.38153e-15
ADNP	0.393509	4.07903e-15
ADORA2A	0.39199	5.30407e-15
ADSL	0.391299	5.97499e-15
ADSS	0.38751	1.1419e-14
AFF3	0.383918	2.09364e-14
AFP	0.382344	2.72454e-14
AGA	0.382163	2.80816e-14
AGGF1	0.381953	2.908e-14
AGPS	0.38093	3.44793e-14
AGT	0.377835	5.74903e-14
AGTR1	0.377835	5.74903e-14
AGTR2	0.376318	7.37165e-14
AHCY	0.376153	7.57237e-14
AHNAK	0.375643	8.2299e-14
AHSG	0.375643	8.2299e-14
AIFM2	0.375237	8.79349e-14
AK4	0.3752	8.84605e-14
AKAP11	0.375101	8.99046e-14
AKR1B10	0.373505	1.16485e-13
ALCAM	0.372869	1.29109e-13
ALDH18A1	0.372111	1.45884e-13
ALG12	0.371695	1.56004e-13
ALG2	0.369575	2.19139e-13
ALG3	0.369474	2.22674e-13
ALG8	0.36834	2.66769e-13
ALKBH8	0.367495	3.05077e-13
ALPK3	0.366242	3.72002e-13
AMMECR1	0.365991	3.87015e-13
AMN	0.365643	4.0881e-13
AMOTL1	0.365237	4.35805e-13
ANAPC13	0.365065	4.47803e-13
ANGEL1	0.365065	4.47803e-13
ANKH	0.364389	4.97898e-13
ANKRD12	0.364282	5.06308e-13
ANKRD13A	0.363778	5.47965e-13
ANKRD28	0.36375	5.50317e-13
ANKRD43	0.363613	5.62234e-13
ANKRD49	0.363334	5.87333e-13
ANP32A	0.362189	7.02211e-13
ANPEP	0.361859	7.3917e-13
ANUBL1	0.361378	7.96487e-13
ANXA7	0.360774	8.74731e-13
AP1M1	0.360635	8.93691e-13
AP2A1	0.359444	1.07427e-12
AP3M1	0.359393	1.0828e-12
AP4E1	0.356869	1.59503e-12
APIP	0.356869	1.59503e-12
APPL1	0.35679	1.61437e-12
AQP3	0.355168	2.06648e-12
ARAP2	0.352326	3.1753e-12
ARCN1	0.352212	3.23024e-12
ARF4	0.35206	3.30491e-12
ARFGAP3	0.351619	3.53074e-12
ARFGEF1	0.350108	4.42642e-12
ARHGAP19	0.350108	4.42642e-12
ARHGAP19-SLIT1	0.349474	4.8651e-12
ARHGAP35	0.349053	5.17943e-12
ARHGAP36	0.348766	5.40506e-12
ARHGEF12	0.348541	5.5881e-12
ARHGEF3	0.348312	5.78171e-12
ARHGEF40	0.348047	6.01262e-12
ARID3A	0.347939	6.11003e-12
ARID5B	0.347294	6.72142e-12
ARL15	0.347262	6.75321e-12
ARL5B	0.347183	6.8318e-12
ARL8B	0.347132	6.88397e-12
ARMC1	0.347132	6.88397e-12
ARSF	0.346853	7.17339e-12
ARSG	0.346853	7.17339e-12
ASAP1	0.346841	7.18555e-12
ASB14	0.346716	7.31912e-12
ASCC3	0.346698	7.33929e-12
ASCL3	0.346335	7.74176e-12
ASPH	0.3463	7.78243e-12
ASPM	0.346057	8.06475e-12
ATAD2	0.345922	8.22683e-12
ATE1	0.345562	8.67306e-12
ATG2B	0.345489	8.76646e-12
ATP11B	0.345461	8.80291e-12
ATP13A3	0.344475	1.01709e-11
ATP1B2	0.343249	1.2164e-11
ATP2A2	0.343051	1.25186e-11
ATP2B1	0.342542	1.34799e-11
ATP2B2	0.342432	1.36972e-11
ATP5SL	0.342371	1.38189e-11
ATP6V1C1	0.342098	1.43772e-11
ATP7B	0.341679	1.52782e-11
ATP8A1	0.341081	1.66564e-11
ATP9A	0.340529	1.80387e-11
ATPBD4	0.340454	1.82354e-11
ATXN10	0.340092	1.92097e-11
AZI2	0.339576	2.06897e-11
AZIN1	0.339501	2.09139e-11
BACE1	0.339126	2.20719e-11
BACE1-AS	0.338626	2.37115e-11
BAHD1	0.338142	2.54128e-11
BAIAP2L1	0.337603	2.74463e-11
BBIP1	0.337481	2.79271e-11
BCAM	0.337481	2.79271e-11
BCAR3	0.33704	2.97385e-11
BCCIP	0.336989	2.99539e-11
BCL2L14	0.336788	3.08222e-11
BCL9	0.336648	3.14448e-11
BCLAF1	0.336476	3.22232e-11
BCOR	0.336456	3.23144e-11
BCORL1	0.335916	3.48896e-11
BCR	0.335607	3.64498e-11
BCRP3	0.335607	3.64498e-11
BEND3	0.3353	3.80666e-11
BET1L	0.335222	3.84882e-11
BEX2	0.335222	3.84882e-11
BFSP1	0.33514	3.89419e-11
BHLHA15	0.33514	3.89419e-11
BID	0.33505	3.94366e-11
BIRC2	0.334939	4.00642e-11
BMF	0.334317	4.37379e-11
BMPR1A	0.333842	4.67672e-11
BMS1P1	0.333291	5.05332e-11
BMS1P5	0.333288	5.05566e-11
BOLA2	0.33303	5.24224e-11
BOLA2B	0.333025	5.24544e-11
BOP1	0.333025	5.24544e-11
BPNT1	0.332678	5.50712e-11
BRP44	0.332108	5.96473e-11
BRPF3	0.332108	5.96473e-11
BRWD3	0.331676	6.33577e-11
BTAF1	0.330591	7.37e-11
BTBD16	0.330591	7.37e-11
BTRC	0.330571	7.39115e-11
BUB3	0.330541	7.42163e-11
BZW1	0.330536	7.4273e-11
C10orf118	0.329936	8.07198e-11
C10orf12	0.329896	8.11695e-11
C10orf2	0.329866	8.15098e-11
C10orf32	0.329094	9.07135e-11
C10orf32-AS3MT	0.328744	9.52181e-11
C10orf46	0.328685	9.59884e-11
C10orf47	0.328469	9.88912e-11
C10orf76	0.328085	1.04274e-10
C10orf88	0.327941	1.06365e-10
C10orf91	0.327858	1.07587e-10
C10orf95	0.327425	1.14189e-10
C11orf46	0.327397	1.14644e-10
C11orf75	0.326607	1.27765e-10
C11orf92	0.326511	1.29457e-10
C11orf95	0.325943	1.39927e-10
C12orf23	0.325912	1.40529e-10
C12orf24	0.325609	1.46464e-10
C12orf32	0.325424	1.50217e-10
C12orf34	0.325424	1.50217e-10
C12orf76	0.325329	1.52178e-10
C14orf126	0.324357	1.73707e-10
C14orf129	0.324091	1.80115e-10
C14orf166B	0.324014	1.82014e-10
C14orf33	0.323753	1.8857e-10
C15orf27	0.323753	1.8857e-10
C15orf40	0.323704	1.89839e-10
C15orf54	0.323562	1.93533e-10
C18orf1	0.322875	2.12376e-10
C18orf2	0.322719	2.16902e-10
C19orf10	0.322521	2.22786e-10
C19orf46	0.322426	2.25662e-10
C1QL3	0.321397	2.5925e-10
C1orf115	0.320913	2.76678e-10
C1orf185	0.320475	2.9342e-10
C1orf220	0.320389	2.96787e-10
C1orf227	0.320021	3.11793e-10
C20orf11	0.319884	3.1758e-10
C20orf3	0.319578	3.3084e-10
C22orf29	0.319401	3.38729e-10
C2CD4D	0.319061	3.54469e-10
C2orf29	0.318945	3.59999e-10
C2orf54	0.31887	3.6362e-10
C2orf72	0.31887	3.6362e-10
C3orf32	0.318747	3.69601e-10
C3orf63	0.318734	3.70246e-10
C4orf14	0.318734	3.70246e-10
C4orf19	0.318575	3.78154e-10
C4orf52	0.318143	4.00553e-10
C5	0.3181	4.02822e-10
C5orf13	0.317824	4.17896e-10
C5orf24	0.317682	4.25812e-10
C5orf64	0.317682	4.25812e-10
C6orf105	0.317485	4.3708e-10
C6orf120	0.317464	4.38302e-10
C6orf126	0.316334	5.0897e-10
C6orf186	0.315903	5.38779e-10
C6orf57	0.315756	5.49318e-10
C6orf64	0.31542	5.74167e-10
C7orf29	0.31542	5.74167e-10
C8orf33	0.315403	5.75395e-10
C8orf38	0.315142	5.95482e-10
C8orf39	0.315047	6.02985e-10
C8orf44	0.314996	6.07054e-10
C8orf45	0.314944	6.112e-10
C8orf47	0.314899	6.14832e-10
C8orf76	0.314738	6.27972e-10
C8orf83	0.314638	6.36223e-10
C9orf106	0.314573	6.41728e-10
C9orf41	0.314487	6.4902e-10
C9orf7	0.314438	6.53127e-10
CACHD1	0.314215	6.7257e-10
CALR	0.314175	6.76064e-10
CANX	0.314087	6.83937e-10
CAPN7	0.314087	6.83937e-10
CAPRIN1	0.313922	6.98847e-10
CARNS1	0.31366	7.23165e-10
CASD1	0.31357	7.31747e-10
CASKIN2	0.31348	7.40406e-10
CASP8	0.313195	7.68491e-10
CASP8AP2	0.31298	7.90273e-10
CBL	0.312779	8.11299e-10
CBX6	0.312608	8.29579e-10
CCAR1	0.312459	8.45838e-10
CCDC122	0.312409	8.51299e-10
CCDC125	0.312298	8.63665e-10
CCDC149	0.312256	8.68443e-10
CCDC162P	0.312238	8.70454e-10
CCDC50	0.312238	8.70454e-10
CCDC6	0.312104	8.85821e-10
CCDC69	0.311814	9.19788e-10
CCDC85C	0.311814	9.19788e-10
CCDC97	0.311623	9.42797e-10
CCL20	0.311433	9.66371e-10
CCL24	0.311119	1.00653e-09
CCNB1	0.311047	1.01596e-09
CCNC	0.310582	1.07886e-09
CCNJ	0.310438	1.09919e-09
CCNYL1	0.310283	1.12136e-09
CCR6	0.310283	1.12136e-09
CCT3	0.310188	1.13513e-09
CCT4	0.309889	1.17979e-09
CCT6A	0.309767	1.19855e-09
CD164	0.309554	1.23176e-09
CD276	0.309398	1.25679e-09
CD2AP	0.309367	1.26186e-09
CD302	0.309355	1.26377e-09
CD40LG	0.309226	1.28496e-09
CDC14A	0.309036	1.31667e-09
CDC23	0.308961	1.32936e-09
CDC25A	0.308634	1.38634e-09
CDC40	0.308586	1.3949e-09
CDC42EP1	0.308586	1.3949e-09
CDH2	0.308516	1.40762e-09
CDK1	0.308416	1.42572e-09
CDK8	0.308375	1.43319e-09
CDKN3	0.308145	1.47602e-09
CDR1	0.308041	1.49586e-09
CDV3	0.308034	1.49712e-09
CEACAM1	0.308034	1.49712e-09
CEBPA	0.307418	1.61982e-09
CEBPG	0.307418	1.61982e-09
CEP57	0.307345	1.63503e-09
CHCHD7	0.307339	1.63623e-09
CHD1L	0.307271	1.6506e-09
CHD7	0.307271	1.6506e-09
CHKA	0.307257	1.65356e-09
CHMP2B	0.307257	1.65356e-09
CHMP4C	0.30718	1.6697e-09
CHORDC1	0.307174	1.67117e-09
CHRAC1	0.30699	1.71085e-09
CHST10	0.306876	1.73571e-09
CHST13	0.306876	1.73571e-09
CHUK	0.306783	1.75643e-09
CKAP2	0.306661	1.78402e-09
CKAP4	0.306554	1.80842e-09
CKAP5	0.306207	1.89004e-09
CLCN5	0.305847	1.97854e-09
CLDN1	0.305806	1.98872e-09
CLDN16	0.305806	1.98872e-09
CLGN	0.305643	2.03045e-09
CLNS1A	0.305506	2.06604e-09
CLSTN3	0.305506	2.06604e-09
CMTM6	0.30542	2.08846e-09
CMTM8	0.305309	2.11809e-09
CMYA5	0.305244	2.1356e-09
CNGA1	0.305087	2.1786e-09
CNIH	0.304905	2.22921e-09
CNO	0.304881	2.23605e-09
CNOT6	0.304881	2.23605e-09
CNTD2	0.304748	2.27399e-09
CNTLN	0.304662	2.29872e-09
COG6	0.304472	2.35476e-09
COL2A1	0.30444	2.36408e-09
COMMD5	0.304351	2.39088e-09
COMMD8	0.303898	2.53162e-09
COPB1	0.303653	2.61072e-09
COPB2	0.303557	2.64254e-09
COPG	0.303557	2.64254e-09
COPS2	0.303469	2.67198e-09
COPS5	0.302814	2.90107e-09
CORO1B	0.302786	2.91134e-09
COX15	0.302657	2.95875e-09
COX7A2L	0.302657	2.95875e-09
CPA6	0.302531	3.00606e-09
CPD	0.302486	3.02301e-09
CPE	0.302464	3.03142e-09
CPN1	0.302378	3.06432e-09
CPNE3	0.302378	3.06432e-09
CPT1A	0.302254	3.11224e-09
CREB1	0.302177	3.14234e-09
CREB3L2	0.301608	3.37417e-09
CREBZF	0.301479	3.42875e-09
CRELD2	0.30144	3.44543e-09
CRHR1	0.301339	3.48938e-09
CRKL	0.301339	3.48938e-09
CROT	0.301233	3.53549e-09
CRP	0.301158	3.56899e-09
CRSP8P	0.300804	3.72963e-09
CRTC1	0.300804	3.72963e-09
CRTC3	0.300688	3.78417e-09
CRX	0.300675	3.79001e-09
CSNK2A1P	0.300264	3.9889e-09
CST5	0.300264	3.9889e-09
CTDSP2	0.300102	4.07016e-09
CTDSPL2	0.300085	4.0787e-09
CUL4B	0.299569	4.34845e-09
CUL5	0.299317	4.48603e-09
CXXC5	0.299296	4.49791e-09
CYB5R3	0.299076	4.62231e-09
CYP19A1	0.298732	4.82268e-09
CYP2C18	0.298461	4.98668e-09
CYP3A7	0.298277	5.10162e-09
CYP4F22	0.298246	5.1208e-09
CYP51A1	0.298246	5.1208e-09
DAGLA	0.298141	5.1877e-09
DBF4	0.298118	5.20222e-09
DCAF10	0.29794	5.31765e-09
DCAF13	0.297876	5.36006e-09
DCLRE1A	0.297766	5.43282e-09
DCP1A	0.297701	5.47628e-09
DCP2	0.297257	5.7836e-09
DCTD	0.297165	5.84998e-09
DDAH1	0.297092	5.90263e-09
DDO	0.297092	5.90263e-09
DDX10	0.297075	5.91451e-09
DDX21	0.296873	6.06302e-09
DDX50	0.296403	6.42233e-09
DDX6	0.296403	6.42233e-09
DEAF1	0.296329	6.48099e-09
DEFB109P1B	0.29632	6.48836e-09
DEFB115	0.296167	6.6107e-09
DENND1B	0.296108	6.65899e-09
DENND4A	0.295945	6.79277e-09
DENR	0.29587	6.85544e-09
DEPDC4	0.29587	6.85544e-09
DERL1	0.295733	6.97091e-09
DET1	0.295728	6.97512e-09
DGAT2	0.295474	7.1947e-09
DGAT2L6	0.295439	7.22525e-09
DHCR24	0.295399	7.26142e-09
DHCR7	0.295394	7.26519e-09
DHFR	0.295384	7.27453e-09
DHFRL1	0.295374	7.28281e-09
DHRS7	0.295248	7.39592e-09
DIAPH2	0.295248	7.39592e-09
DICER1	0.295201	7.43846e-09
DIMT1L	0.295189	7.44961e-09
DIP2B	0.295177	7.46006e-09
DKC1	0.295162	7.47388e-09
DLAT	0.295117	7.51543e-09
DLEU2	0.295117	7.51543e-09
DLEU7	0.294826	7.78616e-09
DLGAP5	0.294746	7.86265e-09
DLK1	0.294702	7.90481e-09
DLK2	0.294618	7.98579e-09
DNAJB11	0.294442	8.15853e-09
DNAJC1	0.294333	8.26684e-09
DNAJC22	0.294041	8.56506e-09
DNAJC3	0.294017	8.59001e-09
DNAJC9	0.293881	8.73336e-09
DNMT1	0.293727	8.89744e-09
DNMT3A	0.293727	8.89744e-09
DOCK4	0.29346	9.1907e-09
DOPEY1	0.293222	9.45889e-09
DOPEY2	0.292871	9.86833e-09
DPAGT1	0.292757	1.00053e-08
DPF2	0.292727	1.00415e-08
DPH3	0.292509	1.03096e-08
DPP3	0.292427	1.04117e-08
DPY19L4	0.292386	1.04641e-08
DPYD	0.292362	1.04944e-08
DR1	0.29226	1.06242e-08
DRG1	0.292119	1.08056e-08
DSCAM-AS1	0.291971	1.09996e-08
DST	0.291965	1.10085e-08
DTX1	0.291833	1.11838e-08
DTX3L	0.291492	1.1653e-08
DUSP9	0.291321	1.1894e-08
DVL3	0.291232	1.20218e-08
DYDC1	0.291101	1.22119e-08
DYDC2	0.291027	1.23214e-08
DYM	0.290877	1.25448e-08
DYNC1LI1	0.290667	1.28642e-08
EAF1	0.290667	1.28642e-08
EBAG9	0.29045	1.32027e-08
EBP	0.290267	1.3496e-08
ECD	0.290231	1.35534e-08
ECE2	0.290198	1.36063e-08
ECHDC1	0.290079	1.38018e-08
EDEM3	0.290079	1.38018e-08
EEA1	0.289935	1.40422e-08
EED	0.289828	1.42213e-08
EEF1A1P9	0.289828	1.42213e-08
EEF2	0.28958	1.46486e-08
EFHA1	0.2894	1.49676e-08
EFNA2	0.289256	1.52251e-08
EFTUD1	0.288928	1.58328e-08
EIF1AX	0.288875	1.59315e-08
EIF1B	0.288776	1.61217e-08
EIF2A	0.288467	1.67238e-08
EIF2S3	0.288298	1.70625e-08
EIF3A	0.288064	1.75438e-08
EIF3D	0.287866	1.79593e-08
EIF3E	0.287828	1.80407e-08
EIF3H	0.28778	1.8143e-08
EIF3J	0.287756	1.81945e-08
EIF4A2	0.2875	1.87557e-08
EIF4EBP2	0.2875	1.87557e-08
EIF4G1	0.287405	1.89669e-08
EIF4G2	0.287405	1.89669e-08
EIF5	0.287348	1.90943e-08
ELAVL4	0.287292	1.9222e-08
ELF1	0.287194	1.94466e-08
ELMO1	0.287059	1.97586e-08
ELOVL2	0.28694	2.00373e-08
ELOVL6	0.28694	2.00373e-08
ELP4	0.286906	2.01186e-08
EMBP1	0.286788	2.03996e-08
EMID1	0.286671	2.06829e-08
EML4	0.286658	2.07166e-08
ENPP2	0.286594	2.08733e-08
ENPP3	0.28648	2.11539e-08
ENY2	0.286466	2.11907e-08
EP300	0.286466	2.11907e-08
EPAS1	0.286148	2.1999e-08
EPC2	0.28613	2.2044e-08
EPHB4	0.28605	2.22544e-08
EPPK1	0.285598	2.34662e-08
EPRS	0.285548	2.36057e-08
ERBB2IP	0.285287	2.43385e-08
ERLIN1	0.285245	2.44601e-08
ERP44	0.285145	2.47471e-08
ESCO1	0.285145	2.47471e-08
ESF1	0.284997	2.51803e-08
ETNK1	0.284934	2.53665e-08
ETV4	0.284931	2.53756e-08
ETV5	0.284782	2.58244e-08
EVI5	0.284689	2.61044e-08
EVI5L	0.284543	2.65545e-08
EXOC2	0.28446	2.68157e-08
EXOC3L4	0.284305	2.73056e-08
EXOC6	0.284254	2.74686e-08
EXOSC7	0.284224	2.75629e-08
EXT1	0.284224	2.75629e-08
F2	0.284164	2.77584e-08
FABP1	0.284139	2.78392e-08
FADS1	0.284089	2.80025e-08
FADS2	0.284089	2.80025e-08
FAIM	0.283922	2.85533e-08
FAM103A1	0.283903	2.8617e-08
FAM110B	0.283868	2.87337e-08
FAM114A1	0.283639	2.95112e-08
FAM115A	0.283639	2.95112e-08
FAM125B	0.283605	2.96279e-08
FAM168A	0.28339	3.03776e-08
FAM175B	0.283369	3.04541e-08
FAM178A	0.283303	3.06889e-08
FAM199X	0.283303	3.06889e-08
FAM19A5	0.283286	3.07505e-08
FAM203A	0.283277	3.07805e-08
FAM35A	0.283259	3.08449e-08
FAM45A	0.283228	3.09564e-08
FAM45B	0.283153	3.12292e-08
FAM58BP	0.283125	3.13293e-08
FAM71C	0.283125	3.13293e-08
FAM71E1	0.282985	3.18437e-08
FAM76B	0.282985	3.18437e-08
FAM82B	0.282985	3.1846e-08
FAM91A1	0.282733	3.27897e-08
FAM9A	0.282585	3.33591e-08
FARP1	0.282585	3.33591e-08
FASN	0.28256	3.34565e-08
FBN3	0.282395	3.41008e-08
FBXL21	0.282163	3.5031e-08
FBXL4	0.281855	3.63029e-08
FBXL7	0.281855	3.63029e-08
FBXO10	0.28171	3.69153e-08
FBXO22	0.281595	3.74121e-08
FBXO22OS	0.281595	3.74121e-08
FBXO45	0.281493	3.78551e-08
FBXO5	0.281477	3.79247e-08
FBXW2	0.281463	3.79842e-08
FBXW8	0.281399	3.82665e-08
FCF1	0.281112	3.95552e-08
FCRLA	0.280972	4.02028e-08
FCRLB	0.280875	4.06532e-08
FDPS	0.280843	4.0805e-08
FER1L6	0.280826	4.08812e-08
FGF16	0.280718	4.1395e-08
FGF22	0.280687	4.15434e-08
FGFR2	0.280687	4.15434e-08
FGFR3	0.280625	4.1841e-08
FGFR4	0.28062	4.18655e-08
FGL1	0.280511	4.23927e-08
FHIT	0.280511	4.23927e-08
FIGN	0.280485	4.25213e-08
FIGNL2	0.28034	4.32365e-08
FIP1L1	0.28034	4.32365e-08
FLJ35424	0.280275	4.35586e-08
FLRT1	0.280237	4.37516e-08
FLVCR1	0.280217	4.38519e-08
FMO1	0.280169	4.40931e-08
FMR1	0.280011	4.49026e-08
FNDC3A	0.279981	4.50562e-08
FNDC3B	0.279904	4.54597e-08
FOXA1	0.279866	4.56575e-08
FOXA3	0.279866	4.56575e-08
FOXD2	0.279712	4.64687e-08
FOXN2	0.279673	4.66779e-08
FOXN3	0.279489	4.76718e-08
FOXO3	0.279427	4.80119e-08
FOXP4	0.279423	4.80367e-08
FOXR1	0.279406	4.81275e-08
FRA10AC1	0.279188	4.93462e-08
FRAT1	0.278906	5.09649e-08
FRAT2	0.278906	5.09649e-08
FRG2B	0.278802	5.15731e-08
FRMPD2	0.278734	5.19764e-08
FRY	0.278723	5.20412e-08
FUBP3	0.278723	5.20412e-08
FURIN	0.278635	5.25694e-08
FUT5	0.278567	5.29774e-08
FUT6	0.278457	5.36468e-08
FYCO1	0.278367	5.4199e-08
FZD5	0.278352	5.42953e-08
FZD6	0.278183	5.53509e-08
G2E3	0.278162	5.54833e-08
GABRA2	0.278147	5.55805e-08
GABRE	0.278147	5.55805e-08
GAS2	0.278052	5.6184e-08
GAS2L3	0.278052	5.6184e-08
GATA1	0.278031	5.63188e-08
GBF1	0.278028	5.6339e-08
GCSH	0.277992	5.65719e-08
GFM1	0.277952	5.68251e-08
GFPT1	0.277941	5.68992e-08
GGNBP1	0.277921	5.70266e-08
GGT1	0.277689	5.85559e-08
GGT8P	0.277632	5.89365e-08
GHSR	0.277602	5.91357e-08
GJA10	0.27756	5.94185e-08
GLCE	0.277521	5.96837e-08
GLDN	0.277521	5.96837e-08
GLP1R	0.27749	5.98927e-08
GLRX3	0.277477	5.99856e-08
GLS	0.277466	6.00611e-08
GLT1D1	0.277069	6.28341e-08
GLUD1	0.277033	6.3091e-08
GMFB	0.276978	6.34811e-08
GMPS	0.276865	6.43031e-08
GNAT1	0.276822	6.46181e-08
GNAZ	0.276808	6.47209e-08
GNL3	0.27658	6.64112e-08
GNPNAT1	0.276541	6.67062e-08
GNRHR2	0.276464	6.72905e-08
GOLGA4	0.27629	6.86288e-08
GOLGA5	0.276184	6.94569e-08
GOLGA6L5	0.2761	7.01186e-08
GOLGA8F	0.27582	7.23794e-08
GOLM1	0.275807	7.24817e-08
GOLPH3	0.275694	7.34152e-08
GOLT1A	0.275665	7.3659e-08
GOLT1B	0.275591	7.42715e-08
GOPC	0.27544	7.55512e-08
GORAB	0.27534	7.64054e-08
GORASP2	0.275334	7.64564e-08
GOT1	0.275114	7.8377e-08
GPAA1	0.275114	7.8377e-08
GPAM	0.275078	7.86958e-08
GPC3	0.274895	8.03358e-08
GPC5	0.274728	8.18581e-08
GPC6	0.274615	8.2904e-08
GPD1L	0.274577	8.32601e-08
GPER	0.27455	8.35098e-08
GPR119	0.27451	8.38895e-08
GPR126	0.274476	8.42044e-08
GPR133	0.274471	8.42539e-08
GPR137C	0.274436	8.45866e-08
GPR143	0.274434	8.46097e-08
GPR25	0.274382	8.51067e-08
GPR44	0.274382	8.51067e-08
GPR89B	0.274355	8.53577e-08
GPR98	0.274352	8.53946e-08
GPX7	0.274314	8.57516e-08
GRHL1	0.274314	8.57516e-08
GRIK4	0.274205	8.68142e-08
GSTO2	0.274117	8.76762e-08
GTF2H1	0.274114	8.7704e-08
GTF2H2	0.27411	8.77383e-08
GTF2H2C	0.274077	8.80697e-08
GTF2H2D	0.274018	8.86547e-08
GTSE1	0.273757	9.12852e-08
GUCY2F	0.273373	9.52927e-08
GUF1	0.273373	9.52927e-08
GUSBP9	0.273278	9.63136e-08
GXYLT1	0.273063	9.86573e-08
GYG1	0.273054	9.87478e-08
GYG2	0.272939	1.00029e-07
GYPA	0.272663	1.03154e-07
H19	0.272644	1.03375e-07
H1F0	0.272582	1.04093e-07
H2AFY2	0.272582	1.04093e-07
HABP2	0.272391	1.06336e-07
HAL	0.272335	1.06997e-07
HBII-52-45	0.272329	1.07072e-07
HDAC11	0.272183	1.08821e-07
HDAC2	0.272183	1.08821e-07
HDHD1	0.272075	1.10142e-07
HEATR3	0.272032	1.10671e-07
HEATR5A	0.271889	1.12449e-07
HEATR7A	0.271752	1.14165e-07
HECTD2	0.271743	1.14284e-07
HELLS	0.271636	1.15656e-07
HERC4	0.271594	1.16198e-07
HHEX	0.27157	1.16497e-07
HIC2	0.271462	1.17905e-07
HIF1AN	0.271462	1.17905e-07
HLTF	0.271459	1.17951e-07
HM13	0.271459	1.17951e-07
HMGB3P1	0.271425	1.18387e-07
HMGCR	0.271349	1.19391e-07
HMGCS1	0.271349	1.19391e-07
HMGXB4	0.271347	1.19424e-07
HNF1A-AS1	0.271163	1.21883e-07
HNF4G	0.271105	1.22671e-07
HNRNPA0	0.270947	1.2483e-07
HNRNPA3	0.270888	1.25654e-07
HNRNPU	0.270857	1.26093e-07
HOMER1	0.270799	1.269e-07
HOOK1	0.27073	1.27868e-07
HOXD1	0.27073	1.27868e-07
HOXD3	0.270621	1.29429e-07
HOXD4	0.270604	1.29661e-07
HPGD	0.270604	1.29661e-07
HS2ST1	0.270379	1.32927e-07
HSD17B12	0.270346	1.33419e-07
HSD17B2	0.270289	1.34267e-07
HSF1	0.270272	1.34514e-07
HSP90AA1	0.270121	1.36781e-07
HSP90B1	0.269984	1.38855e-07
HSPA5	0.269918	1.39873e-07
HSPA8	0.269918	1.39873e-07
HSPC159	0.269883	1.4042e-07
HSPD1	0.269806	1.4161e-07
HTR4	0.269798	1.4174e-07
HTT	0.269796	1.4177e-07
HYOU1	0.269796	1.4177e-07
IBA57	0.269687	1.43478e-07
IBTK	0.269499	1.46479e-07
IDE	0.269487	1.46673e-07
IDI1	0.269371	1.48564e-07
IDI2-AS1	0.269303	1.49686e-07
IFNAR1	0.269247	1.50612e-07
IFNAR2	0.269228	1.50915e-07
IGDCC4	0.269227	1.50941e-07
IGF2	0.269227	1.50941e-07
IGF2AS	0.269216	1.51129e-07
IGF2BP1	0.269142	1.52357e-07
IGF2BP2	0.268998	1.5478e-07
IGF2BP3	0.268931	1.55924e-07
IGF2R	0.268814	1.57941e-07
IGSF1	0.268499	1.635e-07
IKBKAP	0.268445	1.64477e-07
IL1RAP	0.26842	1.64932e-07
IL1RL2	0.268342	1.66346e-07
IL22RA1	0.268342	1.66346e-07
IL7	0.268263	1.67792e-07
IMPDH2	0.268262	1.67812e-07
IMPG2	0.268151	1.69859e-07
INHBB	0.268025	1.72221e-07
INHBE	0.268025	1.72221e-07
INPP5A	0.267978	1.73116e-07
INS-IGF2	0.267948	1.73683e-07
INTS4	0.267689	1.7867e-07
INTS6	0.267685	1.7875e-07
INTS7	0.267591	1.80583e-07
INTS8	0.267351	1.85394e-07
IP6K1	0.267351	1.85398e-07
IPMK	0.267344	1.85538e-07
IPO7	0.267324	1.85934e-07
IPW	0.26724	1.87655e-07
IQSEC1	0.26724	1.87655e-07
IRAK2	0.267129	1.89942e-07
IREB2	0.267128	1.89945e-07
ISOC1	0.267027	1.92054e-07
ISX	0.266917	1.94378e-07
ISY1-RAB43	0.266901	1.94709e-07
ITGB5	0.266862	1.95534e-07
ITIH2	0.266691	1.99225e-07
JHDM1D	0.266691	1.99225e-07
JUB	0.266608	2.01032e-07
KBTBD4	0.266551	2.0229e-07
KBTBD6	0.266548	2.02339e-07
KBTBD7	0.266494	2.03542e-07
KCNE1L	0.266494	2.03542e-07
KCNH4	0.266149	2.11309e-07
KCNJ6	0.266121	2.11963e-07
KCNT2	0.266075	2.1302e-07
KCTD17	0.265962	2.1566e-07
KCTD21	0.265935	2.16293e-07
KCTD6	0.265852	2.18247e-07
KDM2A	0.265838	2.18574e-07
KDM6A	0.265838	2.18574e-07
KHSRP	0.265457	2.27778e-07
KIAA0196	0.265442	2.28152e-07
KIAA0528	0.265407	2.29023e-07
KIAA0586	0.265272	2.32399e-07
KIAA0776	0.265178	2.34772e-07
KIAA1147	0.265155	2.35354e-07
KIAA1244	0.265155	2.35354e-07
KIAA1383	0.265118	2.36311e-07
KIAA1429	0.264997	2.39418e-07
KIAA1543	0.264928	2.41203e-07
KIAA1614	0.264925	2.41295e-07
KIAA1671	0.264885	2.42346e-07
KIAA1704	0.264882	2.42422e-07
KIAA1919	0.264684	2.4764e-07
KIAA1958	0.264587	2.50269e-07
KIAA2018	0.264552	2.51204e-07
KIF13A	0.264378	2.55964e-07
KIF14	0.264366	2.56307e-07
KIF20B	0.264307	2.57921e-07
KIF6	0.264268	2.59014e-07
KLB	0.264101	2.63723e-07
KLF10	0.263803	2.72331e-07
KLF3	0.263803	2.72331e-07
KLHDC8A	0.263518	2.80803e-07
KLHDC8B	0.263391	2.84657e-07
KLHL23	0.263391	2.84657e-07
KLHL3	0.263357	2.8569e-07
KLHL38	0.263357	2.8569e-07
KLHL5	0.263337	2.86324e-07
KLLN	0.263326	2.86638e-07
KNDC1	0.263319	2.8688e-07
KPNA4	0.26315	2.92115e-07
KRT23	0.263104	2.93572e-07
KRT85	0.263077	2.94407e-07
KRTAP19-3	0.263077	2.94407e-07
KRTAP19-4	0.263038	2.95638e-07
KRTAP20-2	0.263014	2.96403e-07
KRTAP20-4	0.262911	2.99717e-07
KRTAP3-2	0.262873	3.00932e-07
KRTAP5-4	0.262863	3.01252e-07
KRTAP5-6	0.262766	3.04382e-07
KTN1	0.262663	3.07778e-07
KYNU	0.262512	3.12779e-07
LACTB2	0.26249	3.13511e-07
LAPTM4B	0.26249	3.13511e-07
LARP1	0.262417	3.15978e-07
LASP1	0.262407	3.16309e-07
LASS4	0.262371	3.17535e-07
LBP	0.262341	3.18549e-07
LBR	0.262154	3.25006e-07
LCOR	0.262154	3.25006e-07
LEO1	0.262144	3.25328e-07
LGR4	0.262136	3.25629e-07
LGR6	0.26195	3.3214e-07
LIN7A	0.261948	3.32245e-07
LIN9	0.26192	3.33232e-07
LIPT2	0.261901	3.33906e-07
LMBRD1	0.261893	3.34174e-07
LMTK2	0.261893	3.34174e-07
LNX1	0.261871	3.34965e-07
LOC100128531	0.261722	3.40336e-07
LOC100128640	0.261693	3.41381e-07
LOC100128675	0.261583	3.4541e-07
LOC100129034	0.261531	3.47339e-07
LOC100129046	0.261515	3.4792e-07
LOC100129316	0.261372	3.53263e-07
LOC100129518	0.261365	3.53555e-07
LOC100129716	0.261261	3.57478e-07
LOC100130872	0.261091	3.64021e-07
LOC100130890	0.260907	3.712e-07
LOC100130894	0.260828	3.74325e-07
LOC100131047	0.260758	3.77129e-07
LOC100132111	0.260742	3.77777e-07
LOC100133315	0.260606	3.83274e-07
LOC100133545	0.260555	3.85325e-07
LOC100134229	0.260508	3.87251e-07
LOC100144602	0.260349	3.93856e-07
LOC100170939	0.26028	3.96763e-07
LOC100192378	0.260224	3.99117e-07
LOC100216546	0.26021	3.9969e-07
LOC100286793	0.26021	3.9969e-07
LOC100286938	0.260195	4.0036e-07
LOC100287879	0.260138	4.02774e-07
LOC100288428	0.260097	4.04537e-07
LOC100288846	0.25984	4.15672e-07
LOC100289656	0.259835	4.15925e-07
LOC100293516	0.259703	4.21744e-07
LOC100329108	0.259592	4.26725e-07
LOC100329109	0.259464	4.32542e-07
LOC100499489	0.259459	4.32773e-07
LOC100505536	0.259357	4.37451e-07
LOC100505648	0.259343	4.38102e-07
LOC100505678	0.259329	4.38769e-07
LOC100505761	0.259247	4.42599e-07
LOC100505768	0.259229	4.43445e-07
LOC100505918	0.259194	4.45046e-07
LOC100506783	0.259102	4.494e-07
LOC100507032	0.259102	4.494e-07
LOC144571	0.258866	4.6071e-07
LOC145663	0.258783	4.64784e-07
LOC146336	0.258555	4.76063e-07
LOC146429	0.258549	4.76376e-07
LOC148145	0.258549	4.76376e-07
LOC149086	0.258538	4.76935e-07
LOC1720	0.258431	4.82311e-07
LOC221122	0.258429	4.8244e-07
LOC253044	0.258425	4.82662e-07
LOC253264	0.258238	4.92252e-07
LOC283392	0.258188	4.94828e-07
LOC284276	0.258127	4.97983e-07
LOC284412	0.258111	4.98856e-07
LOC284801	0.258111	4.98856e-07
LOC285540	0.257936	5.08125e-07
LOC285692	0.257881	5.11017e-07
LOC285733	0.257881	5.11017e-07
LOC286190	0.257876	5.11287e-07
LOC286437	0.257735	5.18943e-07
LOC340544	0.257718	5.1987e-07
LOC388692	0.25767	5.22504e-07
LOC389332	0.25767	5.22504e-07
LOC400084	0.257577	5.27602e-07
LOC401022	0.257567	5.28175e-07
LOC55908	0.257453	5.34532e-07
LOC642361	0.257419	5.36389e-07
LOC646324	0.257369	5.39227e-07
LOC647859	0.25735	5.40286e-07
LOC653566	0.25726	5.45403e-07
LOC653712	0.25726	5.45403e-07
LOC723972	0.257173	5.50439e-07
LOC728190	0.257092	5.55127e-07
LOC729603	0.257055	5.57255e-07
LOC84931	0.257055	5.57255e-07
LOC90834	0.257029	5.58774e-07
LOC91149	0.257017	5.59467e-07
LONRF2	0.256956	5.63061e-07
LOXL4	0.256921	5.65137e-07
LPCAT3	0.256921	5.65137e-07
LPGAT1	0.256801	5.72244e-07
LPHN2	0.256722	5.77015e-07
LPP	0.256513	5.89735e-07
LRCH3	0.256503	5.90324e-07
LRG1	0.256465	5.9267e-07
LRP3	0.256429	5.94954e-07
LRP5	0.256429	5.94954e-07
LRPPRC	0.256417	5.95703e-07
LRRC1	0.256411	5.96052e-07
LRRC2	0.25636	5.99211e-07
LRRC28	0.25634	6.00479e-07
LRRC31	0.256315	6.0203e-07
LRRC40	0.256229	6.07495e-07
LRRC61	0.256229	6.07495e-07
LRRC8E	0.256092	6.16185e-07
LRRIQ4	0.256021	6.20805e-07
LSM11	0.255911	6.27953e-07
LSM14A	0.255892	6.29151e-07
LSR	0.255803	6.35019e-07
LSS	0.255763	6.37702e-07
LY75-CD302	0.255652	6.45127e-07
LYAR	0.255629	6.46608e-07
LYPLA1	0.255629	6.46608e-07
LYRM2	0.25554	6.52645e-07
LYSMD4	0.255449	6.5886e-07
MAF1	0.255449	6.5886e-07
MAGED1	0.255404	6.61943e-07
MAGED2	0.25533	6.67043e-07
MAGT1	0.255316	6.68053e-07
MAL2	0.255316	6.68053e-07
MAMLD1	0.255307	6.6866e-07
MAN1A1	0.255296	6.69435e-07
MAN2A2	0.255287	6.70022e-07
MANEA	0.255287	6.70022e-07
MANF	0.255109	6.82571e-07
MAP3K11	0.2551	6.83169e-07
MAP3K7	0.255093	6.83672e-07
MAP4K4	0.254986	6.91269e-07
MAPK1	0.254937	6.94797e-07
MAPK6	0.254937	6.94797e-07
MAPK8	0.254935	6.95002e-07
MAPKAPK5	0.254886	6.98535e-07
45719	0.254886	6.98535e-07
45721	0.254844	7.01592e-07
MARCKS	0.254833	7.02366e-07
MARK4	0.254813	7.03802e-07
MARS2	0.254813	7.03802e-07
MBD3L5	0.254812	7.03868e-07
MBL2	0.254744	7.08894e-07
MBNL3	0.254744	7.08894e-07
MBTPS2	0.254731	7.09844e-07
MCCD1	0.254658	7.15209e-07
MCM4	0.254638	7.16728e-07
MCM9	0.254638	7.16728e-07
MCMBP	0.254589	7.20333e-07
ME1	0.254562	7.2233e-07
MED23	0.254528	7.24904e-07
MED30	0.254528	7.24904e-07
MEF2A	0.25438	7.3612e-07
MEG3	0.254365	7.37257e-07
MEG8	0.254057	7.61104e-07
MEGF9	0.254007	7.65005e-07
MEMO1	0.254007	7.65005e-07
MEN1	0.253865	7.7638e-07
MEOX2	0.253839	7.78403e-07
MEP1A	0.253824	7.79651e-07
MEST	0.253785	7.8281e-07
METAP2	0.253773	7.83715e-07
METTL10	0.253763	7.84586e-07
METTL6	0.25358	7.99528e-07
MEX3A	0.253366	8.17317e-07
MFSD9	0.253366	8.17317e-07
MGA	0.253322	8.21089e-07
MGAM	0.253276	8.24994e-07
MGAT4A	0.253276	8.24994e-07
MGC14436	0.25324	8.27993e-07
MGLL	0.253236	8.28379e-07
MIB1	0.253189	8.32399e-07
MID1IP1	0.253189	8.32399e-07
MINPP1	0.253174	8.33655e-07
MIR1248	0.253143	8.36289e-07
MIR1262	0.253143	8.36289e-07
MIR1281	0.253098	8.40235e-07
MIR1293	0.253098	8.40235e-07
MIR1301	0.253068	8.42784e-07
MIR1306	0.253058	8.43709e-07
MIR16-2	0.252945	8.53532e-07
MIR181A2	0.252945	8.53532e-07
MIR186	0.252911	8.56488e-07
MIR1908	0.252911	8.56488e-07
MIR30C1	0.252911	8.5656e-07
MIR3119-1	0.252872	8.59929e-07
MIR3119-2	0.252842	8.62597e-07
MIR320B2	0.252842	8.62597e-07
MIR3610	0.252702	8.75165e-07
MIR3613	0.252661	8.78818e-07
MIR3648	0.252568	8.8725e-07
MIR365-1	0.252532	8.90502e-07
MIR3652	0.252499	8.93581e-07
MIR3656	0.252435	8.9947e-07
MIR3676	0.252407	9.02059e-07
MIR3687	0.252407	9.02059e-07
MIR3688-1	0.252276	9.14254e-07
MIR3688-2	0.2522	9.21359e-07
MIR378D1	0.2522	9.21359e-07
MIR3913-1	0.252109	9.30076e-07
MIR3913-2	0.252092	9.31694e-07
MIR3920	0.25202	9.38567e-07
MIR3940	0.251981	9.42317e-07
MIR3974	0.251865	9.53529e-07
MIR409	0.251849	9.55093e-07
MIR410	0.251812	9.5875e-07
MIR4417	0.251812	9.5875e-07
MIR4422	0.251722	9.67611e-07
MIR4442	0.251638	9.75968e-07
MIR4471	0.251625	9.77296e-07
MIR4478	0.251623	9.77437e-07
MIR4521	0.251536	9.86173e-07
MIR4533	0.25152	9.87813e-07
MIR4637	0.251436	9.96299e-07
MIR4641	0.251336	1.0066e-06
MIR4654	0.251266	1.01383e-06
MIR4655	0.251226	1.01793e-06
MIR4664	0.251174	1.02336e-06
MIR4680	0.25115	1.02586e-06
MIR4685	0.251088	1.03244e-06
MIR4687	0.251029	1.03863e-06
MIR4701	0.251007	1.04093e-06
MIR4712	0.250989	1.04288e-06
MIR4745	0.250958	1.04618e-06
MIR4749	0.250893	1.05318e-06
MIR4767	0.250881	1.05447e-06
MIR4775	0.250715	1.07241e-06
MIR4791	0.250584	1.08681e-06
MIR4795	0.250565	1.0889e-06
MIR4797	0.250508	1.09524e-06
MIR4800	0.250497	1.09653e-06
MIR483	0.250485	1.09779e-06
MIR5095	0.250482	1.09815e-06
MIR548AA1	0.250476	1.09883e-06
MIR548D1	0.250438	1.10313e-06
MIR551B	0.250363	1.11159e-06
MIR554	0.250285	1.1204e-06
MIR556	0.250221	1.12768e-06
MIR593	0.25022	1.12785e-06
MIR600	0.250219	1.12791e-06
MIR641	0.249946	1.15967e-06
MIR648	0.249932	1.16127e-06
MIR656	0.249907	1.16429e-06
MIR658	0.249825	1.17403e-06
MIR663	0.249817	1.17494e-06
MIR675	0.249741	1.18408e-06
MIR718	0.249699	1.18913e-06
MIR770	0.249625	1.19809e-06
MIR875	0.249625	1.19809e-06
MIR937	0.249588	1.20255e-06
MIR943	0.24948	1.21578e-06
MIXL1	0.249453	1.2191e-06
MKI67	0.249376	1.22864e-06
MKI67IP	0.249205	1.25011e-06
MKKS	0.249205	1.25011e-06
MKRN2	0.249202	1.25049e-06
MLH1	0.249029	1.2726e-06
MLLT10	0.248971	1.28012e-06
MMD	0.248944	1.28357e-06
MOAP1	0.248944	1.28357e-06
MORF4L1	0.248927	1.28575e-06
MORF4L2	0.248914	1.28744e-06
MOSPD1	0.248892	1.2903e-06
MPP7	0.248822	1.2995e-06
MPPED1	0.248722	1.31278e-06
MPV17L	0.248709	1.31444e-06
MRE11A	0.248682	1.31802e-06
MRPL13	0.248654	1.3218e-06
MRPL15	0.248654	1.3218e-06
MRPS14	0.248632	1.32465e-06
MRPS28	0.248618	1.32657e-06
MRPS35	0.2486	1.32904e-06
MSI1	0.2486	1.32904e-06
MTA3	0.248599	1.32919e-06
MTBP	0.248538	1.33739e-06
MTCH2	0.248538	1.33739e-06
MTDH	0.248507	1.34158e-06
MTFR1	0.248507	1.34158e-06
MTHFD1L	0.248388	1.35779e-06
MTL5	0.248272	1.37377e-06
MTM1	0.248028	1.40791e-06
MTMR7	0.247933	1.42148e-06
MTRR	0.247864	1.43142e-06
MVD	0.24784	1.43478e-06
MXD4	0.247802	1.44039e-06
MYCN	0.247731	1.45061e-06
MYCNOS	0.247718	1.45259e-06
MYO7B	0.247718	1.45259e-06
MYOM1	0.247639	1.46414e-06
MYSM1	0.247533	1.47975e-06
MYST4	0.24753	1.48032e-06
N4BP2	0.24747	1.48928e-06
NAA30	0.247379	1.50283e-06
NAA50	0.247348	1.5076e-06
NAALADL1	0.247327	1.51083e-06
NAB1	0.247236	1.52471e-06
NANP	0.247222	1.52684e-06
NARS2	0.247221	1.52696e-06
NAT8	0.247219	1.52721e-06
NAT8B	0.247154	1.53722e-06
NAV2	0.247154	1.53722e-06
NAV3	0.24708	1.54877e-06
NBN	0.24706	1.55182e-06
NBPF7	0.247037	1.55539e-06
NCALD	0.247037	1.55539e-06
NCBP2	0.246979	1.56452e-06
NCL	0.246956	1.56815e-06
NCOA1	0.246901	1.57673e-06
NCOA2	0.246807	1.59165e-06
NCOA4	0.246664	1.61466e-06
NCR2	0.246655	1.61615e-06
NCRNA00114	0.246587	1.6271e-06
NCRNA00255	0.246516	1.63878e-06
NCRNA00263	0.246477	1.64508e-06
NCRNA00287	0.246477	1.64508e-06
NCRNA00303	0.246474	1.64569e-06
NDST1	0.246445	1.65039e-06
NEK10	0.246368	1.66324e-06
NEK4	0.246261	1.68107e-06
NEK6	0.2462	1.69127e-06
NEURL	0.246194	1.6923e-06
NEURL2	0.245882	1.74595e-06
NFATC2	0.245759	1.76753e-06
NFU1	0.245737	1.77145e-06
NGEF	0.245725	1.7735e-06
NHLRC2	0.245725	1.7735e-06
NHSL1	0.245579	1.79941e-06
NID1	0.245579	1.79948e-06
NIPAL1	0.245563	1.80232e-06
NIPAL2	0.245538	1.80691e-06
NIPSNAP1	0.245488	1.81585e-06
NKAIN3	0.245488	1.81585e-06
NKAPP1	0.245481	1.81708e-06
NLE1	0.245459	1.82113e-06
NLRX1	0.245382	1.83521e-06
NMD3	0.245382	1.83521e-06
NME6	0.245381	1.83538e-06
NONO	0.245307	1.84896e-06
NOP14	0.245303	1.84962e-06
NOTO	0.245286	1.85281e-06
NPB	0.245286	1.85281e-06
NPM1	0.245188	1.87088e-06
NPTN	0.245131	1.88168e-06
NPTX2	0.245128	1.88223e-06
NPW	0.244986	1.90893e-06
NR1H4	0.244891	1.92703e-06
NR2E1	0.24487	1.93113e-06
NR5A2	0.244825	1.93971e-06
NRAS	0.244815	1.94168e-06
NRTN	0.244812	1.94231e-06
NRXN3	0.244754	1.95348e-06
NSL1	0.244729	1.95831e-06
NSMAF	0.244667	1.97041e-06
NSMCE2	0.244579	1.98774e-06
NSUN7	0.244554	1.99259e-06
NT5DC3	0.244554	1.99259e-06
NT5E	0.244424	2.01856e-06
NUAK1	0.244307	2.04209e-06
NUCKS1	0.24423	2.05763e-06
NUDCD1	0.244167	2.07057e-06
NUDT15	0.244165	2.0709e-06
NUFIP1	0.244165	2.0709e-06
NUP210	0.244126	2.07905e-06
NUP35	0.244125	2.07926e-06
NUP50	0.244125	2.07926e-06
NUPL1	0.244028	2.09932e-06
NUS1	0.244005	2.10399e-06
NUSAP1	0.243988	2.10765e-06
NXT2	0.243914	2.12309e-06
NYNRIN	0.243912	2.12349e-06
OCIAD1	0.243908	2.12433e-06
OCRL	0.243908	2.12433e-06
OGG1	0.243846	2.13734e-06
OLA1	0.243736	2.1608e-06
OMP	0.24335	2.24491e-06
OPTC	0.243342	2.24656e-06
OR10G2	0.243307	2.25438e-06
OR10H5	0.243198	2.27869e-06
OR12D3	0.243009	2.32166e-06
OR1J1	0.242954	2.33421e-06
OR1J2	0.242749	2.38193e-06
OR1N2	0.242737	2.38478e-06
OR51A7	0.242737	2.38478e-06
OR52W1	0.242691	2.39552e-06
OR56B4	0.242667	2.40108e-06
OR5V1	0.242583	2.4211e-06
ORMDL3	0.242583	2.4211e-06
OSBP	0.242565	2.42539e-06
OSBP2	0.242515	2.43743e-06
OSBPL6	0.242427	2.45853e-06
OSBPL9	0.242401	2.46481e-06
OSGIN2	0.242387	2.46834e-06
OSTC	0.242351	2.47697e-06
OTOP1	0.2423	2.48941e-06
OTUD6B	0.2423	2.48941e-06
OTUD7B	0.242176	2.51994e-06
OVGP1	0.242172	2.52097e-06
OXCT2	0.242012	2.56074e-06
P2RX4	0.241977	2.56975e-06
P2RY4	0.241929	2.58172e-06
PABPC1	0.241831	2.60684e-06
PABPC3	0.241831	2.60684e-06
PABPC4	0.241813	2.6113e-06
PABPC5	0.241805	2.61348e-06
PACSIN1	0.241795	2.61596e-06
PAFAH1B2	0.241754	2.62651e-06
PAG1	0.241731	2.63233e-06
PAICS	0.241716	2.63643e-06
PAIP2B	0.24168	2.64563e-06
PAK1	0.241656	2.65174e-06
PAK2	0.241607	2.6647e-06
PALM	0.241433	2.71035e-06
PANK3	0.241433	2.71035e-06
PAPD4	0.241351	2.73217e-06
PAPOLA	0.241293	2.7477e-06
PAQR9	0.241293	2.7477e-06
PAR-SN	0.241286	2.74967e-06
PAR1	0.241286	2.74967e-06
PAR5	0.241183	2.77747e-06
PARP1	0.24117	2.78114e-06
PARP14	0.241096	2.8012e-06
PARP9	0.241016	2.82316e-06
PATZ1	0.241009	2.82513e-06
PAX6	0.241009	2.82513e-06
PBRM1	0.240955	2.84008e-06
PCBP4	0.240952	2.841e-06
PCDH15	0.24086	2.86655e-06
PCF11	0.240856	2.8678e-06
PCGF5	0.240803	2.88276e-06
PCGF6	0.240737	2.90132e-06
PCNXL3	0.240668	2.92094e-06
PCOLCE2	0.240663	2.92244e-06
PCSK9	0.240611	2.93706e-06
PDC	0.240507	2.96722e-06
PDCD2	0.240507	2.96722e-06
PDCD2L	0.240499	2.96949e-06
PDCD4	0.240448	2.98433e-06
PDCD6IP	0.240403	2.99743e-06
PDE12	0.240403	2.99743e-06
PDE3B	0.240346	3.0141e-06
PDE9A	0.240334	3.01759e-06
PDGFRB	0.240251	3.04221e-06
PDHB	0.240238	3.04589e-06
PDIA3	0.240222	3.05067e-06
PDIA3P	0.240093	3.08911e-06
PDIA4	0.240031	3.10804e-06
PDIA5	0.240006	3.11544e-06
PDS5A	0.240001	3.11714e-06
PDS5B	0.239802	3.17792e-06
PDSS2	0.239789	3.18201e-06
PDX1	0.239788	3.18237e-06
PDZD8	0.239782	3.18414e-06
PEG10	0.239782	3.18416e-06
PELI1	0.239749	3.19422e-06
PEX2	0.239721	3.20303e-06
PEX26	0.239704	3.2085e-06
PEX3	0.239695	3.21106e-06
PEX7	0.239648	3.22583e-06
PGAM5	0.239591	3.24379e-06
PGCP	0.239521	3.26583e-06
PGLYRP2	0.23947	3.28202e-06
PGM3	0.239457	3.28626e-06
PGPEP1	0.239441	3.29134e-06
PHF16	0.23943	3.29486e-06
PHF20L1	0.23943	3.29486e-06
PHF5A	0.239416	3.29949e-06
PHGDH	0.239362	3.31661e-06
PHIP	0.239334	3.32586e-06
PHLPP2	0.23931	3.3334e-06
PHOSPHO2	0.239206	3.36737e-06
PHOSPHO2-KLHL23	0.239148	3.38638e-06
PI4KA	0.239133	3.39132e-06
PIK3AP1	0.239074	3.41074e-06
PIK3C2A	0.239021	3.42821e-06
PIK3C2G	0.238932	3.45772e-06
PIK3R2	0.23893	3.45871e-06
PITPNB	0.238833	3.49124e-06
PKHD1L1	0.238736	3.52398e-06
PKIB	0.23873	3.52604e-06
PLA2G12B	0.23872	3.52972e-06
PLAG1	0.238706	3.53448e-06
PLAGL2	0.238684	3.54177e-06
PLCB1	0.238639	3.55734e-06
PLEKHA1	0.238617	3.56491e-06
PLEKHA7	0.238617	3.56491e-06
PLEKHF2	0.238608	3.56789e-06
PLOD2	0.238607	3.56837e-06
PLS3	0.238514	3.60071e-06
PLXNA3	0.238499	3.60587e-06
PLXNB1	0.238457	3.62054e-06
PM20D2	0.238457	3.62066e-06
PNMA3	0.238444	3.62507e-06
PNMA6A	0.23841	3.6371e-06
PNMA6C	0.23841	3.6371e-06
PNMA6D	0.238379	3.64805e-06
PNPLA3	0.238285	3.68128e-06
POFUT1	0.238246	3.69516e-06
POLE3	0.238219	3.70478e-06
POLR2B	0.238147	3.73057e-06
POLR2K	0.23812	3.74044e-06
POLR3B	0.23812	3.74044e-06
POM121	0.237913	3.81568e-06
POM121C	0.237913	3.81568e-06
POM121L10P	0.237892	3.82334e-06
POM121L1P	0.237892	3.82334e-06
POM121L8P	0.23781	3.85368e-06
PON2	0.237739	3.8803e-06
POU3F2	0.237688	3.89923e-06
POU3F4	0.237684	3.90102e-06
PPA1	0.237653	3.91253e-06
PPARG	0.237521	3.9626e-06
PPAT	0.23744	3.99346e-06
PPIL1	0.237439	3.99414e-06
PPM1A	0.237439	3.99414e-06
PPP1CC	0.237432	3.99679e-06
PPP1R13B	0.237389	4.01313e-06
PPP1R1C	0.237386	4.01453e-06
PPP1R3C	0.237318	4.04087e-06
PPP2R2B	0.237268	4.06027e-06
PPP2R5A	0.237268	4.06027e-06
PPP2R5E	0.237246	4.06886e-06
PPP3CB	0.237205	4.08475e-06
PPP3R1	0.23719	4.09097e-06
PPP4R2	0.237189	4.09112e-06
PPP6R3	0.237189	4.09116e-06
PPPDE2	0.237032	4.15333e-06
PRDM10	0.236998	4.16709e-06
PRDX3	0.236987	4.17151e-06
PRICKLE2	0.236942	4.18941e-06
PRKAA1	0.23694	4.19004e-06
PRKAA2	0.236862	4.2217e-06
PRKAB2	0.236827	4.23571e-06
PRKACA	0.236822	4.23779e-06
PRKAR2A	0.236778	4.25578e-06
PRKDC	0.236778	4.25578e-06
PRKRIR	0.236748	4.26804e-06
PRLR	0.236739	4.27189e-06
PRM2	0.236725	4.27739e-06
PRMT3	0.236692	4.29102e-06
PRR18	0.236674	4.29834e-06
PRRC1	0.236646	4.31029e-06
PRRG4	0.236636	4.31416e-06
PRUNE2	0.236631	4.31625e-06
PSAT1	0.23661	4.32498e-06
PSMD10	0.236597	4.33059e-06
PSMD6	0.236569	4.34219e-06
PSPC1	0.236547	4.35117e-06
PSPH	0.236539	4.35442e-06
PSTK	0.236522	4.36154e-06
PTDSS1	0.236521	4.36196e-06
PTEN	0.236518	4.36316e-06
PTK2	0.236489	4.37564e-06
PTP4A3	0.236478	4.37997e-06
PTPLAD1	0.236461	4.38708e-06
PTPLB	0.236451	4.39162e-06
PTPN23	0.236435	4.39817e-06
PTPN3	0.236338	4.43902e-06
PTPRK	0.236298	4.4562e-06
PUF60	0.236292	4.4589e-06
PUM2	0.236269	4.46845e-06
PURA	0.236253	4.47544e-06
PVRL2	0.236224	4.48791e-06
PXK	0.236224	4.48791e-06
QKI	0.236208	4.49499e-06
QSER1	0.236207	4.49513e-06
R3HDM1	0.236155	4.51772e-06
RAB14	0.236155	4.51772e-06
RAB15	0.236136	4.52592e-06
RAB1A	0.236131	4.52799e-06
RAB27A	0.23612	4.53274e-06
RAB2A	0.236046	4.565e-06
RAB3B	0.236008	4.58159e-06
RAB3D	0.235968	4.59927e-06
RAB3GAP2	0.235965	4.60065e-06
RAB43	0.235964	4.60097e-06
RAB6A	0.235928	4.61663e-06
RAB7L1	0.235916	4.62227e-06
RAB9BP1	0.235913	4.62337e-06
RAD18	0.235888	4.63427e-06
RAD21	0.235888	4.63427e-06
RAD51L3-RFFL	0.235881	4.63751e-06
RAF1	0.235804	4.67164e-06
RAI14	0.235804	4.67164e-06
RALGAPA2	0.235793	4.67653e-06
RALGPS2	0.235787	4.67931e-06
RANGAP1	0.235703	4.71706e-06
RAP2A	0.235701	4.71779e-06
RAP2C	0.235612	4.75808e-06
RAPH1	0.235605	4.76166e-06
RB1CC1	0.235605	4.76166e-06
RBFOX2	0.235493	4.81255e-06
RBM12	0.235484	4.8167e-06
RBM12B	0.235359	4.87446e-06
RBM14-RBM4	0.235346	4.88069e-06
RBM15B	0.235311	4.89687e-06
RBM26	0.235241	4.92955e-06
RBM26-AS1	0.235201	4.94858e-06
RBM3	0.235188	4.95462e-06
RBM4	0.235179	4.95905e-06
RBM41	0.235165	4.96566e-06
RBM45	0.235157	4.96935e-06
RBM7	0.234979	5.054e-06
RCAN3	0.234918	5.08381e-06
RDH10	0.234889	5.09754e-06
RDH11	0.234865	5.10928e-06
RDH12	0.234814	5.13408e-06
RDX	0.234814	5.13408e-06
RECK	0.2348	5.14109e-06
REST	0.2348	5.14109e-06
REXO1L1	0.234729	5.17576e-06
REXO4	0.234676	5.20205e-06
RFC1	0.234632	5.22384e-06
RFC3	0.234622	5.22858e-06
RFFL	0.234593	5.24297e-06
RFT1	0.234593	5.24297e-06
RGS13	0.234577	5.25105e-06
RHO	0.234575	5.25198e-06
RNF139	0.234569	5.25501e-06
RNF183	0.234431	5.3245e-06
RNF214	0.23442	5.3303e-06
RNF216L	0.234396	5.34206e-06
RNF219	0.234288	5.39714e-06
RNF26	0.234228	5.42792e-06
RNFT1	0.234228	5.42792e-06
ROBO1	0.234207	5.43892e-06
RPL15	0.234063	5.51394e-06
RPL29	0.234028	5.5323e-06
RPL3	0.233883	5.60869e-06
RPL30	0.23388	5.61006e-06
RPL31P11	0.233864	5.61885e-06
RPL32	0.233723	5.69407e-06
RPL4	0.233693	5.71029e-06
RPL5	0.233676	5.71932e-06
RPL6	0.233624	5.74778e-06
RPL7	0.233588	5.76728e-06
RPL7A	0.233575	5.77461e-06
RPL7L1	0.233553	5.78664e-06
RPL8	0.233538	5.79493e-06
RPL9	0.23342	5.85953e-06
RPLP0	0.23342	5.85953e-06
RPRD1A	0.233391	5.87603e-06
RPRD2	0.233279	5.93829e-06
RPS24	0.233198	5.9842e-06
RPS3	0.233198	5.9842e-06
RPS6KA3	0.233195	5.98546e-06
RPS6KB2	0.233195	5.98546e-06
RPS7	0.233162	6.00432e-06
RPSA	0.233123	6.02674e-06
RPSAP58	0.233097	6.04116e-06
RPUSD4	0.233079	6.05138e-06
RQCD1	0.232961	6.11908e-06
RRAS2	0.23291	6.14871e-06
RRBP1	0.23291	6.14871e-06
RRP15	0.2329	6.15472e-06
RRS1	0.232865	6.17501e-06
RSF1	0.232814	6.20473e-06
RSRC1	0.23276	6.23632e-06
RTN3	0.232754	6.24026e-06
RUFY2	0.232718	6.26104e-06
RUSC1-AS1	0.232696	6.27424e-06
RYR3	0.232684	6.28122e-06
S1PR2	0.23266	6.2955e-06
SALL2	0.23266	6.2955e-06
SALL4	0.232654	6.2988e-06
SAR1A	0.232603	6.32943e-06
SBK2	0.232531	6.37232e-06
SCAMP2	0.23252	6.37935e-06
SCAMP5	0.232391	6.45675e-06
SCAND3	0.23238	6.46348e-06
SCAP	0.23236	6.47584e-06
SCARA3	0.232268	6.53205e-06
SCCPDH	0.232182	6.58533e-06
SCD	0.232174	6.59039e-06
SCFD1	0.232168	6.59364e-06
SCFD2	0.23214	6.61105e-06
SCML2	0.232121	6.62277e-06
SCRIB	0.232072	6.65387e-06
SDC2	0.232063	6.65918e-06
SEBOX	0.232063	6.65918e-06
SEC11A	0.232038	6.67524e-06
SEC14L4	0.231953	6.7283e-06
SEC23IP	0.231947	6.73214e-06
SEC24A	0.231945	6.73323e-06
SEC24C	0.231935	6.73993e-06
SEC63	0.231909	6.75602e-06
SEH1L	0.231889	6.76883e-06
SEL1L	0.231832	6.80513e-06
SEL1L2	0.231813	6.81746e-06
SEMA4C	0.231806	6.82198e-06
SENP6	0.231764	6.84885e-06
SENP7	0.231744	6.862e-06
45906	0.231719	6.87772e-06
SERAC1	0.23171	6.884e-06
SERBP1	0.231676	6.90552e-06
SERINC5	0.231655	6.91924e-06
SERPINA1	0.231643	6.9271e-06
SERPINA3	0.231635	6.93205e-06
SERPINA5	0.231592	6.9603e-06
SERPINA7	0.23157	6.97459e-06
SERPIND1	0.231515	7.01063e-06
SET	0.231421	7.07304e-06
SEZ6	0.231375	7.1034e-06
SFT2D3	0.231312	7.14507e-06
SFXN4	0.231007	7.35227e-06
SGCE	0.230982	7.36925e-06
SGK110	0.230939	7.39904e-06
SGMS1	0.230916	7.41542e-06
SGOL2	0.230916	7.41542e-06
SGPP1	0.230752	7.52992e-06
SGSM1	0.230752	7.52992e-06
SH3TC1	0.230746	7.53376e-06
SHANK2	0.230698	7.56773e-06
SHE	0.230697	7.56809e-06
SHH	0.230566	7.6615e-06
SHOC2	0.230509	7.70223e-06
SHROOM2	0.230501	7.7083e-06
SIPA1L2	0.230487	7.71852e-06
SIX1	0.230457	7.74005e-06
SIX4	0.230431	7.75873e-06
SKA3	0.230411	7.77343e-06
SLAIN2	0.230371	7.80193e-06
SLBP	0.23031	7.84682e-06
SLC12A5	0.23031	7.84682e-06
SLC12A8	0.230261	7.88293e-06
SLC13A2	0.230137	7.97452e-06
SLC15A1	0.230066	8.0273e-06
SLC16A6	0.230061	8.03065e-06
SLC17A5	0.230047	8.04144e-06
SLC18A2	0.230007	8.07135e-06
SLC1A4	0.230007	8.07135e-06
SLC1A7	0.229978	8.09285e-06
SLC22A10	0.229978	8.09285e-06
SLC22A16	0.229972	8.09764e-06
SLC22A23	0.22995	8.11459e-06
SLC22A9	0.229921	8.13592e-06
SLC25A20	0.229913	8.14214e-06
SLC25A32	0.229873	8.17266e-06
SLC25A45	0.229855	8.18645e-06
SLC25A48	0.229793	8.23362e-06
SLC27A3	0.229656	8.33968e-06
SLC29A4	0.229557	8.41619e-06
SLC2A10	0.229474	8.48152e-06
SLC2A13	0.229422	8.5225e-06
SLC30A5	0.229398	8.5414e-06
SLC30A6	0.229398	8.5414e-06
SLC30A9	0.229358	8.57324e-06
SLC33A1	0.229358	8.57324e-06
SLC35B3	0.229358	8.57382e-06
SLC35C1	0.2293	8.61953e-06
SLC35D2	0.229258	8.65335e-06
SLC38A3	0.229252	8.65796e-06
SLC39A10	0.229207	8.6943e-06
SLC41A3	0.22919	8.70811e-06
SLC43A1	0.229129	8.75785e-06
SLC44A1	0.229117	8.76729e-06
SLC45A3	0.229078	8.79899e-06
SLC45A4	0.229027	8.84064e-06
SLC4A10	0.228934	8.91722e-06
SLC5A9	0.228922	8.92706e-06
SLC7A10	0.228908	8.9388e-06
SLCO4C1	0.22881	9.02048e-06
SLMAP	0.228739	9.08012e-06
SMA5	0.228703	9.10998e-06
SMAD5	0.228432	9.34147e-06
SMAD5-AS1	0.228432	9.34147e-06
SMARCA1	0.228353	9.41009e-06
SMARCB1	0.228321	9.43813e-06
SMARCC1	0.228278	9.47508e-06
SMC3	0.228265	9.48705e-06
SMCR7L	0.228162	9.57771e-06
SMEK2	0.228121	9.61392e-06
SMG5	0.228111	9.62284e-06
SMOX	0.228051	9.67566e-06
SNAP29	0.227942	9.77415e-06
SNCAIP	0.227933	9.78176e-06
SNHG11	0.227922	9.79175e-06
SNHG4	0.227922	9.79175e-06
SNHG6	0.227909	9.80366e-06
SNORA1	0.227857	9.85048e-06
SNORA15	0.227857	9.85048e-06
SNORA16B	0.227833	9.8723e-06
SNORA20	0.227833	9.8723e-06
SNORA4	0.227651	1.00399e-05
SNORA40	0.227642	1.00477e-05
SNORA63	0.227622	1.00664e-05
SNORA81	0.22762	1.00681e-05
SNORD101	0.227548	1.01354e-05
SNORD107	0.227495	1.01854e-05
SNORD109A	0.227467	1.02117e-05
SNORD109B	0.227358	1.03141e-05
SNORD113-1	0.227263	1.04044e-05
SNORD113-2	0.227166	1.04977e-05
SNORD113-5	0.227101	1.05612e-05
SNORD113-9	0.227094	1.05677e-05
SNORD114-10	0.227066	1.05944e-05
SNORD114-2	0.227036	1.06237e-05
SNORD114-20	0.22691	1.0748e-05
SNORD114-21	0.22691	1.0748e-05
SNORD114-24	0.226845	1.08121e-05
SNORD114-25	0.226842	1.08154e-05
SNORD114-27	0.226837	1.08205e-05
SNORD114-4	0.226835	1.0822e-05
SNORD114-7	0.226793	1.08635e-05
SNORD114-8	0.226738	1.09188e-05
SNORD115-14	0.226708	1.09488e-05
SNORD115-16	0.226692	1.0965e-05
SNORD115-17	0.226598	1.106e-05
SNORD115-18	0.22654	1.11189e-05
SNORD115-19	0.226522	1.11368e-05
SNORD115-2	0.226522	1.11376e-05
SNORD115-22	0.226522	1.11376e-05
SNORD115-32	0.226456	1.12048e-05
SNORD115-40	0.226365	1.12985e-05
SNORD116-1	0.226187	1.14844e-05
SNORD116-14	0.22618	1.14911e-05
SNORD116-17	0.226171	1.15007e-05
SNORD116-18	0.226138	1.15361e-05
SNORD116-19	0.226066	1.1612e-05
SNORD116-20	0.226023	1.16584e-05
SNORD116-21	0.225991	1.16916e-05
SNORD116-22	0.225937	1.17494e-05
SNORD116-23	0.225918	1.17708e-05
SNORD116-24	0.225918	1.17708e-05
SNORD116-26	0.225913	1.17753e-05
SNORD116-27	0.225913	1.17753e-05
SNORD116-28	0.225897	1.17931e-05
SNORD116-4	0.225897	1.17931e-05
SNORD127	0.225807	1.18906e-05
SNORD2	0.225803	1.18944e-05
SNORD24	0.225781	1.19187e-05
SNORD25	0.225763	1.19385e-05
SNORD41	0.225751	1.19509e-05
SNORD44	0.225717	1.19885e-05
SNORD6	0.225716	1.19899e-05
SNORD75	0.225716	1.19899e-05
SNORD77	0.225702	1.20047e-05
SNORD78	0.225701	1.20058e-05
SNORD79	0.225701	1.20058e-05
SNORD80	0.225652	1.20595e-05
SNORD87	0.225582	1.21375e-05
SNORD95	0.225582	1.21375e-05
SNRPN	0.225557	1.21653e-05
SNTB1	0.225524	1.22014e-05
SNURF	0.225524	1.22014e-05
SNX14	0.225466	1.22666e-05
SNX16	0.225445	1.22901e-05
SNX3	0.225445	1.22901e-05
SNX30	0.225436	1.22998e-05
SNX4	0.225323	1.24269e-05
SOBP	0.22526	1.24985e-05
SORCS2	0.225252	1.25077e-05
SOX13	0.225235	1.2528e-05
SOX5	0.22521	1.25559e-05
SP3	0.22516	1.26129e-05
SPAST	0.225064	1.27244e-05
SPATA5L1	0.225058	1.27311e-05
SPATS2L	0.225049	1.27412e-05
SPCS2	0.225049	1.27421e-05
SPINK1	0.225024	1.2771e-05
SPINK9	0.224999	1.27993e-05
SPINT4	0.224978	1.28244e-05
SPO11	0.224963	1.28412e-05
SPON2	0.224856	1.29671e-05
SPOPL	0.224778	1.30599e-05
SPRED2	0.22468	1.31768e-05
SPRY2	0.224469	1.3432e-05
SPRYD3	0.224331	1.36006e-05
SQLE	0.224321	1.3613e-05
SREBF1	0.224296	1.36445e-05
SREBF2	0.224285	1.36574e-05
SREK1IP1	0.224223	1.37347e-05
SRP72	0.224195	1.37698e-05
SRP9	0.224056	1.39444e-05
SRPK1	0.224051	1.39509e-05
SRPRB	0.224021	1.39887e-05
SSB	0.224009	1.40041e-05
SSR1	0.223989	1.40298e-05
SSR3	0.223971	1.40519e-05
SSTR2	0.223932	1.41019e-05
SSTR5	0.223909	1.41309e-05
ST13	0.223867	1.41852e-05
ST5	0.223866	1.41864e-05
ST6GAL1	0.223821	1.42443e-05
STAG1	0.223818	1.42486e-05
STAG3L1	0.223668	1.44429e-05
STARD4	0.223649	1.44686e-05
STAU1	0.223644	1.44747e-05
STAU2	0.223644	1.44747e-05
STEAP1	0.223571	1.45703e-05
STEAP2	0.223571	1.45703e-05
STIM1	0.223571	1.45707e-05
STIP1	0.223549	1.45996e-05
STK3	0.223544	1.46067e-05
STRA8	0.223532	1.4622e-05
STRADB	0.223532	1.4622e-05
STRBP	0.223508	1.46538e-05
STT3A	0.223429	1.47592e-05
STT3B	0.223429	1.47592e-05
STXBP5	0.223429	1.47592e-05
STYX	0.223371	1.48361e-05
SUFU	0.223287	1.495e-05
SURF4	0.223287	1.495e-05
SUV420H1	0.223286	1.49508e-05
SYDE2	0.223223	1.50355e-05
SYN1	0.223182	1.50919e-05
SYN3	0.223153	1.51313e-05
SYNCRIP	0.223102	1.52011e-05
SYT12	0.223102	1.52011e-05
SYVN1	0.223044	1.52811e-05
TAB3	0.22303	1.53009e-05
TAF1A	0.222991	1.53539e-05
TAF1B	0.222986	1.53612e-05
TAF1D	0.222911	1.5466e-05
TAF2	0.222868	1.55252e-05
TAF4	0.222868	1.55252e-05
TAF5	0.222857	1.55414e-05
TAS2R10	0.222851	1.5549e-05
TAS2R14	0.22279	1.56344e-05
TATDN1	0.22279	1.56344e-05
TBC1D12	0.222789	1.5636e-05
TBC1D5	0.222789	1.5636e-05
TBC1D8B	0.222781	1.56473e-05
TBCEL	0.222699	1.57631e-05
TBL1X	0.222699	1.57635e-05
TBL1XR1	0.222678	1.57937e-05
TCEA1	0.222609	1.58916e-05
TCEAL8	0.222505	1.6042e-05
TCEB1	0.222437	1.61406e-05
TCERG1L	0.222437	1.61406e-05
TCF20	0.222255	1.64068e-05
TCF7L1	0.222184	1.65119e-05
TCP1	0.222087	1.66567e-05
TCP10	0.222087	1.66567e-05
TCP10L2	0.221987	1.68068e-05
TCTE3	0.221964	1.68407e-05
TDGF1	0.221893	1.6949e-05
TDGF1P3	0.221893	1.6949e-05
TDRKH	0.221828	1.70484e-05
TECTA	0.221806	1.7082e-05
TERF1	0.221772	1.7133e-05
TET1	0.221646	1.7328e-05
TEX261	0.221552	1.74745e-05
TFAM	0.221542	1.74913e-05
TFB2M	0.221539	1.74949e-05
TFE3	0.221514	1.75351e-05
TGFB1	0.221505	1.75494e-05
TGFBR2	0.221492	1.75696e-05
TGIF2	0.221491	1.75714e-05
TGOLN2	0.221399	1.77157e-05
TGS1	0.221356	1.77845e-05
THEM5	0.221287	1.78946e-05
THOC2	0.221276	1.79125e-05
THOC7	0.221269	1.79229e-05
THPO	0.221245	1.79627e-05
THRB	0.221245	1.79627e-05
THSD7A	0.221234	1.79797e-05
TIAL1	0.221234	1.79797e-05
TINAG	0.221213	1.80131e-05
TIRAP	0.221162	1.80957e-05
TKT	0.221162	1.80957e-05
TLK1	0.22115	1.81155e-05
TM4SF5	0.22115	1.81155e-05
TM9SF3	0.221086	1.822e-05
TMCO3	0.221059	1.82629e-05
TMED10	0.221006	1.83504e-05
TMED10P1	0.22099	1.83759e-05
TMED2	0.22099	1.83764e-05
TMED5	0.220977	1.83974e-05
TMED7	0.220953	1.84374e-05
TMED9	0.220852	1.86044e-05
TMEM106B	0.220852	1.86044e-05
TMEM110	0.220794	1.87019e-05
TMEM123	0.220787	1.87126e-05
TMEM135	0.220741	1.87891e-05
TMEM150A	0.220741	1.87891e-05
TMEM170B	0.220719	1.88272e-05
TMEM181	0.220686	1.88816e-05
TMEM194B	0.220657	1.89309e-05
TMEM20	0.220656	1.89329e-05
TMEM33	0.220625	1.89861e-05
TMEM38A	0.220567	1.9084e-05
TMEM38B	0.220535	1.91385e-05
TMEM41B	0.220524	1.91565e-05
TMEM45A	0.220524	1.91565e-05
TMEM45B	0.220458	1.92701e-05
TMEM5	0.220419	1.93374e-05
TMEM55A	0.220418	1.93395e-05
TMEM65	0.220406	1.93593e-05
TMEM68	0.220406	1.93593e-05
TMEM70	0.220348	1.94612e-05
TMEM74	0.220307	1.9532e-05
TMEM88B	0.220306	1.9533e-05
TMEM97	0.220306	1.9533e-05
TMX4	0.220306	1.95338e-05
TNFAIP8L1	0.220239	1.96505e-05
TNFAIP8L3	0.220193	1.97303e-05
TNFSF4	0.220186	1.9743e-05
TNKS2	0.220159	1.97913e-05
TNPO1	0.220124	1.98533e-05
TOLLIP	0.220124	1.98533e-05
TOM1	0.220117	1.98641e-05
TOMM20	0.220117	1.98641e-05
TOMM70A	0.22007	1.99484e-05
TOP1MT	0.22004	2.00008e-05
TOP2B	0.22	2.00731e-05
TOR3A	0.219931	2.01957e-05
TP53INP1	0.21985	2.03425e-05
TPD52	0.219739	2.0545e-05
TPST1	0.219727	2.05664e-05
TPST2	0.219704	2.06078e-05
TPT1	0.219701	2.06131e-05
TPTE2P1	0.219675	2.06622e-05
TRAM1	0.219675	2.06622e-05
TRAPPC4	0.219671	2.06693e-05
TRHDE	0.219647	2.07129e-05
TRIB3	0.219639	2.0727e-05
TRIM31	0.219585	2.08272e-05
TRIM55	0.219547	2.08985e-05
TRIM6	0.219434	2.11076e-05
TRIM71	0.219434	2.11076e-05
TRIM78P	0.21928	2.13996e-05
TRIM8	0.219245	2.14657e-05
TRMT11	0.219194	2.15623e-05
TRNP1	0.219167	2.16141e-05
TRNT1	0.219141	2.16641e-05
TRPC7	0.219082	2.17784e-05
TRUB1	0.218995	2.19458e-05
TSHZ2	0.218995	2.19458e-05
TSIX	0.218967	2.20008e-05
TSPAN12	0.218931	2.20712e-05
TSPAN6	0.218712	2.25032e-05
TSPAN7	0.218712	2.25032e-05
TSPAN9	0.218693	2.25403e-05
TSSK6	0.218693	2.25403e-05
TTC17	0.218685	2.25565e-05
TTC28	0.218651	2.26254e-05
TTC3	0.218651	2.26254e-05
TTC35	0.218619	2.2689e-05
TTK	0.218597	2.27319e-05
TTLL11	0.218585	2.27572e-05
TTLL2	0.218538	2.28525e-05
TTLL4	0.218535	2.28573e-05
TUBA8	0.218524	2.28799e-05
TUBB2A	0.218474	2.29805e-05
TULP4	0.218323	2.32903e-05
TXLNG	0.2183	2.33363e-05
TXNIP	0.218295	2.33468e-05
TYSND1	0.218234	2.34743e-05
TYW5	0.218206	2.35326e-05
U2SURP	0.218182	2.35821e-05
UAP1	0.218182	2.35821e-05
UBA2	0.218133	2.36829e-05
UBD	0.218116	2.37199e-05
UBE2D1	0.218094	2.37648e-05
UBE2E1	0.218084	2.37857e-05
UBE2J1	0.218045	2.38692e-05
UBE2K	0.218045	2.38692e-05
UBE2Q2	0.217987	2.39905e-05
UBE2Q2P1	0.217863	2.42545e-05
UBE2V2	0.217816	2.43552e-05
UBE2W	0.217759	2.44781e-05
UBE3A	0.217728	2.45445e-05
UBL3	0.21772	2.45612e-05
UBP1	0.21772	2.45612e-05
UBR5	0.217633	2.47513e-05
UBXN2B	0.217627	2.47633e-05
UBXN4	0.217623	2.47723e-05
UCHL3	0.217526	2.49838e-05
UCHL5	0.217483	2.508e-05
UCK2	0.217481	2.50831e-05
UGDH	0.217434	2.51872e-05
UGT2A3	0.217423	2.52124e-05
UGT2B11	0.217399	2.52643e-05
UHRF1BP1	0.217373	2.53225e-05
UHRF1BP1L	0.217373	2.53225e-05
UNC93A	0.217329	2.54218e-05
UNQ6975	0.217329	2.54218e-05
UPK3A	0.217274	2.55446e-05
UROS	0.217274	2.55446e-05
USO1	0.217268	2.55573e-05
USP13	0.217254	2.55897e-05
USP18	0.217198	2.57157e-05
USP24	0.217096	2.59471e-05
USP37	0.21702	2.612e-05
USP51	0.216999	2.61687e-05
USP6NL	0.216986	2.61979e-05
UTP23	0.216973	2.62293e-05
UTRN	0.216964	2.62501e-05
UVRAG	0.216951	2.6279e-05
UXS1	0.216907	2.63802e-05
VAMP7	0.216905	2.63865e-05
VAV2	0.216887	2.64272e-05
VCAM1	0.216866	2.64764e-05
VCPIP1	0.216862	2.64841e-05
VHL	0.216845	2.65253e-05
VIL1	0.216821	2.65802e-05
VNN1	0.216804	2.66213e-05
VNN2	0.216661	2.69565e-05
VNN3	0.216581	2.71453e-05
VPS13A	0.216568	2.71754e-05
VPS13B	0.216566	2.7181e-05
VPS26B	0.216544	2.72339e-05
VPS54	0.216544	2.72339e-05
VRK1	0.216525	2.72781e-05
VSIG10L	0.216508	2.73207e-05
VSNL1	0.216451	2.74564e-05
VSX1	0.216451	2.74564e-05
VTA1	0.216421	2.7529e-05
VTN	0.216398	2.75845e-05
WAPAL	0.216366	2.76612e-05
WASF1	0.216306	2.78071e-05
WDR26	0.216269	2.7896e-05
WDR48	0.216218	2.80217e-05
WDR72	0.216206	2.80515e-05
WDR89	0.216169	2.81416e-05
WDYHV1	0.216108	2.82933e-05
WEE1	0.216089	2.83406e-05
WHAMM	0.216079	2.83639e-05
WHAMMP2	0.216051	2.84334e-05
WNK1	0.216048	2.84416e-05
WNK4	0.216017	2.85188e-05
WRNIP1	0.215988	2.85915e-05
WSCD1	0.215988	2.85915e-05
WWP1	0.215967	2.86429e-05
XBP1	0.215915	2.87728e-05
XG	0.215897	2.8818e-05
XIAP	0.215872	2.88827e-05
XIST	0.215829	2.89894e-05
XK	0.215792	2.9084e-05
XPA	0.215725	2.92539e-05
XPO4	0.215609	2.9551e-05
XPO5	0.215609	2.9551e-05
XYLB	0.215573	2.96461e-05
YES1	0.215573	2.96461e-05
YIF1A	0.215528	2.97603e-05
YIPF2	0.215494	2.98506e-05
YIPF6	0.21545	2.99634e-05
YTHDF3	0.21545	2.99634e-05
YWHAZ	0.215257	3.04731e-05
YY1	0.215249	3.04934e-05
ZBED4	0.215209	3.05991e-05
ZBED6	0.215119	3.0841e-05
ZBTB33	0.215119	3.0841e-05
ZBTB41	0.2151	3.08916e-05
ZC3H11A	0.215063	3.09923e-05
ZC3H12B	0.215047	3.10349e-05
ZC3H7B	0.215047	3.10349e-05
ZC3HAV1L	0.215041	3.10514e-05
ZCCHC14	0.214997	3.1169e-05
ZCCHC24	0.214958	3.12743e-05
ZCCHC3	0.214952	3.12921e-05
ZCCHC4	0.214828	3.1632e-05
ZCCHC9	0.214828	3.1632e-05
ZDHHC14	0.214759	3.18201e-05
ZDHHC16	0.214701	3.19819e-05
ZDHHC20	0.214675	3.20536e-05
ZDHHC24	0.214647	3.21319e-05
ZDHHC6	0.214623	3.21994e-05
ZDHHC9	0.214616	3.2219e-05
ZFAND1	0.214595	3.22775e-05
ZFAND3	0.214588	3.22954e-05
ZFAND6	0.214582	3.23125e-05
ZFAT	0.214513	3.25079e-05
ZFAT-AS1	0.214488	3.2579e-05
ZFP14	0.214488	3.2579e-05
ZFP41	0.214364	3.29299e-05
ZFP64	0.214364	3.29299e-05
ZFP92	0.21436	3.2941e-05
ZFR	0.214321	3.30543e-05
ZFX	0.214264	3.32178e-05
ZFYVE16	0.214264	3.32178e-05
ZFYVE20	0.21421	3.33737e-05
ZHX1	0.214195	3.34173e-05
ZHX1-C8ORF76	0.214174	3.34781e-05
ZHX2	0.214165	3.35043e-05
ZIC2	0.214134	3.35943e-05
ZIC4	0.214134	3.35943e-05
ZIC5	0.214108	3.36689e-05
ZKSCAN3	0.214058	3.38154e-05
ZMYM3	0.214058	3.38154e-05
ZNF124	0.213986	3.40258e-05
ZNF143	0.213986	3.40258e-05
ZNF148	0.213881	3.43355e-05
ZNF219	0.213877	3.43498e-05
ZNF221	0.213872	3.43641e-05
ZNF251	0.213844	3.44464e-05
ZNF253	0.213816	3.45314e-05
ZNF254	0.213752	3.47207e-05
ZNF275	0.213752	3.47207e-05
ZNF280C	0.21372	3.48172e-05
ZNF292	0.213684	3.49269e-05
ZNF318	0.213684	3.49269e-05
ZNF414	0.213668	3.49748e-05
ZNF429	0.213585	3.52254e-05
ZNF444	0.21356	3.53033e-05
ZNF445	0.213548	3.53385e-05
ZNF518A	0.213483	3.55384e-05
ZNF555	0.213422	3.57244e-05
ZNF572	0.213383	3.58465e-05
ZNF605	0.213369	3.58901e-05
ZNF608	0.213365	3.59022e-05
ZNF609	0.213342	3.59728e-05
ZNF620	0.21333	3.60092e-05
ZNF623	0.213302	3.6097e-05
ZNF624	0.213258	3.62337e-05
ZNF660	0.21321	3.63847e-05
ZNF681	0.213208	3.63904e-05
ZNF696	0.2132	3.64156e-05
[truncated: 6,123 more rows]

## Sheet: Supplementary Table 6
Supplementary Table 6: Shared genes of datasets mentioned in Supplementary Table 3-5.
TACC3 specific partner proteins	Currently known RNA binding proteins from RBPsuite	All genes positively associated with ACSL4	Shared genes
Gene Symbol	Gene Symbol	Gene Symbol	CCAR1
AKAP8	RBM5	A1CF	LARP1
ALOX12B	RBM6	A2M	PABPC1
ANXA5		AA06
ANXA6	YBX2	AAA1
AP3B1	CSDE1	AASDHPPT
AP3D1	PTBP1	ABCA1
APEH	ZC3H3	ABCA10
APP	MATR3	ABCB1
ASAH1	SAMD4A	ABCB10
ATG2A	YTHDC2	ABCC6P2
BSN	CUGBP2	ABCD1
CAMKK2	PUM2	ABCD3
CAPN1	RC3H2	ABCG1
CARMIL2	ZC3H11A	ABHD3
CCAR1	PARP12	ACACA
CDK11A	CSDA	ACAT2
CKB	SFRS8	ACBD3
CPE	EIF4B	ACLY
CPSF6	U2AF2	ACP1
CTPS1	SFRS14	ACP2
CUL4B	SPEN	ACP6
DARS	ZC3H15	ACSL3
DBNL	YBX1	ACSS2
DCTN1	ELAVL1	ACTR2
DDX20	THUMPD1	ACVR1B
DICER1	DHX8	ACVR2B
DLAT	SRBD1	ADAM10
DNM1	PABPC1	ADAMTS16
DPP3	DAZAP1	ADAMTS3
DYNC1H1	IGF2BP2	ADAT2
EIF4B	ZNF638	ADD3
EIF5	SART3	ADIPOR2
ENAH	MKRN2	ADM2
EP300	RBM7	ADNP
ERVK-18	RBMS2	ADORA2A
ETFB	MBNL3	ADSL
EWSR1	SNRPA	ADSS
FABP5P3	SYNJ2	AFF3
FAM120A	A2BP1	AFP
FIP1L1		AGA
FKBP4	DDX43	AGGF1
G3BP	KIAA0020	AGPS
GLRB	CNOT4	AGT
GPATCH4	YTHDC1	AGTR1
GPHN	PPIE	AGTR2
HDLBP	CHERP	AHCY
HECTD1	RBM22	AHNAK
hEMMPRIN	KHSRP	AHSG
HLA-B	FUS	AIFM2
HM13	RBM41	AK4
HMGN5	PCBP4	AKAP11
HNRNPF	PABPC4	AKR1B10
HNRNPM	TNRC6A	ALCAM
HPD	RBM27	ALDH18A1
HSD17B4	HNRNPC	ALG12
HSPD1	DAZL	ALG2
HUWE1	HNRNPH3	ALG3
IARS1	SETD1A	ALG8
IDE	CIRBP	ALKBH8
IGHG4	HNRNPM	ALPK3
IPO11	TRMT2A	AMMECR1
IPO5	SF3A1	AMN
keratin	SNRPD3	AMOTL1
KIAA1522	POLDIP3	ANAPC13
KIF2A	ZMAT5	ANGEL1
KLC1	RBM9	ANKH
KRT13	ZC3H7B	ANKRD12
KRT23	RBM23	ANKRD13A
KRT5	SFRS5	ANKRD28
KRT6B	ZC3H14	ANKRD43
KRT72	ACIN1	ANKRD49
KRT78	PABPN1	ANP32A
KRT8	PABPC1L	ANPEP
LARP1	BRUNOL4	ANUBL1
LMNB1	CSTF2	ANXA7
LORICRIN	ZC3H12B	AP1M1
LRRIQ1	FMR1	AP2A1
MAGED2	HTATSF1	AP3M1
MAJIN	RBM3	AP4E1
MAVS	ESRP2	APIP
MDM1	MTHFSD	APPL1
MIER1	DNAJC17	AQP3
MSH6	MYEF2	ARAP2
MUC16	ESRP1	ARCN1
MYBBP1A	HNRNPL	ARF4
Myo6-008	SNRNP70	ARFGAP3
NACA	SFRS16	ARFGEF1
ND1	TRMT1	ARHGAP19
NFIA	NOVA2	ARHGAP19-SLIT1
NME2	SF4	ARHGAP35
NPEPPS	ZC3HAV1	ARHGAP36
NUCKS1	EIF3B	ARHGEF12
NUP210	RBM28	ARHGEF3
NUTF2	LSM5	ARHGEF40
PABPC1	EIF4H	ARID3A
PDIA3	ELAVL2	ARID5B
PDS5A	FUBP3	ARL15
PGM1	CPEB3	ARL5B
PLEKHM1	LARP4B	ARL8B
PPP1R12A	SUPT6H	ARMC1
PPP6R3	PPARGC1A	ARSF
PRCC	CPSF6	ARSG
PRPF19	KRR1	ASAP1
PRSS3	SFRS9	ASB14
PSAPL1	SFRS3	ASCC3
PSMB6	RBM24	ASCL3
PSMB7	KHDRBS2	ASPH
PSMD4	QKI	ASPM
PTCD3	CPEB4	ATAD2
RAB15	FXR1	ATE1
RABL6	NCL	ATG2B
RACK1		ATP11B
RANBP1	HDLBP	ATP13A3
RANBP3	SFRS7	ATP1B2
RAP1B	PNO1	ATP2A2
RNH1	TIA1	ATP2B1
RPL10	SFRS4	ATP2B2
RPL14	SFPQ	ATP5SL
RPL19	SFRS11	ATP6V1C1
RPL23A	PRPF3	ATP7B
RPL8	PTBP2	ATP8A1
RPS27L	ROD1	ATP9A
RPS4Y1	RBM18	ATPBD4
RPS6	C14orf156	ATXN10
RPS6KA3	RBM25	AZI2
RPS9	ENOX1	AZIN1
RRBP1	TARDBP	BACE1
RUFY1	AKAP1	BACE1-AS
RUVBL1	PSPC1	BAHD1
SDHA	ZCCHC17	BAIAP2L1
SDR9C7	KHDRBS1	BBIP1
SEC16A	ZC3H7A	BCAM
SEC23IP	HNRNPA2B1	BCAR3
SEC61A1	BICC1	BCCIP
SEC62	RBM19	BCL2L14
SEPT9	ZC3H13	BCL9
SFRS4	SFRS6	BCLAF1
SLAIN1	RNF113A	BCOR
SLAIN2	SNRPD2	BCORL1
SLC25A6	SNRPB	BCR
SLC7A1	SNRPB2	BCRP3
SNX9	HNRNPR	BEND3
SPRR2E	RALY	BET1L
SRP72	RBM42	BEX2
STMN1	HNRNPH2	BFSP1
TACC3	ZFP36	BHLHA15
TAF15	NAA38	BID
TAGLN2	SNRPN	BIRC2
THOP1	FXR2	BMF
TNPO1	SAFB2	BMPR1A
UBA6	LSM7	BMS1P1
USP7	LSM4	BMS1P5
WDHD1	ZC3H4	BOLA2
YLPM1	EIF3G	BOLA2B
ZNF703	DKC1	BOP1
ZNF768	PPIL4	BPNT1
	RBM39	BRP44
	ANKHD1	BRPF3
	KHDRBS3	BRWD3
	RBM8A	BTAF1
	LIN28	BTBD16
	GRSF1	BTRC
	ANKRD17	BUB3
	UNK	BZW1
	NIP7	C10orf118
	TOE1	C10orf12
	RBM38	C10orf2
	SRRM1	C10orf32
	MKRN1	C10orf32-AS3MT
	EIF2S1	C10orf46
	THUMPD3	C10orf47
	RBMX2	C10orf76
	PUM1	C10orf88
	MSI1	C10orf91
	SYNCRIP	C10orf95
	ZC3H10	C11orf46
	HNRNPA1	C11orf75
	RC3H1	C11orf92
	IGF2BP3	C11orf95
	NUPL2	C12orf23
	SFRS1	C12orf24
	TRA2B	C12orf32
	CPEB2	C12orf34
	ALKBH8	C12orf76
	SLTM	C14orf126
	PNPT1	C14orf129
	THUMPD2	C14orf166B
	ASCC1	C14orf33
	SSB	C15orf27
	HNRNPD	C15orf40
	LARP1B	C15orf54
	G3BP2	C18orf1
	ZCRB1	C18orf2
	SNRPF	C19orf10
		C19orf46
	SETD1B	C1QL3
	RBM26	C1orf115
	MBNL2	C1orf185
	RNF113B	C1orf220
	NOVA1	C1orf227
	BRUNOL6	C20orf11
	DUS3L	C20orf3
	SF3B4	C22orf29
	LGTN	C2CD4D
	HNRPLL	C2orf29
	SNRPG	C2orf54
	ZC3H8	C2orf72
	RBMS3	C3orf32
	G3BP1	C3orf63
	NONO	C4orf14
	RBMX	C4orf19
	A1CF	C4orf52
	PPRC1	C5
	PDCD11	C5orf13
	TUT1	C5orf24
	CUGBP1	C5orf64
	RPS3	C6orf105
	ZC3H12C	C6orf120
	CPSF7	C6orf126
	YTHDF1	C6orf186
	PABPC3	C6orf57
	TIAL1	C6orf64
	RBM46	C7orf29
	UHMK1	C8orf33
	BOLL	C8orf38
	ZFP36L2	C8orf39
	PAN3	C8orf44
	MBNL1	C8orf45
	HNRPDL	C8orf47
	CARHSP1	C8orf76
	RBMS1	C8orf83
	SFRS12	C9orf106
	MSI2	C9orf41
	SFRS13B	C9orf7
	C4orf23	CACHD1
	MKI67IP	CALR
	LARP1	CANX
	RBM45	CAPN7
	PPARGC1B	CAPRIN1
	LSM11	CARNS1
	SFRS15	CASD1
	RBPMS	CASKIN2
	ZC3H18	CASP8
	SYNJ1	CASP8AP2
	IGF2BP1	CBL
	TNRC4	CBX6
	U2AF1	CCAR1
	SAFB	CCDC122
	CPSF4	CCDC125
	BRUNOL5	CCDC149
	U2AF1L4	CCDC162P
	SFRS2	CCDC50
	LARP4	CCDC6
	RAVER1	CCDC69
	ELAVL4	CCDC85C
	RAVER2	CCDC97
	FUBP1	CCL20
	RBM15	CCL24
	DHX57	CCNB1
	TDRD10	CCNC
	TIPARP	CCNJ
	RBM47	CCNYL1
	SR140	CCR6
	TTC14	CCT3
	LSM6	CCT4
	TRA2A	CCT6A
	HNRNPK	CD164
	ENOX2	CD276
	LARP6	CD2AP
	KIAA0430	CD302
	RBPMS2	CD40LG
	SNRPD1	CDC14A
	SAMD14	CDC23
		CDC25A
	POLR2G	CDC40
	SF1	CDC42EP1
	HNRNPH1	CDH2
	ZRSR2	CDK1
	PCBP1	CDK8
	RBMY1F	CDKN3
	HNRNPF	CDR1
	HNRNPA3	CDV3
	RBMXL2	CEACAM1
	LSM3	CEBPA
	NCBP2L	CEBPG
	CSDC2	CEP57
	TAF15	CHCHD7
	RBM4B	CHD1L
	RBM4	CHD7
	LARP7	CHKA
	PABPC5	CHMP2B
	LSM1	CHMP4C
	RBMXL3	CHORDC1
	MEX3C	CHRAC1
	RBM44	CHST10
	CSTF2T	CHST13
	HNRNPA0	CHUK
	ZC3H12D	CKAP2
	SAMD4B	CKAP4
	HNRNPCL1	CKAP5
	MKRN3	CLCN5
	RBM15B	CLDN1
	PUF60	CLDN16
	TRNAU1AP	CLGN
	SFRS2B	CLNS1A
	MEX3D	CLSTN3
	LSM10	CMTM6
	SNRPE	CMTM8
	TDRKH	CMYA5
	RBM10	CNGA1
	LENG9	CNIH
	EWSR1	CNO
	LSMD1	CNOT6
	DND1	CNTD2
	MEX3B	CNTLN
	PCBP3	COG6
	THOC4	COL2A1
	RBM12B	COMMD5
	SNRNP35	COMMD8
	PABPC1L2B	COPB1
	RALYL	COPB2
	DDX53	COPG
	RBM33	COPS2
	RBM43	COPS5
	RBM11	CORO1B
	ZFP36L1	COX15
	YTHDF3	COX7A2L
	RNPC3	CPA6
	PABPC1L2A	CPD
	DAZ3	CPE
	RDM1	CPN1
	LIN28B	CPNE3
	CPSF4L	CPT1A
	DAZ1	CREB1
	ZC3H6	CREB3L2
	SFRS13A	CREBZF
	RBM34	CRELD2
	RRP7A	CRHR1
	ELAVL3	CRKL
	C14orf21	CROT
	PCBP2	CRP
	ZGPAT	CRSP8P
	HNRNPAB	CRTC1
	NOL8	CRTC3
	HELZ	CRX
	YTHDF2	CSNK2A1P
	SFMBT2	CST5
	L3MBTL3	CTDSP2
	MEX3A	CTDSPL2
	RBM20	CUL4B
	DPPA5	CUL5
	MIR1236	CXXC5
		CYB5R3
	PPP1R10	CYP19A1
	PRR3	CYP2C18
	PABPN1L	CYP3A7
	RNPS1	CYP4F22
	DAZ2	CYP51A1
	ZRSR1	DAGLA
	RBM16	DBF4
		DCAF10
	RBMXL1	DCAF13
	CPEB1	DCLRE1A
		DCP1A
		DCP2
	RBMY1J	DCTD
	SNRPEL1	DDAH1
		DDO
	MCTS1	DDX10
	PABPC4L	DDX21
	RBMY1A1	DDX50
	MKRNP5	DDX6
	RBM14	DEAF1
	NSUN6	DEFB109P1B
	UNKL	DEFB115
	RBMY1E	DENND1B
	HNRNPA1L2	DENND4A
	RBMY1B	DENR
	RBMY1D	DEPDC4
	RBM12	DERL1
	DAZ4	DET1
	DGKQ	DGAT2
	RBM17	DGAT2L6
	MCM3AP	DHCR24
	PARN	DHCR7
	TLR2	DHFR
	PARP10	DHFRL1
	MOV10L1	DHRS7
	CCAR1	DIAPH2
	LEMD3	DICER1
	UPF3B	DIMT1L
	RCAN2	DIP2B
	SRRT	DKC1
	ZC3H12A	DLAT
	ZC3HAV1L	DLEU2
	PARP14	DLEU7
	TMEM63A	DLGAP5
	SLBP	DLK1
	GTF3A	DLK2
	NUFIP1	DNAJB11
	SRRM2	DNAJC1
	APTX	DNAJC22
	ZFR	DNAJC3
	UPF1	DNAJC9
	KIN	DNMT1
	ZNF239	DNMT3A
	ZNF74	DOCK4
	SNRPC	DOPEY1
	C1orf25	DOPEY2
	ZFR2	DPAGT1
	IREB2	DPF2
	ACO1	DPH3
	TROVE2	DPP3
	TEP1	DPY19L4
	GAPDH	DPYD
	ZRANB2	DR1
		DRG1
		DSCAM-AS1
		DST
		DTX1
		DTX3L
		DUSP9
		DVL3
		DYDC1
		DYDC2
		DYM
		DYNC1LI1
		EAF1
		EBAG9
		EBP
		ECD
		ECE2
		ECHDC1
		EDEM3
		EEA1
		EED
		EEF1A1P9
		EEF2
		EFHA1
		EFNA2
		EFTUD1
		EIF1AX
		EIF1B
		EIF2A
		EIF2S3
		EIF3A
		EIF3D
		EIF3E
		EIF3H
		EIF3J
		EIF4A2
		EIF4EBP2
		EIF4G1
		EIF4G2
		EIF5
		ELAVL4
		ELF1
		ELMO1
		ELOVL2
		ELOVL6
		ELP4
		EMBP1
		EMID1
		EML4
		ENPP2
		ENPP3
		ENY2
		EP300
		EPAS1
		EPC2
		EPHB4
		EPPK1
		EPRS
		ERBB2IP
		ERLIN1
		ERP44
		ESCO1
		ESF1
		ETNK1
		ETV4
		ETV5
		EVI5
		EVI5L
		EXOC2
		EXOC3L4
		EXOC6
		EXOSC7
		EXT1
		F2
		FABP1
		FADS1
		FADS2
		FAIM
		FAM103A1
		FAM110B
		FAM114A1
		FAM115A
		FAM125B
		FAM168A
		FAM175B
		FAM178A
		FAM199X
		FAM19A5
		FAM203A
		FAM35A
		FAM45A
		FAM45B
		FAM58BP
		FAM71C
		FAM71E1
		FAM76B
		FAM82B
		FAM91A1
		FAM9A
		FARP1
		FASN
		FBN3
		FBXL21
		FBXL4
		FBXL7
		FBXO10
		FBXO22
		FBXO22OS
		FBXO45
		FBXO5
		FBXW2
		FBXW8
		FCF1
		FCRLA
		FCRLB
		FDPS
		FER1L6
		FGF16
		FGF22
		FGFR2
		FGFR3
		FGFR4
		FGL1
		FHIT
		FIGN
		FIGNL2
		FIP1L1
		FLJ35424
		FLRT1
		FLVCR1
		FMO1
		FMR1
		FNDC3A
		FNDC3B
		FOXA1
		FOXA3
		FOXD2
		FOXN2
		FOXN3
		FOXO3
		FOXP4
		FOXR1
		FRA10AC1
		FRAT1
		FRAT2
		FRG2B
		FRMPD2
		FRY
		FUBP3
		FURIN
		FUT5
		FUT6
		FYCO1
		FZD5
		FZD6
		G2E3
		GABRA2
		GABRE
		GAS2
		GAS2L3
		GATA1
		GBF1
		GCSH
		GFM1
		GFPT1
		GGNBP1
		GGT1
		GGT8P
		GHSR
		GJA10
		GLCE
		GLDN
		GLP1R
		GLRX3
		GLS
		GLT1D1
		GLUD1
		GMFB
		GMPS
		GNAT1
		GNAZ
		GNL3
		GNPNAT1
		GNRHR2
		GOLGA4
		GOLGA5
		GOLGA6L5
		GOLGA8F
		GOLM1
		GOLPH3
		GOLT1A
		GOLT1B
		GOPC
		GORAB
		GORASP2
		GOT1
		GPAA1
		GPAM
		GPC3
		GPC5
		GPC6
		GPD1L
		GPER
		GPR119
		GPR126
		GPR133
		GPR137C
		GPR143
		GPR25
		GPR44
		GPR89B
		GPR98
		GPX7
		GRHL1
		GRIK4
		GSTO2
		GTF2H1
		GTF2H2
		GTF2H2C
		GTF2H2D
		GTSE1
		GUCY2F
		GUF1
		GUSBP9
		GXYLT1
		GYG1
		GYG2
		GYPA
		H19
		H1F0
		H2AFY2
		HABP2
		HAL
		HBII-52-45
		HDAC11
		HDAC2
		HDHD1
		HEATR3
		HEATR5A
		HEATR7A
		HECTD2
		HELLS
		HERC4
		HHEX
		HIC2
		HIF1AN
		HLTF
		HM13
		HMGB3P1
		HMGCR
		HMGCS1
		HMGXB4
		HNF1A-AS1
		HNF4G
		HNRNPA0
		HNRNPA3
		HNRNPU
		HOMER1
		HOOK1
		HOXD1
		HOXD3
		HOXD4
		HPGD
		HS2ST1
		HSD17B12
		HSD17B2
		HSF1
		HSP90AA1
		HSP90B1
		HSPA5
		HSPA8
		HSPC159
		HSPD1
		HTR4
		HTT
		HYOU1
		IBA57
		IBTK
		IDE
		IDI1
		IDI2-AS1
		IFNAR1
		IFNAR2
		IGDCC4
		IGF2
		IGF2AS
		IGF2BP1
		IGF2BP2
		IGF2BP3
		IGF2R
		IGSF1
		IKBKAP
		IL1RAP
		IL1RL2
		IL22RA1
		IL7
		IMPDH2
		IMPG2
		INHBB
		INHBE
		INPP5A
		INS-IGF2
		INTS4
		INTS6
		INTS7
		INTS8
		IP6K1
		IPMK
		IPO7
		IPW
		IQSEC1
		IRAK2
		IREB2
		ISOC1
		ISX
		ISY1-RAB43
		ITGB5
		ITIH2
		JHDM1D
		JUB
		KBTBD4
		KBTBD6
		KBTBD7
		KCNE1L
		KCNH4
		KCNJ6
		KCNT2
		KCTD17
		KCTD21
		KCTD6
		KDM2A
		KDM6A
		KHSRP
		KIAA0196
		KIAA0528
		KIAA0586
		KIAA0776
		KIAA1147
		KIAA1244
		KIAA1383
		KIAA1429
		KIAA1543
		KIAA1614
		KIAA1671
		KIAA1704
		KIAA1919
		KIAA1958
		KIAA2018
		KIF13A
		KIF14
		KIF20B
		KIF6
		KLB
		KLF10
		KLF3
		KLHDC8A
		KLHDC8B
		KLHL23
		KLHL3
		KLHL38
		KLHL5
		KLLN
		KNDC1
		KPNA4
		KRT23
		KRT85
		KRTAP19-3
		KRTAP19-4
		KRTAP20-2
		KRTAP20-4
		KRTAP3-2
		KRTAP5-4
		KRTAP5-6
		KTN1
		KYNU
		LACTB2
		LAPTM4B
		LARP1
		LASP1
		LASS4
		LBP
		LBR
		LCOR
		LEO1
		LGR4
		LGR6
		LIN7A
		LIN9
		LIPT2
		LMBRD1
		LMTK2
		LNX1
		LOC100128531
		LOC100128640
		LOC100128675
		LOC100129034
		LOC100129046
		LOC100129316
		LOC100129518
		LOC100129716
		LOC100130872
		LOC100130890
		LOC100130894
		LOC100131047
		LOC100132111
		LOC100133315
		LOC100133545
		LOC100134229
		LOC100144602
		LOC100170939
		LOC100192378
		LOC100216546
		LOC100286793
		LOC100286938
		LOC100287879
		LOC100288428
		LOC100288846
		LOC100289656
		LOC100293516
		LOC100329108
		LOC100329109
		LOC100499489
		LOC100505536
		LOC100505648
		LOC100505678
		LOC100505761
		LOC100505768
		LOC100505918
		LOC100506783
		LOC100507032
		LOC144571
		LOC145663
		LOC146336
		LOC146429
		LOC148145
		LOC149086
		LOC1720
		LOC221122
		LOC253044
		LOC253264
		LOC283392
		LOC284276
		LOC284412
		LOC284801
		LOC285540
		LOC285692
		LOC285733
		LOC286190
		LOC286437
		LOC340544
		LOC388692
		LOC389332
		LOC400084
		LOC401022
		LOC55908
		LOC642361
		LOC646324
		LOC647859
		LOC653566
		LOC653712
		LOC723972
		LOC728190
		LOC729603
		LOC84931
		LOC90834
		LOC91149
		LONRF2
		LOXL4
		LPCAT3
		LPGAT1
		LPHN2
		LPP
		LRCH3
		LRG1
		LRP3
		LRP5
		LRPPRC
		LRRC1
		LRRC2
		LRRC28
		LRRC31
		LRRC40
		LRRC61
		LRRC8E
		LRRIQ4
		LSM11
		LSM14A
		LSR
		LSS
		LY75-CD302
		LYAR
		LYPLA1
		LYRM2
		LYSMD4
		MAF1
		MAGED1
		MAGED2
		MAGT1
		MAL2
		MAMLD1
		MAN1A1
		MAN2A2
		MANEA
		MANF
		MAP3K11
		MAP3K7
		MAP4K4
		MAPK1
		MAPK6
		MAPK8
		MAPKAPK5
		45719
		45721
		MARCKS
		MARK4
		MARS2
		MBD3L5
		MBL2
		MBNL3
		MBTPS2
		MCCD1
		MCM4
		MCM9
		MCMBP
		ME1
		MED23
		MED30
		MEF2A
		MEG3
		MEG8
		MEGF9
		MEMO1
		MEN1
		MEOX2
		MEP1A
		MEST
		METAP2
		METTL10
		METTL6
		MEX3A
		MFSD9
		MGA
		MGAM
		MGAT4A
		MGC14436
		MGLL
		MIB1
		MID1IP1
		MINPP1
		MIR1248
		MIR1262
		MIR1281
		MIR1293
		MIR1301
		MIR1306
		MIR16-2
		MIR181A2
		MIR186
		MIR1908
		MIR30C1
		MIR3119-1
		MIR3119-2
		MIR320B2
		MIR3610
		MIR3613
		MIR3648
		MIR365-1
		MIR3652
		MIR3656
		MIR3676
		MIR3687
		MIR3688-1
		MIR3688-2
		MIR378D1
		MIR3913-1
		MIR3913-2
		MIR3920
		MIR3940
		MIR3974
		MIR409
		MIR410
		MIR4417
		MIR4422
		MIR4442
		MIR4471
		MIR4478
		MIR4521
		MIR4533
		MIR4637
		MIR4641
		MIR4654
		MIR4655
		MIR4664
		MIR4680
		MIR4685
		MIR4687
		MIR4701
		MIR4712
		MIR4745
		MIR4749
		MIR4767
		MIR4775
		MIR4791
		MIR4795
		MIR4797
		MIR4800
		MIR483
		MIR5095
		MIR548AA1
		MIR548D1
		MIR551B
		MIR554
		MIR556
		MIR593
		MIR600
		MIR641
		MIR648
		MIR656
		MIR658
		MIR663
		MIR675
		MIR718
		MIR770
		MIR875
		MIR937
		MIR943
		MIXL1
		MKI67
		MKI67IP
		MKKS
		MKRN2
		MLH1
		MLLT10
		MMD
		MOAP1
		MORF4L1
		MORF4L2
		MOSPD1
		MPP7
		MPPED1
		MPV17L
		MRE11A
		MRPL13
		MRPL15
		MRPS14
		MRPS28
		MRPS35
		MSI1
		MTA3
		MTBP
		MTCH2
		MTDH
		MTFR1
		MTHFD1L
		MTL5
		MTM1
		MTMR7
		MTRR
		MVD
		MXD4
		MYCN
		MYCNOS
		MYO7B
		MYOM1
		MYSM1
		MYST4
		N4BP2
		NAA30
		NAA50
		NAALADL1
		NAB1
		NANP
		NARS2
		NAT8
		NAT8B
		NAV2
		NAV3
		NBN
		NBPF7
		NCALD
		NCBP2
		NCL
		NCOA1
		NCOA2
		NCOA4
		NCR2
		NCRNA00114
		NCRNA00255
		NCRNA00263
		NCRNA00287
		NCRNA00303
		NDST1
		NEK10
		NEK4
		NEK6
		NEURL
		NEURL2
		NFATC2
		NFU1
		NGEF
		NHLRC2
		NHSL1
		NID1
		NIPAL1
		NIPAL2
		NIPSNAP1
		NKAIN3
		NKAPP1
		NLE1
		NLRX1
		NMD3
		NME6
		NONO
		NOP14
		NOTO
		NPB
		NPM1
		NPTN
		NPTX2
		NPW
		NR1H4
		NR2E1
		NR5A2
		NRAS
		NRTN
		NRXN3
		NSL1
		NSMAF
		NSMCE2
		NSUN7
		NT5DC3
		NT5E
		NUAK1
		NUCKS1
		NUDCD1
		NUDT15
		NUFIP1
		NUP210
		NUP35
		NUP50
		NUPL1
		NUS1
		NUSAP1
		NXT2
		NYNRIN
		OCIAD1
		OCRL
		OGG1
		OLA1
		OMP
		OPTC
		OR10G2
		OR10H5
		OR12D3
		OR1J1
		OR1J2
		OR1N2
		OR51A7
		OR52W1
		OR56B4
		OR5V1
		ORMDL3
		OSBP
		OSBP2
		OSBPL6
		OSBPL9
		OSGIN2
		OSTC
		OTOP1
		OTUD6B
		OTUD7B
		OVGP1
		OXCT2
		P2RX4
		P2RY4
		PABPC1
		PABPC3
		PABPC4
		PABPC5
		PACSIN1
		PAFAH1B2
		PAG1
		PAICS
		PAIP2B
		PAK1
		PAK2
		PALM
		PANK3
		PAPD4
		PAPOLA
		PAQR9
		PAR-SN
		PAR1
		PAR5
		PARP1
		PARP14
		PARP9
		PATZ1
		PAX6
		PBRM1
		PCBP4
		PCDH15
		PCF11
		PCGF5
		PCGF6
		PCNXL3
		PCOLCE2
		PCSK9
		PDC
		PDCD2
		PDCD2L
		PDCD4
		PDCD6IP
		PDE12
		PDE3B
		PDE9A
		PDGFRB
		PDHB
		PDIA3
		PDIA3P
		PDIA4
		PDIA5
		PDS5A
		PDS5B
		PDSS2
		PDX1
		PDZD8
		PEG10
		PELI1
		PEX2
		PEX26
		PEX3
		PEX7
		PGAM5
		PGCP
		PGLYRP2
		PGM3
		PGPEP1
		PHF16
		PHF20L1
		PHF5A
		PHGDH
		PHIP
		PHLPP2
		PHOSPHO2
		PHOSPHO2-KLHL23
		PI4KA
		PIK3AP1
		PIK3C2A
		PIK3C2G
		PIK3R2
		PITPNB
		PKHD1L1
		PKIB
		PLA2G12B
		PLAG1
		PLAGL2
		PLCB1
		PLEKHA1
		PLEKHA7
		PLEKHF2
		PLOD2
		PLS3
		PLXNA3
		PLXNB1
		PM20D2
		PNMA3
		PNMA6A
		PNMA6C
		PNMA6D
		PNPLA3
		POFUT1
		POLE3
		POLR2B
		POLR2K
		POLR3B
		POM121
		POM121C
		POM121L10P
		POM121L1P
		POM121L8P
		PON2
		POU3F2
		POU3F4
		PPA1
		PPARG
		PPAT
		PPIL1
		PPM1A
		PPP1CC
		PPP1R13B
		PPP1R1C
		PPP1R3C
		PPP2R2B
		PPP2R5A
		PPP2R5E
		PPP3CB
		PPP3R1
		PPP4R2
		PPP6R3
		PPPDE2
		PRDM10
		PRDX3
		PRICKLE2
		PRKAA1
		PRKAA2
		PRKAB2
		PRKACA
		PRKAR2A
		PRKDC
		PRKRIR
		PRLR
		PRM2
		PRMT3
		PRR18
		PRRC1
		PRRG4
		PRUNE2
		PSAT1
		PSMD10
		PSMD6
		PSPC1
		PSPH
		PSTK
		PTDSS1
		PTEN
		PTK2
		PTP4A3
		PTPLAD1
		PTPLB
		PTPN23
		PTPN3
		PTPRK
		PUF60
		PUM2
		PURA
		PVRL2
		PXK
		QKI
		QSER1
		R3HDM1
		RAB14
		RAB15
		RAB1A
		RAB27A
		RAB2A
		RAB3B
		RAB3D
		RAB3GAP2
		RAB43
		RAB6A
		RAB7L1
		RAB9BP1
		RAD18
		RAD21
		RAD51L3-RFFL
		RAF1
		RAI14
		RALGAPA2
		RALGPS2
		RANGAP1
		RAP2A
		RAP2C
		RAPH1
		RB1CC1
		RBFOX2
		RBM12
		RBM12B
		RBM14-RBM4
		RBM15B
		RBM26
		RBM26-AS1
		RBM3
		RBM4
		RBM41
		RBM45
		RBM7
		RCAN3
		RDH10
		RDH11
		RDH12
		RDX
		RECK
		REST
		REXO1L1
		REXO4
		RFC1
		RFC3
		RFFL
		RFT1
		RGS13
		RHO
		RNF139
		RNF183
		RNF214
		RNF216L
		RNF219
		RNF26
		RNFT1
		ROBO1
		RPL15
		RPL29
		RPL3
		RPL30
		RPL31P11
		RPL32
		RPL4
		RPL5
		RPL6
		RPL7
		RPL7A
		RPL7L1
		RPL8
		RPL9
		RPLP0
		RPRD1A
		RPRD2
		RPS24
		RPS3
		RPS6KA3
		RPS6KB2
		RPS7
		RPSA
		RPSAP58
		RPUSD4
		RQCD1
		RRAS2
		RRBP1
		RRP15
		RRS1
		RSF1
		RSRC1
		RTN3
		RUFY2
		RUSC1-AS1
		RYR3
		S1PR2
		SALL2
		SALL4
		SAR1A
		SBK2
		SCAMP2
		SCAMP5
		SCAND3
		SCAP
		SCARA3
		SCCPDH
		SCD
		SCFD1
		SCFD2
		SCML2
		SCRIB
		SDC2
		SEBOX
		SEC11A
		SEC14L4
		SEC23IP
		SEC24A
		SEC24C
		SEC63
		SEH1L
		SEL1L
		SEL1L2
		SEMA4C
		SENP6
		SENP7
		45906
		SERAC1
		SERBP1
		SERINC5
		SERPINA1
		SERPINA3
		SERPINA5
		SERPINA7
		SERPIND1
		SET
		SEZ6
		SFT2D3
		SFXN4
		SGCE
		SGK110
		SGMS1
		SGOL2
		SGPP1
		SGSM1
		SH3TC1
		SHANK2
		SHE
		SHH
		SHOC2
		SHROOM2
		SIPA1L2
		SIX1
		SIX4
		SKA3
		SLAIN2
		SLBP
		SLC12A5
		SLC12A8
		SLC13A2
		SLC15A1
		SLC16A6
		SLC17A5
		SLC18A2
		SLC1A4
		SLC1A7
		SLC22A10
		SLC22A16
		SLC22A23
		SLC22A9
		SLC25A20
		SLC25A32
		SLC25A45
		SLC25A48
		SLC27A3
		SLC29A4
		SLC2A10
		SLC2A13
		SLC30A5
		SLC30A6
		SLC30A9
		SLC33A1
		SLC35B3
		SLC35C1
		SLC35D2
		SLC38A3
		SLC39A10
		SLC41A3
		SLC43A1
		SLC44A1
		SLC45A3
		SLC45A4
		SLC4A10
		SLC5A9
		SLC7A10
		SLCO4C1
		SLMAP
		SMA5
		SMAD5
		SMAD5-AS1
		SMARCA1
		SMARCB1
		SMARCC1
		SMC3
		SMCR7L
		SMEK2
		SMG5
		SMOX
		SNAP29
		SNCAIP
		SNHG11
		SNHG4
		SNHG6
		SNORA1
		SNORA15
		SNORA16B
		SNORA20
		SNORA4
		SNORA40
		SNORA63
		SNORA81
		SNORD101
		SNORD107
		SNORD109A
		SNORD109B
		SNORD113-1
		SNORD113-2
		SNORD113-5
		SNORD113-9
		SNORD114-10
		SNORD114-2
		SNORD114-20
		SNORD114-21
		SNORD114-24
		SNORD114-25
		SNORD114-27
		SNORD114-4
		SNORD114-7
		SNORD114-8
		SNORD115-14
		SNORD115-16
		SNORD115-17
		SNORD115-18
		SNORD115-19
		SNORD115-2
		SNORD115-22
		SNORD115-32
		SNORD115-40
		SNORD116-1
		SNORD116-14
		SNORD116-17
		SNORD116-18
		SNORD116-19
		SNORD116-20
		SNORD116-21
		SNORD116-22
		SNORD116-23
		SNORD116-24
		SNORD116-26
		SNORD116-27
		SNORD116-28
		SNORD116-4
		SNORD127
		SNORD2
		SNORD24
		SNORD25
		SNORD41
		SNORD44
		SNORD6
		SNORD75
		SNORD77
		SNORD78
		SNORD79
		SNORD80
		SNORD87
		SNORD95
		SNRPN
		SNTB1
		SNURF
		SNX14
		SNX16
		SNX3
		SNX30
		SNX4
		SOBP
		SORCS2
		SOX13
		SOX5
		SP3
		SPAST
		SPATA5L1
		SPATS2L
		SPCS2
		SPINK1
		SPINK9
		SPINT4
		SPO11
		SPON2
		SPOPL
		SPRED2
		SPRY2
		SPRYD3
		SQLE
		SREBF1
		SREBF2
		SREK1IP1
		SRP72
		SRP9
		SRPK1
		SRPRB
		SSB
		SSR1
		SSR3
		SSTR2
		SSTR5
		ST13
		ST5
		ST6GAL1
		STAG1
		STAG3L1
		STARD4
		STAU1
		STAU2
		STEAP1
		STEAP2
		STIM1
		STIP1
		STK3
		STRA8
		STRADB
		STRBP
		STT3A
		STT3B
		STXBP5
		STYX
		SUFU
		SURF4
		SUV420H1
		SYDE2
		SYN1
		SYN3
		SYNCRIP
		SYT12
		SYVN1
		TAB3
		TAF1A
		TAF1B
		TAF1D
		TAF2
		TAF4
		TAF5
		TAS2R10
		TAS2R14
		TATDN1
		TBC1D12
		TBC1D5
		TBC1D8B
		TBCEL
		TBL1X
		TBL1XR1
		TCEA1
		TCEAL8
		TCEB1
		TCERG1L
		TCF20
		TCF7L1
		TCP1
		TCP10
		TCP10L2
		TCTE3
		TDGF1
		TDGF1P3
		TDRKH
		TECTA
		TERF1
		TET1
		TEX261
		TFAM
		TFB2M
		TFE3
		TGFB1
		TGFBR2
		TGIF2
		TGOLN2
		TGS1
		THEM5
		THOC2
		THOC7
		THPO
		THRB
		THSD7A
		TIAL1
		TINAG
		TIRAP
		TKT
		TLK1
		TM4SF5
		TM9SF3
		TMCO3
		TMED10
		TMED10P1
		TMED2
		TMED5
		TMED7
		TMED9
		TMEM106B
		TMEM110
		TMEM123
		TMEM135
		TMEM150A
		TMEM170B
		TMEM181
		TMEM194B
		TMEM20
		TMEM33
		TMEM38A
		TMEM38B
		TMEM41B
		TMEM45A
		TMEM45B
		TMEM5
		TMEM55A
		TMEM65
		TMEM68
		TMEM70
		TMEM74
		TMEM88B
		TMEM97
		TMX4
		TNFAIP8L1
		TNFAIP8L3
		TNFSF4
		TNKS2
		TNPO1
		TOLLIP
		TOM1
		TOMM20
		TOMM70A
		TOP1MT
		TOP2B
		TOR3A
		TP53INP1
		TPD52
		TPST1
		TPST2
		TPT1
		TPTE2P1
		TRAM1
		TRAPPC4
		TRHDE
		TRIB3
		TRIM31
		TRIM55
		TRIM6
		TRIM71
		TRIM78P
		TRIM8
		TRMT11
		TRNP1
		TRNT1
		TRPC7
		TRUB1
		TSHZ2
		TSIX
		TSPAN12
		TSPAN6
		TSPAN7
		TSPAN9
		TSSK6
		TTC17
		TTC28
		TTC3
		TTC35
		TTK
		TTLL11
		TTLL2
		TTLL4
		TUBA8
		TUBB2A
		TULP4
		TXLNG
		TXNIP
		TYSND1
		TYW5
		U2SURP
		UAP1
		UBA2
		UBD
		UBE2D1
		UBE2E1
		UBE2J1
		UBE2K
		UBE2Q2
		UBE2Q2P1
		UBE2V2
		UBE2W
		UBE3A
		UBL3
		UBP1
		UBR5
		UBXN2B
		UBXN4
		UCHL3
		UCHL5
		UCK2
		UGDH
		UGT2A3
		UGT2B11
		UHRF1BP1
		UHRF1BP1L
		UNC93A
		UNQ6975
		UPK3A
		UROS
		USO1
		USP13
		USP18
		USP24
		USP37
		USP51
		USP6NL
		UTP23
		UTRN
		UVRAG
		UXS1
		VAMP7
		VAV2
		VCAM1
		VCPIP1
		VHL
		VIL1
		VNN1
		VNN2
		VNN3
		VPS13A
		VPS13B
		VPS26B
		VPS54
		VRK1
		VSIG10L
		VSNL1
		VSX1
		VTA1
		VTN
		WAPAL
		WASF1
		WDR26
		WDR48
		WDR72
		WDR89
		WDYHV1
		WEE1
		WHAMM
		WHAMMP2
		WNK1
		WNK4
		WRNIP1
		WSCD1
		WWP1
		XBP1
		XG
		XIAP
		XIST
		XK
		XPA
		XPO4
		XPO5
		XYLB
		YES1
		YIF1A
		YIPF2
		YIPF6
		YTHDF3
		YWHAZ
		YY1
		ZBED4
		ZBED6
		ZBTB33
		ZBTB41
		ZC3H11A
		ZC3H12B
		ZC3H7B
		ZC3HAV1L
		ZCCHC14
		ZCCHC24
		ZCCHC3
		ZCCHC4
		ZCCHC9
		ZDHHC14
		ZDHHC16
		ZDHHC20
		ZDHHC24
		ZDHHC6
		ZDHHC9
		ZFAND1
		ZFAND3
		ZFAND6
		ZFAT
		ZFAT-AS1
		ZFP14
		ZFP41
		ZFP64
		ZFP92
		ZFR
		ZFX
		ZFYVE16
		ZFYVE20
		ZHX1
		ZHX1-C8ORF76
		ZHX2
		ZIC2
		ZIC4
		ZIC5
		ZKSCAN3
		ZMYM3
		ZNF124
		ZNF143
		ZNF148
		ZNF219
		ZNF221
		ZNF251
		ZNF253
		ZNF254
		ZNF275
		ZNF280C
		ZNF292
		ZNF318
		ZNF414
		ZNF429
		ZNF444
		ZNF445
		ZNF518A
		ZNF555
		ZNF572
		ZNF605
		ZNF608
		ZNF609
		ZNF620
		ZNF623
		ZNF624
		ZNF660
		ZNF681
[truncated: 21 more rows]

## Sheet: Supplementary Table 7
Supplementary Table 7: Sequence of siRNA and RT-qPCR primers used in this study.
Transefection	Name	Sense（5'-3'）	Antisense（5'-3'）	Tips
siRNA	human-tacc3#1	GGUCUUAAACGACAAAAAUGU	AUUUUUGUCGUUUAAGACCUG
	human-tacc3#2	CUCUUCAAGCGUUUUGAGAAA	UCUCAAAACGCUUGAAGAGGU
	human-tacc3#3	GAAAACAUGACUCAAUAAAAG	UUUAUUGAGUCAUGUUUUCAA
	mouse-tacc3#1	GUUUGGAACUUCCUCGUUUAA	UUAAACGAGGAAGUUCCAAAC	for selection of GalNAc conjugation
	mouse-tacc3#2	AGAACCUGUCGUGGAUCUAAA	UUUAGAUCCACGACAGGUUCU	for selection of GalNAc conjugation
	mouse-tacc3#3	GCAGUCUUUGUACGUGAAAUU	AAUUUCACGUACAAAGACUGC	for selection of GalNAc conjugation
	mouse-tacc3#4	CCAACUUAAUGCAGACCUGAA	UUCAGGUCUGCAUUAAGUUGG	for selection of GalNAc conjugation
	human-LARP1	GUUCCAUUACAAAUAGACAUG	UGUCUAUUUGUAAUGGAACCC
	human-PABPC1	CAUGUAAGGUGGUUUGUGAUG	UCACAAACCACCUUACAUGAA
qPCR	Primer	Forward（5'-3'）	Reverse（5'-3'）	Tips
Human	ACSL4	AAGAGGACATTTAAGAAAAACGCTA	CAAGGCTGTCCTTCTTCCCA
	TACC3	GGATGACACCCTTGGACTGG	CTGCATCCAGGTCCTTCTGG
	FADS1	CAGCTGTGAGTTGCCCAAGA	GTGCATGTGGTTCCACCAAC
	ELOVL2	CGCTGCGGATCATGGAACAT	AGCATGTACGCGGAGAGAAG
	ELOVL5	GGGAAGCGGTCAGAGAGAAC	TACCACCAGAGGACACGGAT
	FADS2	CACCGGGCAACAGGTATGAT	CCCAGAACAAACACGTGCAG
	ACSL4	TGTTCAGCGTTTTGCAAGGT	AGGCAAGTTGGGAAGAATGAGA	for RIP assay
	GAPDH	GAAGGTGAAGGTCGGAGTCA	GACAAGCTTCCCGTTCTCAG
Mouse	tacc3	TTCCTTCGGCTGGGTTTCTC	GCTGCCATTTGAACCACAGG
	gapdh	GCCTCCTCCAATTCAACCCT	CTCGTGGTTCACACCCATCA

## Sheet: Supplementary Table 8
Supplementary Table 8: Information of antibodies used in this study.
Application	Antibody	Usage	Company	Catlogue
Flow cytometry	human CD45	5 uL/million cells/100 uL	Biolegend	982316
	human CD3e	5 uL/million cells/100 uL	Biolegend	981012
	human CD8a	5 uL/million cells/100 uL	Biolegend	300936
	human PD-1	5 uL/million cells/100 uL	Biolegend	379208
	human IFN-γ	5 uL/million cells/100 uL	Biolegend	423101
	mouse CD45	0.25ug/106cells/100uL	Biolegend	103108
	mouse CD3e	0.5ug/106cells/100uL	Biolegend	100330
	mouse CD8a	0.5ug/106cells/100uL	Biolegend	100743
	mouse PD-1	0.25ug/106cells/100uL	Biolegend	109111
	mouse IFN-γ	0.25ug/106cells/100uL	Biolegend	505807
	Live/Dead	1:100-1:1000/1-10 million cells	Biolegend	423101
IHC and mIHC	pan-cytokeratin	1.5ug/ml	Abcam	ab7753
	TACC3	1/100	Abcam	ab134154
	ACSL4	1/200	Abcam	ab205199
	PD-1	1/50	Cell Signaling Technology	86163S
	CD8a	1/100	Abcam	ab316778
	Granzyme B	1/100	Cell Signaling Technology	46890S
RNA immunoprecipitation	LARP1	1/50	Abcam	ab86359
	PABPC1	1/50	Abcam	ab6125
	mouse IgG	1/50	Proteintech	B900620
	rabbit IgG	1/50	Abcam	ab172730
Immunofluorescence	TACC3	1/100	Abcam	ab134154
	FITC (Goat Anti-Rabbit IgG H&L)	1/1000	Abcam	ab6717
	LARP1	1/150	Santa Cruz	sc-515873 AF594
	PABPC1	1/150	Santa Cruz	sc-32318 AF680
Co-immunoprecipitation	TACC3	1-2 ug per 100-500 ug of total protein (1 ml of cell lysate)	Santa Cruz	sc-48368
	anti-HA	0.5-4.0 ug for 1.0-3.0 mg of total protein lysate	Proteintech	51064-2-AP
	anti-Flag	0.5-4.0 ug for 1.0-3.0 mg of total protein lysate	Proteintech	66008-4-Ig
	anti-His	0.5-4.0 ug for 1.0-3.0 mg of total protein lysate	Proteintech	84814-1-RR
	mouse IgG	1/50	Proteintech	B900620
	rabbit IgG	1/50	Abcam	ab172730
Western blot	TACC3	1/1000	Abcam	ab134154
	ACSL4	1/1000	Abcam	ab205199
	LARP1	1/1000	Abcam	ab86359
	PABPC1	1/1000	Abcam	ab6125
	anti-HA	1/5000	Proteintech	51064-2-AP
	anti-Flag	1/5000	Proteintech	66008-4-Ig
	anti-His	1/5000	Proteintech	10001-0-AP
	GAPDH	1/5000	Proteintech	60004-1-Ig

## Sheet: Supplementary Table 9
Supplementary Table 9: Genesets for calculation of the infiltration score of immune cells by ssGSEA.
Activated B cell	Activated CD4 T cell	Activated CD8 T cell	Activated dendritic cell	CD56bright natural killer cell	CD56dim natural killer cell	Central memory CD4 T cell	Central memory CD8 T cell	Effector memeory CD4 T cell	Effector memeory CD8 T cell	Eosinophil	Gamma delta T cell	Immature B cell	Immature dendritic cell	Macrophage	Mast cell	MDSC	Memory B cell	Monocyte	Natural killer cell	Natural killer T cell	Neutrophil	Plasmacytoid dendritic cell	Regulatory T cell	T follicular helper cell	Type 1 T helper cell	Type 17 T helper cell	Type 2 T helper cell
ADAM28	AIM2	ADRM1	ABCD1	ABAT	CYP27A1	ABHD3	ACTN4	ATM	ACAP1	GIPR	ACP5	CD22	ACADM	AIF1	ADAMTS3	CCR2	AICDA	ASGR2	AKT3	BTN2A2	CREB5	CBX6	CCL3L1	B3GAT1	CD70	IL17A	ASB2
CD180	BIRC3	AHSA1	C1QC	C11orf75	DDX55	AHNAK	ADAM12	CASP3	APOL3	KRT18P50	AQP9	CYBB	AHCYL1	CCL1	CPA3	CD14	CCNA2	CFP	AXL	CD101	CDA	DAB2	CD72	CDK5R1	TBX21	IL17RA	CSRP2
CD79B	BRIP1	C1GALT1C1	CAPG	C5orf15	DYRK2	ANXA2P2	ADCY9	CASQ1	ARHGAP10	LRMP	BTN3A2	FAM129C	ALDH1A2	CCL14	CMA1	CD2	CDKN3	ASGR1	BST2	CD109	CHST15	DDX17	CLEC5A	PDCD1	ADAM8	C2CD4A	DAPK1
BLK	CCL20	CCT6B	CCL3L3	CDHR1	RPL37A	AQP3	F13A1	CD300E	ATP10D	FOSB	C1orf54	FCRL1	ALDH3A2	CCL23	CTSG	CD86	CLCN5	CD1D	CDH2	CNPY3	S100A12	HIGD1A	FOXP3	BCL6	AHCYL2	C2CD4B	DLC1
CD19	CCL4	CD37	CD207	DCAF12	NOTCH3	ATHL1	FCER1G	DARS	C3AR1	RRP12	CARD8	FCRL3	ALDH9A1	CCL26	ARHGAP15	CXCR4	ENPP1	UPK3A	CRTAM	CNPY4	APOBEC3A	IDH3A	ITGA4	CD200	ALCAM	CA2	DNAJC12
MS4A1	CCL5	CD3D	CD302	DYNLL1	AKR7A3	BMI1	FCGR3B	DOCK9	CCR5	GPR183	CCL18	FCRL5	ALOX15	CD300LB	CPM	FCGR2A	FCER1A	ACTG1	CSF2RA	CREB1	CASP5	IL3RA	L1CAM	CD83	B3GALNT1	CCDC65	DUSP6
TNFRSF17	CCNB1	CD3E	ATP5B	GPR137B	GPRC5C	BZW2	FGF7	EXOSC9	CD160	NR4A3	CD209	FCRLA	AMT	CNR1	FCN1	FCGR2B	FCRL4	ANXA5	CTSZ	CRTC2	MMP25	MAGED1	LIPA	CD84	BBS12	CEACAM3	GNAI1
IGHM	CCR7	CD3G	ATP5L	HCP5	GRIN1	CD63	FKBP4	EZH2	CD55	ST3GAL6	CD33	HDAC9	ARL1	CNR2	FTL	FCGR3A	MYC	ATP6V1B2	CXCL1	CRTC3	HAL	NUCB2	LRP1	FGF2	BST1	IL17C	LAMP3
GNG7	DUSP2	CD69	ATP6V1A	HDGFRP2	HLA-E	COL4A1	GLUD1	GDE1	CFLAR	DEPDC5	CD36	HLA-DQA1	ATIC	EIF1	HSPA6	FERMT3	RUNX2	CFL1	CYTH1	CSF2	C1orf183	OFD1	LRRC42	GPR18	CD151	IL17F	NRP2
MICAL3	ESCO2	CD8A	BCL2L1	KRT86	PORCN	CYLD	GM2A	IL34	CMKLR1	PDE6C	CDK5	HVCN1	ATP5A1	EIF4A1	ITGA9	GPSM3	SORL1	DAZAP2	DAXX	KLRC1	FFAR2	OGT	MARCO	CEBPA	CD47	IL17RC	OSBPL1A
SPIB	ETS1	CETN3	C1QB	MLST8	PSMC4	ELMO2	GUSB	NCOA4	DAPP1	PKD2L2	IL10RB	KIAA0226	CAPZA1	FPR1	RNASE3	IL18BP	SOX5	CTBS	DGKH	FUT4	MAK	PDIA4	MMP12	CECR1	CD48	IL17RE	PDE4B
HLA-DOB	EXO1	CSE1L	SNURF	ELMOD3	UPP1	FYN	IL1RN	NEFL	FCRL6	GPR65	KLRF1	NCF1	LILRA5	FPR2	S100A4	IL4R	STAT5A	EMR4P	DLL4	ICAM2	CXCR1	SERTAD2	MNDA	CLEC10A	CD52	IL23A	PHLDA1
IGKC	EXOC6	GEMIN6	SPCS3	ENTPD5	IL21R	GLIPR1	NOL11	PDGFRL	FLT3LG	IL5RA	LGALS1	NCF1B	RDX	FRAT2	SIGLEC8	ITGAL	STAT5B	HIVEP2	DPYD	IL32	STEAP4	SIRPA	MRC1	CLEC4A	CD53	ILDR1	PLA2G4A
PNOC	IARS	GNLY	CCNA1	FAM119A	KIR2DS1	GSS	NTRK1	PTGS1	GZMM	P2RY14	MAPK7	P2RY10	RRAGD	GPR27	SLC6A4	ITGAM	TLR9	MARCKSL1	ERBB3	LAMP2	MGAM	TMED2	MS4A6A	CSF1R	CD59	LONRF3	RAB27B
FCRL2	ITK	GPT2	CEACAM8	FAM179A	KIR2DS2	IFITM2	RARA	REPS1	HAPLN3	DACH1	KLHL7	SP100	TACSTD2	GPR77	PTGS2	PARVG		MBP	F11R	LILRB5	BTNL8	ENG	PELO	CTSS	CD6	SH2D6	RBMS3
BACH2	KIF11	GZMA	NOS2	CLIC2	KIR2DS5	ITGB1	RNF128	SCG2	HLA-DMB	DAPK2	KRT80	TXNIP	INPP5F	RNASE2	EGR3	PSAP		MMP15	FAM27A	KLRG1	CXCR2	FCAR	PLEK	DMN	CD68	TNIP2	RNF125
CR2	KNTC1	GZMH	SRA1	COX7A2L		ITGB2	SIGLEC1	SDPR	HLA-DPA1	EMR3	LAMC1	STAP1	RAB38	MS4A2	PILRA	PTGER2		PNPLA6	FAM49A	HSPA4	TNFRSF10C	IGF1	PRSS23	DPP4	CD7	ABCA1	TMPRSS3
TCL1A	NUF2	GZMK	TNFRSF6B	CREB3L4		KLF5	TNFRSF11A	SIGLEC14	HLA-DPB1		LCORL	TAGAP	PLAU	BASP1		PTGES2		TMBIM6	FASLG	HSPB6	VNN3	ITGA2B	PTGIR	LRRC32	CD96	ABCB1	GATA3
AKNA	PRC1	IL2RB	TREM1	CSF1		LSP1	TOX4	SIGLEC6	IFI16		LMNB1	ZCCHC2	CSF3R	IGSF6		S100A8		PQBP1	FCGR1A	ISM2		GABARAP	ST8SIA4	MC5R	CFHR3	ADAMTS12	BIRC5
ARHGAP25	PSAT1	LCK	TREML1	CSNK2A2		NDUFB9	UBA52	TAL1	LIME1		MEIS3P1		SLC18A2	HK3		S100A9		TEX264	FN1	ITIH2		GPX1	STAB1	MICA	CHRM3	ANK1	CDC25C
CCL21	RGS1	MPZL1	RHOA	CSTA		PKM2	ULBP1	TFEC	LTK		MPL		AMPD2	VNN1				IKZF1	FSTL1	KDM4C		KRT23		NCAM1	CLEC7A	ANKRD22	CDC7
CD27	RTKN2	NKG7	SLC25A37	CSTB		SFXN3		TIPIN	NFKBIA		FABP1		CLTB	FES					FUCA1	KIR2DS4		PROK2		NCR2	COL23A1	B3GALT2	CENPF
CD38	SAMSN1	PIK3IP1	TNFSF14	CTPS		SIRPG		TPK1	SETD7		FABP5		C1orf162	NPL					GBP3	KIRREL3		RALB		NRP1	COL4A4	CAMTA1	CXCR6
CLEC17A	SELL	PTRH2	TREML4	CTSD		SMAD4		UQCRB	SIK1		FADD			FZD2					GLS2	SDCBP		RETNLB		PDCD1LG2	COL5A3	CCR9	DHFR
CLEC9A	TRAT1	TIMM13	VNN2	FST		STX4		USP9Y	TRIB2		MFAP3L			FAM198B					GRB2	NFATC2IP		RNF141		PDCD6	DAB1	CD40	EVI5
CLECL1		ZAP70	XPO6	GATA2		TRADD		WIPF1			MINPP1			HNMT					LST1	MICB		SEC14L1		PRDX1	DLEU7	GPR44	GSTA4
			CLEC4C	GMPR		VIM		ZCRB1			RPS24			SLC15A3					BCL2	KIR2DL1		SEPX1		RAE1	DOC2B	IFT80	HELLS
			TNFAIP2	HDC		XRCC6					RPS7			CD4					CDC5L	KIR2DL3		EMP3		RAET1E	EMP1		IL26
			UBD	HEY1							RPS9			TXNDC3					FGF18	KIR3DL1		CD300LF		SIGLEC7	F12		LAIR2
			ACTR3	HOXA1							DBNL			FRMD4A					FUT5	KIR3DL2		ABTB1		SIGLEC9	FURIN
			RAB1A	HS2ST1							CCL13			CRYBB1					FZR1	NCR1		KLHL21		TYRO3	GAB3
			SLA	HS3ST1										HRH1					GAGE2	FOSL1		PHRF1		CHST12	GATM
			HLA-DQA2	BCL11B										WNT5B					IGFBP5	TSLP				CLIC3	GFPT2
			SIGLEC5	CDH3															KANK2	SLC7A7				IVNS1ABP	GPR25
			SLAMF9	MYL6B															LDB3	SPP1				KIR2DL2	GREM2
				NAA16																TREM2				LGMN	HAVCR1
				ClQA																UBASH3A					HSD11B1
				ClQB																YBX2					HUNK
				CYP27B1																CCDC88A					IGF2
				EIF3M																CLEC1A					RCSD1
																				THBD					RYR1
																				PDPN					SAV1
																				VCAM1					SELE
																				EMR1					SELP
																									SH3KBP1
																									SIT1
																									SLC35B3
																									SIGLEC10
																									SKAP1
																									THUMPD2
																									TIGIT
																									ZEB2
																									ENC1
																									FAM134B
																									FBXO30
																									FCGR2C
																									STAC
																									LTC4S
																									MAN1B1
																									MDH1
																									MMD
																									RGS16
																									IL12A
																									P2RX5
																									CD97
																									ITGB4
																									ICAM3
																									METRNL
																									TNFRSF1A
																									IRF1
																									HTR2B
																									CALD1
																									MOCOS
																									TRAF3IP2
																									TLR8
																									TRAF1
																									DUSP14
